# Supplementary material for: Medicago Mting1 Mting2 double knockout mutants are extremely dwarfed and never flower implicating essential MtING functions in growth and flowering
Source: BMC Plant Biol. 2025 Apr 1;25:410. doi: 10.1186/s12870-025-06432-x (PMC11960017; doi:10.1186/s12870-025-06432-x)
Supplement: Supplementary file 1 — Supplementary Material 1: Table 1. List of primers used [file 12870_2025_6432_MOESM1_ESM.xlsx]

## Sheet: Sheet1
Table S1. List of primers used
Primers used for genotyping double Mting mutants
Primer name	ID	Sequence	Allele specificity				Use	Note
for Mting1-1 Mting2-11			MtING1	Mting1-1	MtING2	Mting2-11
Mting1_1	F	CAAAATCTGGAAGAGTGGTTTC		✓			genotyping Mting1-1 allele
MtING1_Ex6	F	ACAGAAGCTCTAGCCACATC	✓
MtING1_3UTR	R	GAATTACACTGAACAAGTCTAACATTG	✓	✓
Mting2_WT	F	GCTGAGCTTCAGAGACTTC			✓	✓	genotyping Mting2-11 allele
Mting2_11	R	TTATGATTACCCTTGCCAT				✓
Mting2_WT	R	CTTAGAGCCATGAGAAGA			✓
for Mting1-7 Mting2-2			MtING1	Mting1-7	MtING2	Mting2-2
Mting1_7	F	CTAATATTCTTCACAAGGTAGTATTC		✓			genotyping Mting1-7 allele
MtING1_Ex2	F	TGCCTTATTGCGTGACCTAGA	✓
MtING1_In2	R	GCATGCTTTTAATTAATCACAGTTTC	✓	✓
Mting2_WT	F	GCTGAGCTTCAGAGACTTC			✓		genotyping Mting2-2 allele
MtING2_In1	F	CCCCCAATTTTTCAACGAATTT			✓	✓		Mting2-2 allele amplifies a smaller PCR product
Mting2_WT	R	CTTAGAGCCATGAGAAGA			✓	✓
Primers used for RT-qPCR gene expression analysis
Gene	ID	Sequence
MtFTa1 (Medtr7g084970)	F	GTAGCAGTAGGAATCCACTAGC
	R	ACACTCACTCTCGGTTGATTTCC
MtFTa2 (Medtr7g085020)	F	AAGTGGTAGCAGACCGAATC
	R	CACCACCATTGGTAACAGTC
MtFTb1 (Medtr7g006630)	F	ATGAACCCTCTTGTGGTCTG
	R	TGGATTGACTATTTGGGAAG
MtFTb2 (Medtr7g006690)	F	ACAAATCCTCTTGTTGTTGG
	R	TGAGTTGATTATTTGAGAGG
MtFTc (Medtr7g085040)	F	TGGTGGTGATGATCTCAGGACT
	R	TCCGTCACCATCCAATGCAAG
MtSOC1a (Medtr7g075870)	F	GCGTTGTTCGAGCAAGAAAGAATCAGGC
	R	GGGGCTGCTTAGAGAGCCTGGCATTT
MtSOC1b (Medtr8g033250)	F	TCCAGAAACAAGATCAAGGCGCA
	R	TGATGAGACATTTGCCTCACCCTT
MtSOC1c (Medtr8g033220)	F	TGCCATGCTCGCAGAGAAGT
	R	TCAGTTTCCACATCTGAACTTGGACT
MtFULa (Medtr2g461760)	F	GGCCCAACTTGAGCAGCAAAATGAGG
	R	TGGGCGTTGCCATGGGTTTGAC
MtFULb (Medtr4g109830)	F	AGAGCACGCAAAACTCAAGGCT
	R	AGCTCTTTGAGACCTAAACCATCCAA
MtFULc (Medtr7g016630)	F	AGGGCAAGGACATTGCAGGAGCA
	R	TGGTGGTAGCACCTCTGGCTGACAA
MtAP1 (Medtr8g066260)	F	GCACAATGGGAGCACCCAAACCA
	R	GCTTCCTCACGGTAATTGCCACCCA
MtAP1b (Medtr5g046790)	F	TCCCCTTCTTCCCGGTTTGA
	R	TTTCCAGGGTCAGGTCCAGC
MtAP3b (Medtr5g021270)	F	TCAAAACTCGGACTGATACCTGT
	R	CAACCGCTGATTCCTCGTCT
MtLFY (Medtr3g098560)	F	CACGTGGCAAAAAGAACGGT
	R	TCACCGCGTTCCTTAGCAAT
MtTFL1a (Medtr7g104460)	F	CAGCATCACCATCTTCAAGGGA
	R	CAGCGGTTTCTCTCTGAGCA
MtTFL1c (Medtr1g060190)	F	ACACACGTGCCTTTTCTGCT
	R	AGGAGCCGTTGCCCTTCTT
MtFDa (Medtr5g022780)	F	GCTTACACCAATGAACTAGAGCA
	R	ACCACCACTTTCTGCTTCCC
MtBFT (Medtr0020s0120)	F	GGCCATTGGAACCACTTTCTGTG
	R	CCATTTGCAACTTGCTTGGTGGA
MtSWN (Medtr1g086980)	F	AAAGCAAATCCAGGCCGAGA
	R	TCCGTTTGTGAAGAGTCCCTG
MtSVPc (Medtr5g066180)	F	GGTCAGCAGTCCCACCACAT
	R	TCATCCCCCTTAGTTGTTGGGT
MtPP2A (Medtr6g084690)	F	GTGTTTTGCTTCCGCCGTT
	R	CCAAATCTTGCTCCCTCATCTG
