# Supplementary material for: Medicago Mting1 Mting2 double knockout mutants are extremely dwarfed and never flower implicating essential MtING functions in growth and flowering
Source: BMC Plant Biol. 2025 Apr 1;25:410. doi: 10.1186/s12870-025-06432-x (PMC11960017; doi:10.1186/s12870-025-06432-x)
Supplement: Supplementary file 2 — Supplementary Material 2: Table 2. Differentially expressed genes in the apex and leaf of all Mting mutants compared to WT R108, selected based on a cut-off of log2fold-change ≥ 1 or ≤ -1 and adjusted p-value ≤ 0.05. [file 12870_2025_6432_MOESM2_ESM.xlsx]

## Sheet: Mting1-1 vs WT apex 
Gene ID	baseMean	log2FoldChange	lfcSE	pvalue	padj	Annotation
Medtr0127s0040.1	11.0594	-3.55152	0.819419	8.11e-07	0.000308844	GDSL-like lipase/acylhydrolase
Medtr4g134190.1	21.6875	-2.6709	0.425733	2.77e-11	2.93e-08	C2 and GRAM domain plant-like protein
Medtr2g070240.1	20.3027	-2.0144	0.653477	0.000124187	0.020459	hypothetical protein
Medtr1g080340.1	26.6818	-1.90577	0.425787	5.04e-07	0.00021196	histone-lysine N-methyltransferase SUVR2-like protein
Medtr6g023290.1	51.3475	-1.7179	0.317119	2.88e-09	2.13e-06	cytochrome c1, heme protein
Medtr2g005410.1	66.7852	-1.36163	0.460875	0.00013502	0.0219865	chloride channel ClC1 protein
Medtr1g102890.1	698.804	-1.35796	0.219296	2.64e-11	2.93e-08	1,2-dihydroxy-3-keto-5-methylthiopentene dioxygenase
Medtr1g046460.1	233.208	-1.26971	0.12348	4.03e-26	5.67e-22	PHD finger-like protein
Medtr4g114320.1	349.128	-1.24149	0.313857	3.14e-06	0.000962556	substrate carrier family protein
Medtr5g040850.1	42.4941	-1.23137	0.332231	7.94e-06	0.00215079	F-box/RNI/FBD-like domain protein
Medtr3g114350.1	105.089	-1.20775	0.159312	1.79e-15	4.19e-12	DNA topoisomerase type I
Medtr3g113040.1	23.9296	-1.19397	0.477293	0.000414864	0.0499451	hypothetical protein
Medtr5g097180.1	49.3882	-1.15287	0.18308	1.42e-11	1.73e-08	serine carboxypeptidase-like protein
Medtr2g087960.1	130.498	-1.12964	0.223956	2.13e-08	1.32e-05	cellulose synthase H1-like protein
Medtr1g116080.1	193.882	-1.12086	0.187443	1.05e-10	9.55e-08	carbon-nitrogen family hydrolase
Medtr1g046510.1	63.7678	-1.02784	0.236407	5.76e-07	0.000235223	hydroxyethylthiazole kinase family protein
Medtr4g133870.1	222.894	-1.01817	0.259262	3.6e-06	0.00105779	outward rectifying potassium channel protein
Medtr4g134370.1	224.016	1.06352	0.265668	2.39e-06	0.00076809	glutathione S-transferase tau 5
Medtr3g461500.1	94.4702	1.09907	0.234153	1.14e-07	5.96e-05	proteasome activator complex subunit-like protein
Medtr3g101100.1	36.4378	1.14935	0.382608	9.3e-05	0.0161719	histone acetylation protein
Medtr3g063240.1	377.811	1.18113	0.346604	2.41e-05	0.00542704	DMT(drug/metabolite transporter) superfamily permease
Medtr1g056490.1	1161.51	1.19686	0.140282	8.09e-19	3.83e-15	ATP-dependent RNA helicase
Medtr8g009160.1	508.46	1.23445	0.285177	6.54e-07	0.000262165	1-aminocyclopropane-1-carboxylate oxidase-like protein
Medtr3g114110.1	426.563	1.23587	0.299498	1.44e-06	0.000515146	hypothetical protein
Medtr1g063120.1	17.0879	1.32566	0.477321	0.000195887	0.0295098	4-coumarate:CoA ligase-like protein
Medtr2g075780.1	230.31	1.36649	0.553636	0.000411811	0.0497902	gamma-glutamylhydrolase
Medtr7g094970.1	11.0206	1.37227	0.515093	0.0002686	0.0363785	copalyldiphosphate synthase
Medtr6g046440.1	885.253	1.4094	0.260842	2.83e-09	2.13e-06	disease resistance protein RGA4
Medtr5g024810.1	41.2258	1.46974	0.415651	1.51e-05	0.00380317	CW-type zinc finger protein
Medtr4g052350.1	48.0773	1.48181	0.393161	6.58e-06	0.00181776	short-chain dehydrogenase/reductase
Medtr7g034050.1	13.1832	1.50164	0.446868	3.06e-05	0.00647476	hypothetical protein
Medtr4g026540.1	36.6806	1.63545	0.41054	3.57e-06	0.00105779	MSP (major sperm protein) domain protein
Medtr2g035220.1	43.4448	1.74697	0.391593	3.94e-07	0.000168247	ABA-responsive protein
Medtr1g013190.1	12.6435	2.00642	0.587823	3.02e-05	0.00644955	chromatin remodeling factor CHD3 (pickle)
Medtr8g027390.1	26.2846	2.12832	0.868276	0.000388291	0.0476984	hypothetical protein
Medtr1g082310.1	462.193	2.25186	0.190318	1.36e-33	3.83e-29	receptor-like cytosolic Serine/Threonine-kinase
Medtr4g108170.1	34.8981	2.27215	0.311246	1.88e-14	3.77e-11	ABC transporter A family protein
Medtr3g028210.1	9.39412	2.36472	0.676341	2.08e-05	0.00504112	anthocyanin 5-aromatic acyltransferase
Medtr7g070220.1	10.7331	2.52775	0.65905	7.76e-06	0.00212271	DRE transcription factor
Medtr6g007637.1	8.17609	2.84527	1.02217	0.000216266	0.0308946	bidirectional sugar transporter
Medtr7g072830.1	2.71388	2.98814	0.876528	4.24e-05	0.0085223	Lipid transfer protein
Medtr7g112930.1	12.6822	3.84971	0.701825	1.17e-08	7.86e-06	hypothetical protein
Medtr1g112080.2	31.5149	9.39711	2.63016	1.43e-07	6.95e-05	dual specificity phosphatase domain protein
Medtr1g006990.1	181.408	9.94457	1.12534	9.58e-18	2.7e-14	subtilisin-like serine endopeptidase family protein

## Sheet: Mting1-1 vs WT leaf
Gene ID	baseMean	log2FoldChange	lfcSE	pvalue	padj	Annotation
Medtr8g088840.1	204.51	-5.67692	2.39123	5.69e-06	0.00053511	kinetochore Nuf2-like protein
Medtr8g074540.1	177.286	-5.41997	2.51379	5.95e-05	0.00372597	regulator of Vps4 activity in the MVB pathway protein
Medtr3g452410.1	21.9198	-5.06284	2.46077	0.000104851	0.00584423	hypothetical protein
Medtr1g100627.1	13.2314	-4.89505	0.865586	9.9e-09	1.76e-06	hypothetical protein
Medtr8g093440.1	33.9806	-4.39171	2.30809	0.000224496	0.0102463	DUF506 family protein
Medtr1g046790.1	14.307	-4.34323	2.34406	0.000287662	0.0123027	hydroxyethylthiazole kinase family protein
Medtr2g076070.1	9.07199	-4.27864	2.45143	0.000534058	0.0194796	pathogenesis-like protein
Medtr4g101070.1	12.5023	-4.09608	2.45727	0.000734903	0.0244059	plant/MNJ7-17 protein, putative
Medtr7g446160.1	88.24	-4.07058	2.26466	0.000382744	0.0153393	LRR receptor-like kinase family protein
Medtr5g006180.1	42.761	-4.00916	2.4245	0.000788192	0.0254594	heat shock 70 kDa protein
Medtr2g099820.1	40.7116	-3.88156	1.25311	0.000159802	0.00796556	SMAD/FHA domain protein, putative
Medtr1g027500.1	58.9658	-3.86316	2.26874	0.000596274	0.0210112	receptor-like kinase
Medtr3g455790.1	16.3697	-3.51575	1.38067	0.000635371	0.0220008	ankyrin repeat protein
Medtr4g100820.1	12.4202	-3.45818	2.37096	0.00140546	0.0373415	hypothetical protein
Medtr2g081350.1	12.1683	-3.28862	2.33737	0.00158514	0.0406634	calcium-binding EF-hand protein
Medtr6g477870.1	46.0281	-3.19548	0.881298	5.61e-05	0.00353504	RNA recognition motif
Medtr1g080300.1	37.3874	-3.08362	2.31279	0.00199486	0.0470114	RNA polymerase III RPC4
Medtr1g025140.1	132.097	-2.92337	0.592073	1.02e-07	1.47e-05	hexokinase
Medtr1g079800.3	37.3902	-2.91694	0.933914	9.63e-05	0.0055567	methyltransferase domain protein
Medtr2g093500.1	59.8034	-2.85261	0.636591	6.51e-07	7.98e-05	thioredoxin domain protein
Medtr8g037910.1	81.8064	-2.76238	0.635976	6.46e-07	7.95e-05	flavin containing monooxygenase FMO GS-OX-like protein
Medtr0393s0040.1	20.706	-2.72474	1.0318	0.00158835	0.0406799	zinc finger SWIM domain protein
Medtr7g111750.1	274.625	-2.63222	0.639636	2.59e-06	0.000273799	50S ribosomal protein L21, related protein
Medtr0939s0010.1	35.6032	-2.38438	0.499163	1.26e-07	1.8e-05	dehydration-responsive element-binding protein
Medtr5g078250.1	12.8537	-2.38208	0.89141	0.000492596	0.0184333	replication factor-A carboxy-terminal domain protein
Medtr1840s0010.1	6.54613	-2.32364	0.901466	0.000821789	0.0263155	pentatricopeptide (PPR) repeat protein
Medtr4g126920.1	189.294	-2.28609	0.831625	0.000246143	0.0109271	xyloglucan endotransglucosylase/hydrolase family protein
Medtr3g100460.1	171.076	-2.20208	0.88479	0.000319329	0.0134626	PWWP domain protein
Medtr0027s0230.1	36.9909	-2.18103	0.57754	5.9e-06	0.000553456	cytosolic class I small heat shock protein
Medtr1g110370.1	25.4428	-2.08085	0.732464	0.000341066	0.014205	DUF1639 family protein
Medtr2g025250.1	19.0452	-2.07704	0.63773	9.05e-05	0.00529126	hypothetical protein
Medtr2g450510.1	28.5981	-2.07175	0.606639	1.97e-05	0.00151974	flavin-binding monooxygenase-like protein
Medtr1g075330.1	21.4997	-2.02873	0.583001	2.56e-05	0.00189864	DNA-repair protein XRCC4, putative
Medtr3g436100.1	3345.95	-2.00733	0.42492	8.75e-08	1.28e-05	leginsulin related MtN11/16/17 family
Medtr2g075140.1	117.179	-1.97931	0.587422	3.02e-05	0.00214191	receptor-like kinase
Medtr8g020470.1	124.599	-1.94199	0.454547	1.14e-06	0.000133274	transmembrane protein, putative
Medtr3g117420.1	81.4508	-1.88518	0.614668	6.77e-05	0.00415767	2OG-Fe(II) oxygenase family oxidoreductase
Medtr8g011210.1	118.701	-1.8276	0.391347	1.4e-07	1.98e-05	ATP/DNA-binding protein
Medtr2g103990.1	150.302	-1.80754	0.53588	3.01e-05	0.0021397	cystatin domain protein
Medtr6g074140.1	10.2826	-1.8066	0.798626	0.00158614	0.0406634	chlorophyll A/B-binding protein, putative
Medtr4g125670.1	51.5885	-1.77389	0.604525	0.000226507	0.0103019	EEIG1/EHBP1 protein amino-terminal domain protein
Medtr1g046510.1	63.7678	-1.75766	0.440201	4.53e-06	0.000444394	hydroxyethylthiazole kinase family protein
Medtr3g070080.1	207.768	-1.69904	0.77301	0.000701476	0.0235976	Myb/SANT-like DNA-binding domain protein
Medtr1g061710.1	33.3453	-1.69701	0.701321	0.000363579	0.0147996	sulfite exporter TauE/SafE family protein
Medtr1g026990.1	38.5715	-1.69457	0.598374	0.000156342	0.00785555	stress-induced receptor-like kinase
Medtr1g028300.1	32.4752	-1.66839	0.58441	0.00018081	0.00872793	protein phosphatase 2C-like protein
Medtr3g081560.1	287.73	-1.65143	0.393874	1.14e-06	0.000133274	hypothetical protein
Medtr3g071050.1	41.4212	-1.65048	0.669407	0.000948479	0.0290432	ATRAD3-like protein
Medtr2g021480.1	26.6973	-1.64319	0.726999	0.00134439	0.0363353	F-box protein
Medtr4g055990.1	99.4731	-1.52335	0.388163	5.34e-06	0.000510065	F-box/RNI/FBD-like domain protein
Medtr2g091015.1	28.7192	-1.52219	0.532953	0.000215384	0.00991762	frigida-LIKE protein
Medtr1g079180.1	65.7472	-1.4959	0.591659	0.000389955	0.0155802	phloem protein 2-B11
Medtr4g103550.1	39.8051	-1.4943	0.617367	0.000501791	0.0186431	SNF1-related kinase regulatory subunit gamma 1
Medtr1g016120.1	49.1008	-1.4914	0.484973	7e-05	0.00426632	ZIP zinc/iron transport family protein
Medtr4g116140.1	27.5904	-1.4449	0.643897	0.000804762	0.025834	adenylate cyclase
Medtr8g005320.1	23.6719	-1.44269	0.664404	0.00116156	0.0329319	thioredoxin
Medtr4g082300.2	84.7444	-1.4396	0.476314	0.000129287	0.00692207	GCK domain protein
Medtr6g078940.1	23.3229	-1.42702	0.590251	0.000687055	0.023324	hypothetical protein
Medtr4g126120.2	112.904	-1.41812	0.227074	2.13e-11	5.71e-09	BAAT/acyl-CoA thioester hydrolase carboxy-terminal protein
Medtr1g079925.2	90.4091	-1.37185	0.57232	0.000520542	0.0191572	ASCH domain protein
Medtr1g111000.1	165.807	-1.34342	0.257833	8.6e-09	1.54e-06	alpha-glucosidase
Medtr2g102450.1	216.084	-1.33835	0.521145	0.000401656	0.0158526	B3 DNA-binding domain protein
Medtr4g069970.1	74.5604	-1.33419	0.404396	4.86e-05	0.00315253	receptor-like kinase
Medtr0009s0370.1	124.068	-1.33066	0.262936	1.83e-08	3.03e-06	sugar porter (SP) family MFS transporter
Medtr1g092860.1	156.706	-1.32267	0.236489	1.11e-09	2.36e-07	RNA-binding (RRM/RBD/RNP motif) family protein, putative
Medtr5g020800.1	164.261	-1.31549	0.544578	0.000524804	0.0192775	isoflavone reductase-like protein
Medtr7g093640.1	204.442	-1.3121	0.282385	1.65e-07	2.27e-05	hypothetical protein
Medtr1g025950.1	247.227	-1.29835	0.671791	0.00147939	0.0385741	cinnamyl alcohol dehydrogenase-like protein
Medtr7g083410.1	36.9148	-1.28606	0.497801	0.000396553	0.0157229	glycerophosphoryl diester phosphodiesterase family protein
Medtr5g040850.1	42.4941	-1.27708	0.447102	0.000187038	0.00891262	F-box/RNI/FBD-like domain protein
Medtr1g041380.1	190.994	-1.26541	0.235762	3.94e-09	7.35e-07	aluminum induced protein with YGL and LRDR motif protein
Medtr8g015680.1	20.2204	-1.25155	0.629934	0.00169738	0.0424325	F-box/FBD-like domain protein
Medtr4g056070.1	112.953	-1.24656	0.371251	4.39e-05	0.0029371	F-box/FBD-like domain protein
Medtr6g047800.2	135.7	-1.23259	0.381791	4.46e-05	0.00296521	tRNA methyltransferase complex GCD14 subunit
Medtr1g027840.1	48.3452	-1.20477	0.626484	0.0015768	0.040548	stress-induced receptor-like kinase
Medtr8g089440.1	54.4935	-1.20086	0.662112	0.00197953	0.04682	plant phospholipase-like protein
Medtr1g046460.1	233.208	-1.2004	0.148678	4.79e-17	3.36e-14	PHD finger-like protein
Medtr3g045830.1	55.4323	-1.19358	0.300067	3.26e-06	0.000334469	homeobox leucine zipper protein
Medtr7g027175.1	27.0077	-1.19181	0.577132	0.00113442	0.032348	omega-hydroxypalmitate O-feruloyl transferase
Medtr3g055970.1	140.239	-1.19114	0.24701	7.02e-08	1.04e-05	tornado protein
Medtr2g097950.1	118.126	-1.18247	0.373313	7.52e-05	0.00451786	NAD-dependent aldehyde dehydrogenase family protein
Medtr8g447310.1	64.8332	-1.18088	0.432916	0.000285101	0.0122381	damaged DNA-binding protein
Medtr6g015775.1	60.8645	-1.17558	0.53595	0.000864602	0.0273159	disease resistance protein (TIR-NBS-LRR class)
Medtr3g114350.1	105.089	-1.14124	0.215285	6.19e-09	1.12e-06	DNA topoisomerase type I
Medtr2g078760.2	302.893	-1.13293	0.538384	0.00102333	0.0304071	protein phosphatase 2C-like protein
Medtr5g093000.1	126.358	-1.13254	0.400027	0.000204796	0.00956575	glycoprotein family protein
Medtr7g096450.1	22.3989	-1.12866	0.575097	0.00188379	0.0455089	regulator of Vps4 activity in the MVB pathway protein
Medtr5g065960.1	289.391	-1.12245	0.224091	2.43e-08	3.9e-06	GTPase-activator protein for Rho-like GTPase family protein
Medtr1g032120.1	66.8174	-1.10957	0.368299	0.000136169	0.00712967	tRNA guanosine-2'-O-methyltransferase TRM13-like protein
Medtr8g027965.1	109.611	-1.10134	0.543441	0.00111519	0.0321081	indole-3-acetic acid-amido synthetase
Medtr6g086510.1	72.5194	-1.08883	0.321634	3.06e-05	0.00216361	nudix hydrolase-like protein
Medtr3g077300.1	59.7134	-1.06477	0.277735	6.89e-06	0.000631994	D111/G-patch domain protein
Medtr5g024640.1	307.663	-1.05723	0.207239	1.67e-08	2.8e-06	auxin efflux carrier family protein
Medtr0018s0320.1	53.434	-1.05423	0.323665	4.5e-05	0.00297808	lysosomal cystine transporter family protein
Medtr4g115980.3	233.568	-1.05342	0.293394	1.42e-05	0.00116647	prephenate dehydrogenase
Medtr7g018660.1	30.8592	-1.044	0.418207	0.000450935	0.0172981	BED finger NBS-LRR resistance protein, putative
Medtr4g125920.1	467.751	-1.0337	0.231208	4.19e-07	5.36e-05	XH/XS domain protein
Medtr7g100320.1	113.867	-1.03141	0.28477	1.14e-05	0.000974456	glutathione S-transferase
Medtr6g023975.1	325.934	-1.02442	0.220773	1.64e-07	2.27e-05	sulfite oxidase-like protein
Medtr4g117250.1	42.1029	-1.00909	0.437657	0.000827685	0.0264066	zinc finger, C3HC4 type (RING finger) protein
Medtr3g104400.1	517.385	-1.00874	0.27775	1.2e-05	0.00101102	ZIP zinc/iron transport family protein
Medtr5g018550.1	182.82	1.00369	0.495352	0.00141235	0.0374275	hypothetical protein
Medtr6g015490.1	168.036	1.00536	0.257861	4.74e-06	0.000458038	disease resistance protein (TIR-NBS-LRR class)
Medtr7g063260.1	378.159	1.00807	0.417665	0.000532473	0.0194765	NAD(P)-binding rossmann-fold protein
Medtr6g012690.1	367.451	1.01068	0.319192	6.21e-05	0.00385408	myb transcription factor mixta-like protein
Medtr2g084925.1	140.593	1.01786	0.313793	5.18e-05	0.00333006	ribosome biogenesis RLP24-like protein
Medtr7g070050.1	261.213	1.0221	0.277247	1.05e-05	0.000902481	abscisic acid receptor
Medtr4g087140.1	75.3785	1.02981	0.298683	2.55e-05	0.00189864	senescence-associated nodulin
Medtr1g082310.1	462.193	1.03482	0.149876	3.18e-13	1.16e-10	receptor-like cytosolic Serine/Threonine-kinase
Medtr7g080170.2	304.488	1.04866	0.349071	0.000104868	0.00584423	catalytic/protein phosphatase type 2C
Medtr5g025020.1	120.767	1.06562	0.296377	1.58e-05	0.00127832	lectin receptor kinase
Medtr2g075780.1	230.31	1.07565	0.409263	0.000317364	0.0134016	gamma-glutamylhydrolase
Medtr4g010650.1	230.644	1.07926	0.529933	0.00117355	0.0331994	phospholipase D alpha 1
Medtr4g116790.1	93.5398	1.08667	0.356438	9.67e-05	0.0055567	sugar porter (SP) family MFS transporter
Medtr8g009000.1	100.716	1.09134	0.423727	0.000438389	0.0170173	enhanced downy mildew protein
Medtr3g013430.1	81.0758	1.10334	0.353489	7.36e-05	0.00444342	choline/ethanolamine kinase
Medtr7g059460.1	59.3725	1.10658	0.304788	1.31e-05	0.00108995	macrophage migration inhibition factor-like protein
Medtr3g101230.1	316.022	1.1084	0.154009	2.77e-14	1.31e-11	Spc97/Spc98 family of spindle pole body (SBP) component
Medtr7g117990.1	22.2443	1.11034	0.501571	0.000910471	0.0282496	cytochrome b5-like heme/steroid-binding domain protein
Medtr5g066180.1	141.379	1.11096	0.369378	0.000118354	0.00643023	MADS-box transcription factor
Medtr5g009620.1	301.293	1.12571	0.392042	0.000146822	0.00752066	ethylene response factor
Medtr0057s0130.1	162.127	1.13243	0.475018	0.000738495	0.0244638	glutamine cyclotransferase
Medtr2g030200.1	2530.68	1.14546	0.279255	2.56e-06	0.000271264	ferredoxin reductase-like NAD(P) binding domain protein
Medtr1g090690.1	651.063	1.14731	0.188319	8.23e-11	2e-08	NB-ARC domain disease resistance protein
Medtr8g071330.1	102.084	1.15415	0.524195	0.0010363	0.0306873	calmodulin-binding protein MPCBP protein
Medtr4g062540.4	84.7578	1.15888	0.512543	0.00106361	0.0312111	DNA repair protein RAD51
Medtr4g037225.1	19.645	1.17717	0.594701	0.00169565	0.0424325	gaba-receptor-associated protein ubiquitin domain protein
Medtr4g087890.1	913.666	1.19023	0.466783	0.00049013	0.018394	formin-like 2 domain protein
Medtr7g088790.1	165.576	1.19536	0.351589	2.84e-05	0.00207433	peptide/nitrate transporter
Medtr4g116900.1	353.727	1.20373	0.597597	0.00177427	0.0434696	transducin/WD-like repeat-protein
Medtr6g088700.1	30.8761	1.21088	0.592129	0.00134456	0.0363353	cytochrome C biogenesis protein ccsA
Medtr8g035540.1	73.7037	1.22551	0.245856	3.06e-08	4.85e-06	alpha/beta hydrolase fold protein
Medtr6g087850.1	227.695	1.22642	0.599954	0.00108816	0.0315397	disease resistance protein (TIR-NBS-LRR class)
Medtr4g087730.1	390.609	1.24226	0.226927	2.19e-09	4.4e-07	Pmr5/Cas1p GDSL/SGNH-like acyl-esterase family protein
Medtr8g089110.1	1124.79	1.25061	0.510198	0.000437717	0.0170173	basic blue-like protein
Medtr2g015560.1	103.856	1.25661	0.387357	4.82e-05	0.00313549	pyruvate decarboxylase
Medtr4g007740.1	403.476	1.26016	0.306173	1.65e-06	0.00018312	eukaryotic aspartyl protease family protein
Medtr4g106590.1	486.436	1.27416	0.426562	0.000101846	0.00574985	two-component response regulator ARR3-like protein
Medtr1g032100.1	40.4718	1.27845	0.420693	0.000110696	0.0060906	ankyrin repeat plant-like protein
Medtr1g056490.1	1161.51	1.28673	0.146136	7.39e-20	8.34e-17	ATP-dependent RNA helicase
Medtr7g094870.1	323.084	1.29339	0.460127	0.000240799	0.0107831	hypothetical protein
Medtr1g081180.1	464.989	1.31217	0.667809	0.00118787	0.033515	trihelix transcription factor
Medtr2g013350.2	263.524	1.31455	0.64717	0.00106905	0.0312814	splicing factor 3B subunit 2
Medtr2g094910.1	15.1806	1.38542	0.452241	9.66e-05	0.0055567	receptor-like Serine/Threonine-kinase NCRK protein
Medtr3g037440.1	37.7173	1.40179	0.466732	0.000145454	0.0074812	methyl-CpG-binding domain protein
Medtr4g092590.1	156.462	1.40767	0.689741	0.00164589	0.0416943	branched-chain amino acid aminotransferase
Medtr7g112740.2	57.9604	1.41125	0.47597	0.000110225	0.0060905	DNA-binding protein, putative
Medtr5g083270.1	185.074	1.42274	0.294564	6.43e-08	9.59e-06	abscisic acid receptor
Medtr7g113405.1	64.5185	1.4426	0.427639	2.98e-05	0.00213047	3-ketoacyl-CoA synthase-like protein
Medtr6g084420.1	127.522	1.45137	0.675764	0.00149444	0.0388884	monoglyceride lipase
Medtr4g125410.1	30.3328	1.4666	0.623844	0.000653586	0.0224816	RNI superfamily protein
Medtr5g082570.1	214.962	1.47113	0.284279	1.19e-08	2.07e-06	FACT complex subunit SSRP1
Medtr4g088870.1	57.6677	1.47912	0.490413	9.89e-05	0.00563315	E3 ubiquitin-protein ligase RMA1H1-like protein
Medtr3g077910.1	260.472	1.48256	0.418298	1.69e-05	0.00134492	carbonic anhydrase family protein
Medtr8g469670.1	71.298	1.49148	0.443686	3.08e-05	0.00217649	LRR receptor-like kinase
Medtr1g105290.1	350.072	1.49344	0.355796	1.79e-06	0.000196832	MAP kinase kinase kinase
Medtr1g052515.1	92.4921	1.49755	0.264447	8.31e-10	1.81e-07	galactinol-raffinose galactosyltransferase
Medtr1g022440.1	71.0115	1.50282	0.532381	0.000166443	0.0081866	dihydroflavonol 4-reductase-like protein
Medtr4g134370.1	224.016	1.56417	0.245914	1.22e-11	3.36e-09	glutathione S-transferase tau 5
Medtr4g081300.1	85.8477	1.61569	0.443011	1.39e-05	0.00114876	amino-terminal region of chorein, A TM vesicle-mediated sorter
Medtr7g079430.1	40.1839	1.6477	0.441903	8.4e-06	0.000755163	UDP-glucose:sterol glucosyltransferase
Medtr6g038760.1	19.4137	1.66079	0.767717	0.000886774	0.027688	LRR receptor-like kinase
Medtr7g104110.1	12.6376	1.70052	0.529487	5.87e-05	0.00369179	drug resistance transporter-like ABC domain protein
Medtr3g008500.1	281.313	1.72106	0.284588	7e-11	1.75e-08	trehalose-phosphate phosphatase
Medtr5g090290.1	39.7489	1.72524	0.416944	1.58e-06	0.000175579	MATE efflux family protein
Medtr3g114110.1	426.563	1.7283	0.304511	6.25e-10	1.4e-07	hypothetical protein
Medtr7g007010.1	345.55	1.74415	0.384695	2.39e-07	3.17e-05	seed specific protein Bn15D17A
Medtr2g023930.1	234.876	1.78401	0.595148	9.02e-05	0.00529126	WRKY1b transcription factor
Medtr1g025570.1	27.6318	1.78722	0.604674	0.000115099	0.0062864	plant/K21P3-8 protein, putative
Medtr3g008920.1	31.3026	1.82632	0.715956	0.000549625	0.0199076	major intrinsic protein (MIP) family transporter
Medtr1g050328.1	25.3905	1.83417	0.607117	0.00019035	0.00905384	transmembrane amino acid transporter family protein
Medtr1g013680.1	33.2191	1.83662	0.705871	0.000398947	0.0157696	GTP-binding elongation factor Tu family protein
Medtr4g026540.1	36.6806	1.85449	0.718076	0.00065774	0.02259	MSP (major sperm protein) domain protein
Medtr3g063040.1	200.552	1.86563	0.382195	7.18e-08	1.06e-05	ATP-dependent DNA helicase RecQ
Medtr1g071360.2	52.7393	1.86878	0.906294	0.000937858	0.028961	heat shock transcription factor A3
Medtr7g070390.1	22.3977	1.87718	0.729282	0.000370348	0.0149913	disease resistance response protein
Medtr3g090150.1	8.48867	1.88906	0.807815	0.000986461	0.0297197	serine carboxypeptidase-like protein
Medtr4g062450.1	43.1467	1.92285	0.713549	0.000496941	0.0185425	heavy-metal-associated domain protein
Medtr8g083220.1	66.7553	1.92829	0.645347	0.00014627	0.00750716	subtilisin-like serine protease
Medtr1g043760.1	305.255	1.95104	0.168859	4.22e-32	3.65e-28	1-aminocyclopropane-1-carboxylate oxidase
Medtr2g036430.1	39.0917	1.96283	0.655018	0.000108832	0.00602635	malectin/receptor-like kinase family protein
Medtr4g087300.1	210.693	1.98331	0.3037	5.78e-12	1.67e-09	BHLH transcription factor-like protein
Medtr3g011820.1	330.228	2.00401	0.42235	9.38e-08	1.36e-05	multidrug resistance protein ABC transporter family protein
Medtr1g090687.1	103.135	2.0133	0.346472	3.35e-10	7.62e-08	DUF594 family protein
Medtr1g022060.1	147.986	2.0944	0.819393	0.00062389	0.0217191	DUF594 family protein
Medtr4g094560.1	201.373	2.10208	0.433435	5.43e-08	8.29e-06	stress up-regulated Nod 19 protein
Medtr2g438470.1	63.9981	2.13654	0.696455	0.000183558	0.00882777	ankyrin repeat protein
Medtr8g042780.1	39.8726	2.13933	0.87499	0.000779173	0.0252623	zinc induced facilitator-like protein
Medtr4g092070.1	34.7565	2.17125	0.624974	4.28e-05	0.00288259	dual-specificity kinase domain protein
Medtr3g087330.1	20.6865	2.17899	0.740304	0.000140552	0.00730901	hypothetical protein
Medtr3g063210.1	307.698	2.19953	0.334294	2.19e-12	6.77e-10	hypothetical protein
Medtr8g014080.1	141.182	2.2065	0.866265	0.00128932	0.0352958	transducin/WD-like repeat-protein
Medtr6g084250.1	96.3652	2.23427	0.451776	3.99e-08	6.17e-06	hypothetical protein
Medtr7g115270.1	23.9036	2.24097	0.737853	8.95e-05	0.00528457	F-box/RNI/FBD-like domain protein
Medtr4g094918.1	159.702	2.3609	0.286184	7.71e-18	5.89e-15	papain family cysteine protease
Medtr5g022530.1	325.763	2.43577	0.286754	1.68e-18	1.41e-15	DUF630 family protein
Medtr3g088565.1	331.141	2.44284	0.839951	0.000217338	0.00998985	1-aminocyclopropane-1-carboxylate oxidase
Medtr8g105430.1	12.5295	2.63222	1.64647	0.00203329	0.0475716	Myb/SANT-like DNA-binding domain protein
Medtr7g029505.1	7.08938	2.65314	1.0326	0.000902847	0.0280802	transmembrane protein, putative
Medtr1g034480.1	60.6302	2.66758	0.846286	0.000286095	0.0122605	UPF0496 plant-like protein
Medtr1g012360.1	42.3404	2.67243	0.841978	0.000277567	0.0119741	kinesin-associated protein
Medtr4g028510.1	50.1577	2.684	0.877458	0.000335769	0.0140192	F-box protein interaction domain protein
Medtr1g017490.2	478.413	2.70516	0.527856	2.36e-08	3.81e-06	growth-regulating factor
Medtr8g066260.1	55.9827	2.70725	0.499822	3.01e-09	5.87e-07	MADS-box transcription factor
Medtr7g098410.1	24.1757	2.73141	0.703801	7.22e-06	0.000658266	salt stress response/antifungal domain protein
Medtr1g112050.1	373.624	2.8415	0.552449	1.17e-08	2.05e-06	2Fe-2S ferredoxin superfamily protein
Medtr4g050130.1	15.0234	3.42764	0.899512	8.13e-06	0.000733183	transmembrane protein, putative
Medtr4g104700.1	33.521	3.50063	0.704381	3.18e-08	5e-06	component of high affinity nitrate transporter
Medtr1g067560.1	98.9992	3.50517	0.688608	9.65e-08	1.39e-05	copper chaperone
Medtr4g074330.1	131.521	3.63112	0.515119	1.22e-13	4.8e-11	uracil-DNA glycosylase-like protein
Medtr4g068860.1	30.1384	4.05456	1.02472	5.47e-06	0.000519891	Non-symbiotic hemoglobin
Medtr8g068190.1	37.0116	4.13029	0.642636	9.36e-12	2.64e-09	cinnamyl alcohol dehydrogenase-like protein
Medtr5g027370.1	5.7277	4.67612	2.72783	0.00114886	0.0326431	F-box protein interaction domain protein
Medtr0204s0020.1	51.198	5.50785	1.86345	3.03e-06	0.000314302	sugar porter (SP) family MFS transporter
Medtr8g027390.1	26.2846	5.72337	1.39275	2.12e-06	0.000230514	hypothetical protein
Medtr1g006990.1	181.408	7.87921	0.833276	7.29e-22	1.05e-18	subtilisin-like serine endopeptidase family protein
Medtr4g092920.2	800.511	8.78632	1.70952	3.05e-14	1.41e-11	heat shock 70 kDa protein
Medtr3g070080.2	426.874	9.19152	1.72773	1.38e-15	8.75e-13	Myb/SANT-like DNA-binding domain protein

## Sheet: Mting2-11 vs WT apex
Gene ID	baseMean	log2FoldChange	lfcSE	pvalue	padj	Annotation
Medtr5g017020.2	65.8427	-11.121	3.20878	5.51e-12	5.74e-09	histone acetyltransferase of the CBP family protein
Medtr5g017025.1	25.5529	-9.68449	2.90835	1.63e-12	2.09e-09	hypothetical protein
Medtr3g092095.2	62.1555	-7.93311	3.30017	3.21e-05	0.00603238	cytochrome b5-like heme/steroid-binding domain protein
Medtr5g085310.1	11.3366	-5.60241	1.0128	3.19e-08	1.47e-05	histone acetylation protein
Medtr0127s0040.1	11.0594	-5.39905	1.12307	5.61e-07	0.000176796	GDSL-like lipase/acylhydrolase
Medtr3g114120.1	1269.68	-3.04132	0.548177	1.19e-09	7.77e-07	GDSL-like lipase/acylhydrolase
Medtr6g007070.2	118.072	-2.46293	0.662278	1.06e-05	0.00234618	L-aspartate oxidase
Medtr4g127000.1	79.1425	-1.5551	0.517547	0.00013792	0.0181539	hypothetical protein
Medtr7g118260.1	667.591	-1.43808	0.280475	1.25e-08	6.75e-06	PRR response regulator
Medtr4g131350.1	52.828	-1.20699	0.269421	2.86e-07	0.000100627	XH/XS domain protein
Medtr2g078470.1	85.8428	-1.11729	0.215948	1.04e-08	5.73e-06	2-isopropylmalate synthase
Medtr8g072550.1	15.9943	1.00434	0.413294	0.000472067	0.0490723	type 2 acyl-CoA diacylglycerol acyltransferase
Medtr1g081780.1	26.0391	1.00456	0.323603	7.35e-05	0.0112693	ubiquitin-binding WIYLD domain protein
Medtr8g088880.1	415.609	1.02646	0.320378	4.89e-05	0.00830916	glutelin type-B-like protein
Medtr1g023720.1	521.042	1.08439	0.231175	1.33e-07	5.43e-05	cytochrome P450 family 71 protein
Medtr8g028760.1	521.966	1.09742	0.216957	1.8e-08	9.05e-06	mechanosensitive ion channel protein MscS
Medtr3g098500.1	473.03	1.10469	0.177249	2.62e-11	2.38e-08	transferring glycosyl group transferase
Medtr3g062610.1	182.081	1.10494	0.24254	2.5e-07	9.03e-05	Mn-specific cation diffusion facilitator transporter MTP8.1
Medtr6g015680.1	47.0725	1.10806	0.315275	1.62e-05	0.00336278	disease resistance protein (TIR-NBS-LRR class)
Medtr2g038260.1	11.3468	1.11713	0.442837	0.000386353	0.0421859	heat shock cognate 70 kDa-like protein
Medtr2g011160.1	240.309	1.14685	0.360818	5.95e-05	0.00957802	G-type lectin S-receptor-like Serine/Threonine-kinase
Medtr8g102020.1	100.859	1.15807	0.226808	1.43e-08	7.34e-06	charged multivesicular body protein
Medtr1g099825.1	20.1076	1.23285	0.38225	5.13e-05	0.00859394	hypothetical protein
Medtr7g056020.1	63.3186	1.23863	0.283643	5.65e-07	0.000176796	F-box/RNI/FBD-like domain protein
Medtr7g075220.1	12.0084	1.24983	0.337102	9.69e-06	0.00220159	microtubule associated protein, MAP65/ASE1 family protein
Medtr8g028725.1	127.988	1.25396	0.270274	1.44e-07	5.79e-05	polygalacturonase/glycoside hydrolase family protein
Medtr6g004000.1	39.3306	1.3036	0.334252	3.84e-06	0.000983628	actin-97
Medtr7g087180.1	43.1596	1.30641	0.359927	1.08e-05	0.00236837	eukaryotic translation initiation factor 3a
Medtr3g114110.1	426.563	1.31041	0.297354	4.23e-07	0.000140041	hypothetical protein
Medtr3g070890.1	147.186	1.35911	0.362837	6.65e-06	0.00158703	N-(5-phosphoribosyl)anthranilate isomerase
Medtr4g129890.1	69.7951	1.37983	0.422669	3.89e-05	0.00711002	Rho GTPase-like protein
Medtr4g108170.1	34.8981	1.39522	0.330524	1.15e-06	0.000337538	ABC transporter A family protein
Medtr7g095640.1	66.0707	1.40288	0.231046	5.95e-11	5.08e-08	inhibitor of apoptosis-promoting Bax1 protein
Medtr7g114100.1	6.22165	1.45521	0.552506	0.000360333	0.0402051	calcium-dependent phospholipid-binding copine family protein
Medtr2g028580.2	9.04987	1.48083	0.595811	0.000430545	0.0459427	LRR receptor-like kinase
Medtr6g471240.1	482.345	1.48137	0.212991	1.55e-13	2.74e-10	receptor-like protein
Medtr4g092070.1	34.7565	1.49028	0.325653	2.06e-07	7.89e-05	dual-specificity kinase domain protein
Medtr4g067250.1	79.1657	1.57763	0.374536	1.33e-06	0.000374937	hypothetical protein
Medtr3g106480.1	101.491	1.58211	0.239119	2.09e-12	2.45e-09	SPFH/band 7/PHB domain membrane-associated family protein
Medtr1g080340.1	26.6818	1.63963	0.279772	2.59e-10	1.97e-07	histone-lysine N-methyltransferase SUVR2-like protein
Medtr6g046440.1	885.253	1.67113	0.255292	2.61e-12	2.94e-09	disease resistance protein RGA4
Medtr6g007743.1	15.1694	1.6839	0.584855	0.00013868	0.0181539	nodulin MtN21/EamA-like transporter family protein
Medtr2g016200.1	6.23403	1.72256	0.68892	0.000440821	0.0468618	LRR receptor-like kinase family protein
Medtr2g041140.1	51.315	1.75885	0.387501	2.4e-07	8.9e-05	DEAD-box ATP-dependent RNA helicase
Medtr2g035220.1	43.4448	1.77894	0.38892	2.23e-07	8.37e-05	ABA-responsive protein
Medtr3g063240.1	377.811	1.87333	0.321856	2.77e-10	2.05e-07	DMT(drug/metabolite transporter) superfamily permease
Medtr7g092910.1	10.1356	1.89335	0.60886	7.4e-05	0.0112693	strubbelig-receptor family protein
Medtr1g022060.1	147.986	1.89819	0.392578	5.65e-08	2.49e-05	DUF594 family protein
Medtr4g134370.1	224.016	1.91322	0.250596	1.05e-15	2.74e-12	glutathione S-transferase tau 5
Medtr5g071833.1	35.8231	1.96484	0.618291	5.36e-05	0.00887997	clathrin heavy chain
Medtr6g005310.1	10.1359	1.98262	0.451799	6.16e-07	0.00019076	germin family protein
Medtr7g091880.1	247.333	2.11815	0.317662	1.2e-12	1.62e-09	galactinol-raffinose galactosyltransferase
Medtr1g008050.1	55.8164	2.13415	0.273483	3.69e-16	1.15e-12	gamma-irradiation and mitomycin C induced protein, putative
Medtr8g099420.1	25.9732	2.14859	0.432472	3.12e-08	1.47e-05	long-chain fatty acyl CoA ligase
Medtr1g082310.1	462.193	2.208	0.18995	1.7e-32	4.79e-28	receptor-like cytosolic Serine/Threonine-kinase
Medtr8g027395.1	40.578	2.22729	0.550516	2.13e-06	0.000576212	serpin-like protein
Medtr1g062650.1	10.5434	2.24585	0.729499	0.000108626	0.0150744	glutamate-ammonia ligase-like protein
Medtr4g052350.1	48.0773	2.40122	0.370207	4.54e-12	4.92e-09	short-chain dehydrogenase/reductase
Medtr5g090600.1	22.7369	2.58744	0.48118	5.32e-09	3.14e-06	UDP-glucose flavonoid 3-O-glucosyltransferase
Medtr8g085260.1	10.1881	2.8215	0.987899	0.000215417	0.0261808	cation/H+ exchanger 3
Medtr4g108270.1	3.80545	3.24076	0.819044	8.89e-06	0.0020528	tyrosine kinase family protein
Medtr5g034680.1	9.53453	3.42214	0.894133	2.75e-05	0.00529897	transmembrane protein, putative
Medtr2g016210.1	21.574	3.60854	0.775084	2.07e-07	7.89e-05	MADS-box transcription factor family protein
Medtr6g017000.1	3.44915	3.7289	1.30846	0.00047478	0.0491729	histone acetyltransferase of the CBP family protein
Medtr8g032055.1	61.7946	3.75794	0.562599	1.13e-12	1.59e-09	transmembrane protein, putative
Medtr7g112930.1	12.6822	3.83725	0.701354	1.28e-08	6.82e-06	hypothetical protein
Medtr8g032050.1	8.08514	4.07403	0.859948	3.8e-07	0.000127559	homeobox domain, ZF-HD class protein
Medtr4g117120.1	7.44042	4.6728	1.45798	8.59e-05	0.0128102	dual specificity phosphatase domain protein

## Sheet: Mting2-11 vs WT leaf
Gene ID	baseMean	log2FoldChange	lfcSE	pvalue	padj	Annotation
Medtr5g017020.2	65.8427	-10.26	3.11873	1.57637e-10	3.62287e-08	histone acetyltransferase of the CBP family protein
Medtr5g017025.1	25.5529	-9.28117	2.8617	1.14768e-11	3.27529e-09	hypothetical protein
Medtr2g011630.1	96.0043	-7.07575	3.16016	3.88997e-31	3.36741e-27	transcription factor jumonji (JmjC) domain protein
Medtr5g085310.1	11.3366	-6.92565	2.56546	1.32066e-07	1.55192e-05	histone acetylation protein
Medtr7g089360.1	549.778	-6.5855	2.5969	1.90477e-06	0.000146352	auxin efflux carrier family transporter
Medtr4g101070.1	12.5023	-4.60528	2.46978	0.000307571	0.00757838	plant/MNJ7-17 protein, putative
Medtr1g017000.1	7.55869	-3.48612	2.40627	0.00136869	0.0223833	myb transcription factor
Medtr2g450510.1	28.5981	-3.25613	0.590481	1.36703e-09	2.57258e-07	flavin-binding monooxygenase-like protein
Medtr3g114120.1	1269.68	-2.89613	0.544241	4.12305e-09	7.0911e-07	GDSL-like lipase/acylhydrolase
Medtr8g005420.1	61.7085	-2.57227	0.716955	1.38623e-05	0.000717141	plant acid phosphatase
Medtr3g104990.1	11.8104	-2.46296	3.03937	0.00406722	0.0465106	mechanosensitive ion channel family protein
Medtr7g093170.1	11.8516	-2.37023	0.615685	4.52441e-06	0.000298221	seed maturation protein
Medtr4g094615.3	22.2697	-2.3592	0.767375	0.000105172	0.0035107	Serine/Threonine-kinase rio2
Medtr3g117280.1	19.9671	-2.34631	0.626404	8.3189e-06	0.000476913	PHD finger and bromo-adjacent-like domain protein
Medtr4g015420.1	19.6116	-2.28766	0.73468	0.000150414	0.00460413	cyanogenic beta-glucosidase, putative
Medtr3g076960.1	211.915	-2.19166	0.693984	4.67174e-05	0.00184384	phloem specific protein
Medtr5g008240.4	23.0149	-2.05006	0.866952	0.000529978	0.0113748	plant cadmium resistance protein
Medtr1g028300.1	32.4752	-2.02987	0.563268	1.59179e-05	0.000794978	protein phosphatase 2C-like protein
Medtr5g061720.1	5.65046	-2.01871	0.936004	0.00154718	0.0243961	hypothetical protein
Medtr4g102890.1	14.0436	-1.99829	0.940359	0.00110769	0.019381	hypothetical protein
Medtr0111s0070.1	29.5217	-1.97489	0.524609	8.96369e-06	0.000501696	endonuclease/exonuclease/phosphatase family protein
Medtr5g046610.1	7.33266	-1.76427	0.888777	0.00143016	0.0230813	pyruvate decarboxylase
Medtr4g037465.1	21.2468	-1.73927	1.07096	0.00372842	0.0442537	F-box protein interaction domain protein
Medtr3g463170.1	11.8903	-1.70139	0.990481	0.00423945	0.0477444	F-box and associated interaction domain protein
Medtr5g019700.1	87.9434	-1.66827	0.322072	9.26355e-09	1.44057e-06	tyrosine kinase family protein
Medtr4g053420.1	643.095	-1.65569	0.128368	2.38218e-39	6.18653e-35	UDP-D-apiose/UDP-D-xylose synthase
Medtr7g113520.1	173.948	-1.63205	0.479222	4.52068e-05	0.00180137	kinesin motor domain protein
Medtr8g023840.1	14.8283	-1.60256	0.620354	0.000475025	0.0104546	NAC transcription factor-like protein
Medtr8g063900.1	74.1296	-1.55909	0.544197	0.000128504	0.0040948	potassium transporter-like protein
Medtr8g026960.1	43.0274	-1.54679	0.514619	0.000105976	0.00352844	homeobox associated leucine zipper protein
Medtr2g078470.1	85.8428	-1.54606	0.253421	6.15854e-11	1.55279e-08	2-isopropylmalate synthase
Medtr5g008260.1	20.843	-1.50811	0.796469	0.00291079	0.037358	pentatricopeptide (PPR) repeat protein
Medtr6g071040.1	8.31803	-1.4457	0.874709	0.0032476	0.0401047	hypothetical protein
Medtr7g093160.1	10.8409	-1.39703	0.639603	0.000856596	0.0161347	seed maturation protein
Medtr5g017350.2	386.675	-1.39528	0.286625	5.31666e-08	6.86933e-06	zeaxanthin epoxidase
Medtr2g008750.2	1300.08	-1.32345	0.273194	5.51819e-08	7.05948e-06	dentin sialophosphoprotein-like protein, putative
Medtr2g460780.3	26.3531	-1.27181	0.856431	0.00333346	0.0408928	26S proteasome non-ATPase regulatory subunit-like protein
Medtr4g105100.2	56.7529	-1.26595	0.496901	0.000391345	0.00904201	DEAD-box ATP-dependent RNA helicase-like protein
Medtr1g079270.1	24.4592	-1.26573	0.671093	0.00217099	0.0305822	glycoside hydrolase family 81 protein
Medtr8g005205.1	26.5375	-1.26336	0.564458	0.000977245	0.0177724	DUF1639 family protein
Medtr3g116240.1	47.8618	-1.26036	0.480497	0.000314345	0.00767972	polyol/monosaccharide transporter 1
Medtr6g090460.1	43.3601	-1.25082	0.392091	6.29835e-05	0.00234675	hypothetical protein
Medtr4g039540.1	35.5384	-1.25037	0.358856	2.30073e-05	0.00106887	hypothetical protein
Medtr4g017150.1	21.8418	-1.22874	0.666228	0.0020054	0.0289174	plant nuclear matrix protein
Medtr1g102950.1	59.8361	-1.2284	0.327576	8.13461e-06	0.000469458	NADPH-dependent diflavin oxidoreductase ATR3-like protein
Medtr1g088920.1	76.948	-1.18574	0.427283	0.000199367	0.00563391	monothiol glutaredoxin-S2 protein
Medtr8g098250.1	28.0076	-1.18203	0.657887	0.00265317	0.0350828	PPR containing plant-like protein
Medtr8g106530.1	201.945	-1.17763	0.33904	2.27384e-05	0.00106017	transmembrane protein, putative
Medtr7g027680.1	1579.28	-1.14569	0.241514	1.12556e-07	1.34705e-05	GYF domain protein
Medtr5g046750.1	183.918	-1.14445	0.290075	3.66624e-06	0.000249901	plant/F4N2-9 protein, putative
Medtr4g094248.1	693.779	-1.1192	0.15082	1.09419e-14	5.36151e-12	dentin sialophosphoprotein-like protein, putative
Medtr6g004880.1	572.724	-1.1112	0.249869	4.44907e-07	4.27935e-05	raffinose synthase or seed inhibition protein
Medtr7g063440.1	528.982	-1.109	0.255231	6.27658e-07	5.65167e-05	chromosome condensation regulator RCC1 repeat protein
Medtr1g095950.1	78.2201	-1.09116	0.309895	2.04691e-05	0.000971815	hypothetical protein
Medtr8g040640.2	123.007	-1.0799	0.436499	0.000489728	0.0107127	hypothetical protein
Medtr2g093030.1	6.35266	-1.07837	0.766213	0.00417459	0.0473217	transmembrane protein, putative
Medtr8g100160.2	260.61	-1.07313	0.345177	8.5716e-05	0.00300411	RNA recognition motif 1 in plant MEI2-like protein
Medtr1g077640.1	58.5072	-1.07081	0.390737	0.000335548	0.00806869	bHLH transcription factor-like protein
Medtr8g103500.1	26.4623	-1.06249	0.337176	8.99443e-05	0.00309385	polyol/monosaccharide transporter 1
Medtr7g118260.1	667.591	-1.04951	0.271149	5.35381e-06	0.000343305	PRR response regulator
Medtr1g061710.1	33.3453	-1.00876	0.950871	0.00425291	0.0478337	sulfite exporter TauE/SafE family protein
Medtr3g098310.1	321.583	1.00153	0.385481	0.000397	0.00915639	ATP-dependent Clp protease
Medtr4g019790.1	948.417	1.0073	0.343703	0.000151169	0.00461866	glutathione S-transferase, amino-terminal domain protein
Medtr5g084540.1	11330.8	1.00838	0.380331	0.0003437	0.00820394	leguminosin group485 secreted peptide
Medtr5g015670.1	83.4861	1.00855	0.544401	0.00237032	0.0325699	carboxy-terminal domain cyclin
Medtr4g010180.1	157.594	1.01045	0.263394	6.97394e-06	0.000418276	LURP-one-like protein
Medtr1g080310.1	304.376	1.01207	0.210553	8.35907e-08	1.02399e-05	ankyrin repeat 13B-like protein
Medtr4g094440.1	30.153	1.01288	0.697396	0.00406334	0.0464956	polygalacturonase inhibitor protein
Medtr2g055910.1	102.581	1.01393	0.377493	0.00041301	0.0094004	kinesin motor domain protein
Medtr8g079690.1	488.427	1.01494	0.261819	5.59193e-06	0.000354635	peptidyl-prolyl cis-trans isomerase D
Medtr5g058090.1	459.422	1.01637	0.439283	0.000811803	0.0155591	LRR receptor-like kinase plant-like protein, putative
Medtr8g103930.1	33.184	1.01686	0.611849	0.00298213	0.0378709	heat shock 70 kDa protein
Medtr3g083770.3	198.782	1.01914	0.34831	0.000156601	0.00473449	RNA-binding KH domain protein
Medtr5g093770.1	68.0382	1.01957	0.370261	0.000320917	0.00781821	co-chaperone GrpE family protein
Medtr1g022325.1	23.8882	1.02109	0.618264	0.00330308	0.0406024	4-hydroxyphenylpyruvate dioxygenase
Medtr2g062560.1	85.2152	1.02178	0.642718	0.00302228	0.0382671	glycoside hydrolase family 20 domain protein
Medtr2g084925.1	140.593	1.02197	0.303871	4.23247e-05	0.00170944	ribosome biogenesis RLP24-like protein
Medtr6g034265.1	161.83	1.02394	0.273133	1.13013e-05	0.000603898	ABC transporter family protein
Medtr1g012020.1	302.022	1.0253	0.526934	0.00165657	0.025547	cysteine-rich polycomb-like protein
Medtr6g092790.1	123.719	1.02535	0.451591	0.000926327	0.0170494	phospholipase A2 family protein
Medtr8g461110.1	308.249	1.02621	0.374595	0.000268537	0.00695999	LRR receptor-like kinase, putative
Medtr2g078120.1	197.931	1.02656	0.32408	7.3222e-05	0.00267828	tRNA dimethylallyltransferase
Medtr5g064240.1	164.827	1.02805	0.415316	0.000579005	0.0121558	UDP-glucosyltransferase family protein
Medtr4g009195.1	76.1472	1.03046	0.38011	0.00034487	0.00821676	hypothetical protein
Medtr7g101760.1	178.389	1.03233	0.458149	0.00101746	0.0181979	translin-like protein
Medtr5g076140.1	798.942	1.03269	0.526454	0.00199858	0.028851	hypothetical protein
Medtr8g028815.1	45.4772	1.03998	0.598051	0.00268057	0.0353194	RING-H2 zinc finger RHA1a-like protein, putative
Medtr4g067230.1	107.206	1.04247	0.436548	0.000826834	0.0157426	receptor-like kinase
Medtr1g106790.1	224.567	1.04356	0.638959	0.00399475	0.0461493	glycosyl hydrolase family 10 protein
Medtr1g038760.1	71.563	1.04631	0.420243	0.000553839	0.0117851	cytochrome C biogenesis protein ccsA
Medtr2g020360.2	309.446	1.0467	0.352129	0.000129036	0.00410669	acyl carrier protein
Medtr3g036455.1	18.6041	1.04985	0.592112	0.00247364	0.0334963	hypothetical protein
Medtr7g094810.2	47.0807	1.05016	0.812859	0.00420721	0.0475639	Rho GTPase
Medtr4g007740.1	403.476	1.0521	0.309208	3.24081e-05	0.00140273	eukaryotic aspartyl protease family protein
Medtr4g075730.1	127.581	1.05339	0.287125	1.46613e-05	0.000748043	late embryogenesis abundant protein
Medtr7g072635.1	34.8635	1.05693	0.595288	0.00285273	0.0367922	downstream target of AGL15-4 protein, putative
Medtr3g094210.1	36.3176	1.05828	0.493307	0.00121232	0.0207404	nucleotidyltransferase domain protein
Medtr2g026550.1	166.253	1.06186	0.472546	0.00100937	0.0181156	hypothetical protein
Medtr4g011300.1	395.251	1.06672	0.36292	0.000129728	0.00410978	transducin family protein/WD-40 repeat protein, putative
Medtr4g087730.1	390.609	1.06799	0.227999	1.6041e-07	1.8146e-05	Pmr5/Cas1p GDSL/SGNH-like acyl-esterase family protein
Medtr6g084590.1	317.666	1.07211	0.339434	7.359e-05	0.00268417	hypothetical protein
Medtr3g102180.1	347.697	1.07893	0.432779	0.000504229	0.0109764	LRR receptor-like kinase family protein
Medtr2g025710.1	111.637	1.08214	0.418868	0.000418299	0.00948753	MBOAT (membrane bound O-acyl transferase) family protein, putative
Medtr2g072260.1	283.995	1.08298	0.400621	0.00028133	0.00715784	cytochrome P450 family monooxygenase
Medtr6g033660.1	351.519	1.08718	0.400445	0.000269106	0.00696777	UDP-glucosyl transferase 88A1
Medtr6g004180.1	248.932	1.0889	0.427824	0.000422382	0.0095385	U2 small nuclear ribonucleoprotein A
Medtr8g088880.1	415.609	1.09227	0.397061	0.000251315	0.00667348	glutelin type-B-like protein
Medtr3g090760.1	110.474	1.09373	0.65108	0.00340688	0.0415188	ethylene response factor
Medtr4g094545.1	220.038	1.09498	0.488851	0.000926289	0.0170494	small RNA methyltransferase
Medtr4g129890.1	69.7951	1.09592	0.582883	0.00206508	0.0295138	Rho GTPase-like protein
Medtr3g094780.2	48.4455	1.0966	0.706305	0.00306529	0.0386425	transmembrane protein, putative
Medtr8g028760.1	521.966	1.0989	0.223149	4.70964e-08	6.1462e-06	mechanosensitive ion channel protein MscS
Medtr5g092510.1	48.4492	1.10263	0.270923	2.78214e-06	0.000198495	toll/interleukin-like receptor-protein
Medtr5g091110.1	116.571	1.1065	0.321671	3.40172e-05	0.00146263	NOL1/NOP2/sun family protein
Medtr4g076200.1	276.607	1.1093	0.656107	0.00391721	0.0454761	ubiquitin-conjugating enzyme E2
Medtr2g436540.1	88.8695	1.11047	0.363131	0.000121504	0.0039345	Myb/SANT-like DNA-binding domain protein
Medtr5g022010.1	375.316	1.11243	0.523438	0.00128023	0.0214394	chalcone-flavanone isomerase family protein, putative
Medtr4g120970.1	49.0956	1.11247	0.473632	0.000730563	0.0144279	pathogenesis-related protein bet V I family protein
Medtr8g078770.1	177.97	1.12064	0.566726	0.00178189	0.0267862	CAP, cysteine-rich secretory protein, antigen 5
Medtr5g022530.1	325.763	1.1209	0.312782	1.87489e-05	0.000908413	DUF630 family protein
Medtr0227s0020.1	491.399	1.12101	0.311756	1.71299e-05	0.000842941	60S acidic ribosomal protein
Medtr2g012520.1	124.206	1.12204	0.295801	8.18558e-06	0.000471352	Novel GRP family
Medtr5g018320.1	72.184	1.12666	0.60673	0.00194285	0.0283142	methyl jasmonate esterase
Medtr3g008500.1	281.313	1.12807	0.294268	6.35392e-06	0.000388262	trehalose-phosphate phosphatase
Medtr2g097000.1	24.0741	1.13063	0.62424	0.00260582	0.0346272	XH/XS domain protein
Medtr7g101190.1	1741.45	1.13801	0.388549	0.000134392	0.00421516	major intrinsic protein (MIP) family transporter
Medtr1g026750.1	80.1384	1.1395	0.711019	0.00313127	0.0391899	peptide/nitrate transporter plant
Medtr1g009310.1	35.2793	1.14011	0.596356	0.00240611	0.0328601	adenine nucleotide alpha hydrolase-like domain kinase
Medtr1g099150.1	7138.56	1.14825	0.355202	5.13742e-05	0.00198836	hypothetical protein
Medtr1g105290.1	350.072	1.15465	0.36409	9.23759e-05	0.0031558	MAP kinase kinase kinase
Medtr4g053785.1	116.549	1.15573	0.418943	0.000261433	0.0068249	gland-specific fatty acyl-CoA reductase
Medtr8g032770.1	175.437	1.1592	0.269496	9.22738e-07	7.78036e-05	DUF4378 domain protein
Medtr1g492760.1	94.489	1.16143	0.639624	0.00196938	0.0285725	HhH-GPD base excision DNA repair family protein
Medtr2g041140.1	51.315	1.1629	0.483785	0.000664303	0.0134048	DEAD-box ATP-dependent RNA helicase
Medtr2g038680.1	52.4182	1.16782	0.408331	0.00020119	0.00566692	F-box protein interaction domain protein
Medtr2g090115.1	15.8498	1.16821	0.55712	0.00142558	0.023077	secretory carrier-associated membrane protein
Medtr3g099040.1	25.9952	1.16887	0.560223	0.00128309	0.0214702	heavy-metal-associated domain protein
Medtr1g093100.1	62.9998	1.16891	0.592847	0.0015533	0.024448	xyloglucanase-specific endoglucanase inhibitor protein
Medtr1g007990.1	135.044	1.16926	0.612476	0.00163571	0.0253155	gamma-irradiation and mitomycin C induced protein
Medtr2g066050.1	144.618	1.17218	0.279153	1.66793e-06	0.000130078	DEAD-box ATP-dependent RNA helicase
Medtr3g460770.1	72.4935	1.17303	0.344896	3.43835e-05	0.00147107	4-coumarate:CoA ligase-like protein
Medtr2g450870.1	99.2703	1.17614	0.54535	0.00105163	0.0186932	LRR receptor-like kinase family protein
Medtr3g101470.1	218.413	1.17662	0.232426	2.27114e-08	3.20552e-06	NAD-dependent isocitrate dehydrogenase
Medtr8g100135.1	5161.93	1.18349	0.396219	0.000104436	0.00349896	cytochrome P450 family protein
Medtr8g083220.1	66.7553	1.18489	0.762575	0.00375486	0.0444456	subtilisin-like serine protease
Medtr8g089805.1	20.2595	1.18524	0.569876	0.00160082	0.0248793	GDSL-like lipase/acylhydrolase
Medtr3g089140.1	52.3781	1.18768	0.500906	0.000774381	0.0150755	chromatin remodeling complex subunit
Medtr4g073690.1	699.086	1.18939	0.383977	8.15694e-05	0.00288605	nodulin-like/MFS transporter
Medtr4g105310.1	42.7123	1.18946	0.589422	0.00172813	0.0262761	NAD(P)-binding rossmann-fold protein
Medtr4g116900.1	353.727	1.19353	0.570302	0.00179618	0.0269479	transducin/WD-like repeat-protein
Medtr8g068330.1	354.968	1.19438	0.24128	4.01526e-08	5.32022e-06	UDP-glucosyltransferase family protein
Medtr6g012690.1	367.451	1.19476	0.306151	4.2306e-06	0.000282439	myb transcription factor mixta-like protein
Medtr5g092630.1	23.3168	1.19808	0.383503	9.58131e-05	0.00325689	toll/interleukin-like receptor-protein
Medtr6g048300.1	422.897	1.20009	0.324314	1.00256e-05	0.000544696	septum site determining protein MinD, putative
Medtr3g005460.1	75.6349	1.20115	0.371046	6.33277e-05	0.00235282	B3 DNA-binding domain protein
Medtr3g065460.1	55.5518	1.2026	0.5562	0.00116585	0.0200511	glucan endo-1,3-beta-glucosidase-like protein
Medtr0057s0130.1	162.127	1.2044	0.448342	0.000363238	0.00853797	glutamine cyclotransferase
Medtr4g095450.1	607.237	1.21143	0.438861	0.000219798	0.00606605	class III peroxidase
Medtr2g026920.1	643.702	1.21288	0.339844	1.77504e-05	0.000869771	Lipid transfer protein
Medtr1g082580.1	93.0184	1.2141	0.592942	0.00123295	0.020969	Serine/Threonine kinase family protein
Medtr3g102310.1	478.061	1.21644	0.498673	0.000543514	0.0116365	carboxy-terminal domain cyclin
Medtr4g009100.1	535.857	1.21689	0.196936	4.29699e-11	1.11593e-08	30S ribosomal protein S15
Medtr7g114980.1	85.1024	1.21712	0.648466	0.00187491	0.0276471	aldo/keto reductase family oxidoreductase
Medtr7g094870.1	323.084	1.22209	0.450835	0.000374247	0.00874815	hypothetical protein
Medtr2g010470.1	71.0491	1.22246	0.701609	0.00217938	0.0306601	LRR receptor-like kinase family protein
Medtr1g107565.1	657.257	1.23389	0.498733	0.000566468	0.01197	heavy metal-associated domain protein
Medtr4g123810.1	817.376	1.23483	0.567745	0.000861268	0.0161711	S-adenosylmethionine synthase-like protein
Medtr1g019770.1	126.908	1.24128	0.57453	0.00156332	0.024519	origin recognition complex second largest subunit 2
Medtr3g104570.1	560.89	1.24399	0.390372	8.44769e-05	0.00296869	IQ calmodulin-binding motif protein
Medtr6g090535.1	49.7754	1.244	0.588238	0.00125306	0.0211862	arabinogalactan protein
Medtr7g073640.1	96.1187	1.2442	0.758255	0.00348855	0.0421973	alpha-galactosidase-like protein
Medtr3g102670.1	256.659	1.24572	0.527801	0.000624824	0.0128988	lipase
Medtr7g114990.1	2000.41	1.24704	0.422631	0.000121743	0.00393726	aldo/keto reductase family oxidoreductase
Medtr7g099850.1	273.966	1.25021	0.556807	0.000826702	0.0157426	NAD(P)-binding rossmann-fold protein
Medtr2g090765.1	297.076	1.25941	0.515872	0.000512174	0.011102	fasciclin-like arabinogalactan protein
Medtr4g098920.1	85.7651	1.25979	0.552709	0.00121392	0.0207542	dynamin-like protein 1E
Medtr3g063040.1	200.552	1.26202	0.402103	9.98166e-05	0.00336654	ATP-dependent DNA helicase RecQ
Medtr5g014560.1	152.595	1.26345	0.457703	0.000216283	0.00599453	basic helix loop helix (bHLH) DNA-binding family protein
Medtr4g088870.1	57.6677	1.26614	0.500738	0.000442545	0.00992462	E3 ubiquitin-protein ligase RMA1H1-like protein
Medtr0129s0050.1	114.272	1.27262	0.331099	7.83729e-06	0.000456355	F-box protein interaction domain protein
Medtr1g081240.1	172.068	1.27287	0.428418	0.000121949	0.00393726	pollen-specific SF21-like protein
Medtr1g087540.1	159.412	1.27387	0.498227	0.000377747	0.00878868	myb transcription factor, putative
Medtr8g105590.1	39.083	1.27434	0.633588	0.00182353	0.0272324	flavin-binding kelch repeat F-box protein, putative
Medtr7g083640.1	172.572	1.27443	0.418653	0.000132818	0.00418082	hypothetical protein
Medtr7g092430.1	386.029	1.27501	0.398559	6.82133e-05	0.0025092	LRR receptor-like kinase family protein
Medtr1g098140.1	148.419	1.27817	0.640395	0.0013191	0.0218615	chalcone and stilbene synthase family protein
Medtr6g082810.1	105.745	1.27828	0.49661	0.00038587	0.00893141	tyrosine kinase family protein
Medtr3g075460.1	90.6113	1.28189	0.596102	0.00178652	0.026834	rRNA processing/ribosome biogenesis protein
Medtr4g134900.1	44.1925	1.28347	0.380173	4.20314e-05	0.00170822	Cox19 family protein (CHCH motif)
Medtr5g012790.1	161.396	1.28357	0.388067	6.1701e-05	0.00230558	electron transporter, putative
Medtr5g013320.1	41.8926	1.28636	0.429474	0.000145765	0.0044934	VAMP-associated protein
Medtr5g083530.2	24.8854	1.28911	0.48257	0.000331364	0.00801258	prephenate dehydrogenase chr5:36055082-36053042 20140818
Medtr1g089260.1	320.131	1.28949	0.396333	5.32707e-05	0.00203447	U3 small nucleolar RNA-associated protein, putative
Medtr2g022350.1	149.823	1.29001	0.815682	0.00247105	0.0334963	extracellular dermal glycoprotein
Medtr5g018770.1	424.709	1.29117	0.398892	5.16271e-05	0.0019944	CAP, cysteine-rich secretory protein, antigen 5
Medtr2g009270.1	313.082	1.29358	0.387286	3.88889e-05	0.00161954	3,4-dihydroxy-2-butanone 4-phosphate synthase
Medtr3g074860.1	441.566	1.29542	0.607975	0.0010173	0.0181979	phosphate-responsive 1 family protein
Medtr5g024740.1	143.241	1.2964	0.281261	2.07296e-07	2.23253e-05	tonoplast monosaccharide transporter 2
Medtr3g096980.1	90.8316	1.30349	0.443092	0.000138998	0.00432826	fatty acid amide hydrolase-like protein
Medtr2g089140.1	1257.26	1.30459	0.611779	0.000924996	0.0170494	xyloglucan endotransglucosylase/hydrolase family protein
Medtr5g071840.1	53.5268	1.30461	0.631935	0.00120262	0.0206152	SKIP interacting protein, putative
Medtr2g013350.2	263.524	1.3076	0.63857	0.00115434	0.0198982	splicing factor 3B subunit 2
Medtr3g101420.1	64.7213	1.30788	0.434692	0.000129766	0.00410978	gibberellin receptor GID1
Medtr3g100470.1	188.148	1.31236	0.653868	0.00190743	0.0279549	AT hook motif DNA-binding family protein
Medtr0184s0030.1	39.5346	1.31607	0.473909	0.000233443	0.00637488	UDP-glucosyltransferase family protein
Medtr7g114090.1	13.0087	1.32653	0.862082	0.00408213	0.0466352	F-box/RNI superfamily protein, putative
Medtr5g013470.1	36.1737	1.33109	0.636185	0.0014033	0.0227955	NADP-specific glutamate dehydrogenase
Medtr2g035310.1	58.5905	1.3381	0.46376	0.000244153	0.0065166	melanoma-associated antigen G1-like protein
Medtr2g097010.1	76.8209	1.34541	0.353683	6.87906e-06	0.000415463	XH/XS domain protein
Medtr3g005980.1	53.525	1.34776	0.675431	0.00165467	0.0255329	F-box/RNI superfamily protein, putative
Medtr2g014320.1	19.4301	1.34793	0.681188	0.00191559	0.0280111	dolichol phosphate-mannose biosynthesis regulatory protein
Medtr8g028105.1	49.9897	1.3486	0.417029	7.44565e-05	0.00271053	HhH-GPD base excision DNA repair family protein
Medtr2g069030.1	164.472	1.34964	0.416218	7.62145e-05	0.00274901	galactose oxidase/kelch repeat protein
Medtr7g074240.1	268.555	1.35297	0.509822	0.000290317	0.00729161	EF hand calcium-binding family protein
Medtr4g009110.1	107.268	1.35562	0.656426	0.00130907	0.021723	helix loop helix DNA-binding domain protein
Medtr7g113280.1	32.6767	1.36087	0.605581	0.00127623	0.0214384	homeodomain transcription factor superfamily protein, putative
Medtr6g015595.1	19.1213	1.36108	0.771125	0.00344935	0.0418204	hypothetical protein
Medtr1g097935.1	124.285	1.36888	0.478325	0.000164452	0.00490006	chalcone and stilbene synthase family protein
Medtr4g106590.1	486.436	1.37069	0.418064	4.29218e-05	0.00172616	two-component response regulator ARR3-like protein
Medtr2g022480.1	257.85	1.37186	0.560067	0.00046752	0.010342	extracellular dermal glycoprotein
Medtr4g088190.1	56.4063	1.37222	1.05554	0.00345095	0.0418204	isoflavone-7-O-methyltransferase
Medtr7g102280.1	93.825	1.37342	0.400369	4.07457e-05	0.00167167	zinc finger, C3HC4 type (RING finger) protein
Medtr4g062080.1	59.5471	1.38663	0.454531	9.54285e-05	0.00324807	cytosolic Fe-S cluster assembly factor NARFL-like protein
Medtr7g060450.1	17.7234	1.39624	0.774604	0.00266789	0.0352059	embryo-specific protein
Medtr7g065290.1	86.4251	1.39666	0.917687	0.00285327	0.0367922	glutathione S-transferase, amino-terminal domain protein
Medtr6g477870.1	46.0281	1.39837	0.418863	4.05388e-05	0.00166842	RNA recognition motif
Medtr4g007770.1	87.5108	1.40237	0.602035	0.000731706	0.0144395	AP2-type transcription factor
Medtr6g053550.1	1529.8	1.40502	0.405878	2.35792e-05	0.00108573	NAD(P)-binding rossmann-fold protein
Medtr8g094690.1	14.9968	1.4059	0.667064	0.00129993	0.0216543	transcription factor TGA5-like protein
Medtr4g134400.1	62.382	1.4073	0.614264	0.000703548	0.0140224	homeobox/lipid-binding domain protein
Medtr3g088735.1	60.4256	1.40938	0.735511	0.00305435	0.0385762	hypothetical protein
Medtr3g110172.1	12363.7	1.41368	0.33294	9.84964e-07	8.25146e-05	bark storage-like protein
Medtr4g006560.1	166.156	1.41434	0.444295	7.98171e-05	0.00285487	glycoprotein family protein
Medtr7g081130.1	122.216	1.41612	0.477373	0.000118141	0.00385927	cyclin p4
Medtr4g062540.4	84.7578	1.41946	0.463538	0.000141142	0.00438451	DNA repair protein RAD51
Medtr7g117505.1	24.7441	1.4221	0.528929	0.000445065	0.00996106	triacylglycerol lipase-like protein
Medtr1g081180.1	464.989	1.42404	0.635016	0.000713678	0.0141801	trihelix transcription factor
Medtr7g115430.1	54.5946	1.42639	0.404142	2.66091e-05	0.0012039	DIL domain myosin family protein
Medtr8g098895.1	7.40811	1.42733	0.850366	0.00402694	0.0463151	plant/F1M20-13 protein
Medtr4g087890.1	913.666	1.43535	0.427827	5.26027e-05	0.00201192	formin-like 2 domain protein
Medtr4g094925.1	193.946	1.43565	0.299773	8.14063e-08	1.00672e-05	caffeoyl-CoA 3-O-methyltransferase
Medtr7g105320.1	85.1519	1.43868	0.482835	0.000129453	0.00410978	F-box plant protein, putative
Medtr4g058005.1	121.894	1.44784	0.469106	0.00011436	0.00375942	arsenical pump-driving ATPase-like protein
Medtr6g082890.1	95.5802	1.4529	0.438269	3.87138e-05	0.00161639	tyrosine kinase family protein
Medtr2g022320.1	335.467	1.45556	0.516227	0.000249197	0.00663078	eukaryotic aspartyl protease family protein
Medtr3g498695.1	232.857	1.46307	0.541046	0.000291896	0.00732419	BHLH transcriptional factor
Medtr4g094918.1	159.702	1.46502	0.294017	3.11587e-08	4.2366e-06	papain family cysteine protease
Medtr7g070740.1	147.861	1.47088	0.508567	0.000150158	0.00460402	UDP-glucosyltransferase family protein
Medtr1g081780.1	26.0391	1.47376	0.503727	0.00020816	0.00580033	ubiquitin-binding WIYLD domain protein
Medtr3g090350.1	30.072	1.47527	0.733577	0.00145795	0.0233722	MKS1-like protein
Medtr7g080610.1	7.51689	1.47649	0.649329	0.00111085	0.0194006	leucine zipper EF-hand transmembrane protein
Medtr6g015315.1	42.5546	1.47763	0.388827	8.23485e-06	0.00047314	malonyl-CoA:isoflavone 7-O-glucoside malonyltransferase
Medtr2g100640.1	132.48	1.48004	0.57168	0.000584916	0.0122403	DNA repair-like proteinRadA
Medtr2g005710.1	77.6728	1.48353	0.699773	0.00154201	0.0243613	hypothetical protein
Medtr4g061110.1	201.607	1.49005	0.811465	0.00347645	0.0420902	hypothetical protein
Medtr2g036490.1	63.7158	1.49908	0.810488	0.00175384	0.0265272	receptor-like kinase
Medtr8g432400.1	21.2379	1.50974	0.864788	0.00343035	0.0416493	C2 domain protein
Medtr3g088655.1	40.2161	1.52478	0.654762	0.000815867	0.0155986	EF hand calcium-binding family protein
Medtr8g038100.1	125.394	1.52567	0.626425	0.000485597	0.0106511	albumin-2 protein
Medtr3g111820.1	93.6981	1.52603	0.398669	7.15177e-06	0.000427953	hypothetical protein
Medtr4g010650.1	230.644	1.54387	0.4751	4.42525e-05	0.00177078	phospholipase D alpha 1
Medtr8g089110.1	1124.79	1.55708	0.477612	3.75504e-05	0.00157797	basic blue-like protein
Medtr8g068190.1	37.0116	1.57113	0.765506	0.0012602	0.0212516	cinnamyl alcohol dehydrogenase-like protein
Medtr8g071330.1	102.084	1.57404	0.466004	4.15623e-05	0.00169446	calmodulin-binding protein MPCBP protein
Medtr4g113080.1	40.2394	1.57575	0.414143	1.01706e-05	0.000550271	LisH-SSDP-WD40
Medtr5g084570.1	2382.68	1.57823	0.402843	3.81817e-06	0.000258223	leguminosin group485 secreted peptide
Medtr3g110590.1	29.4352	1.57836	0.786487	0.00228826	0.0316939	transmembrane protein, putative
Medtr7g016800.1	17.772	1.58108	1.00703	0.00284108	0.0366715	chalcone and stilbene synthase family protein
Medtr8g068340.1	623.479	1.59368	0.241988	2.49168e-12	7.98874e-10	UDP-glucosyltransferase family protein
Medtr4g087300.1	210.693	1.60306	0.306947	1.25477e-08	1.88361e-06	BHLH transcription factor-like protein
Medtr5g090600.1	22.7369	1.60319	0.778491	0.00212965	0.0301565	UDP-glucose flavonoid 3-O-glucosyltransferase
Medtr5g026450.1	128.777	1.60666	0.464625	2.24631e-05	0.00105111	3-hydroxy-3-methylglutaryl-coenzyme A reductase-like protein
Medtr2g099470.1	191.347	1.62514	0.503395	4.74926e-05	0.00186639	Chitinase (Class IV) / Hevein
Medtr2g009190.1	41.9732	1.62585	0.452552	2.46707e-05	0.00112403	minichromosome maintenance (MCM2/3/5) family protein
Medtr4g023480.1	133.746	1.62607	0.307078	7.52101e-09	1.17663e-06	metal-dependent phosphohydrolase
Medtr2g023930.1	234.876	1.64733	0.602447	0.000210231	0.00584633	WRKY1b transcription factor
Medtr5g019120.2	61.2938	1.66691	0.827103	0.00240483	0.0328601	PQ-loop protein/transmembrane family protein
Medtr8g072640.1	5962.27	1.66773	0.424737	3.37859e-06	0.000232122	3-hydroxy-3-methylglutaryl-coenzyme A reductase-like protein
Medtr8g083530.1	298.664	1.67748	0.70781	0.00067098	0.0134949	cytosolic aldehyde dehydrogenase RF2C
Medtr3g064090.1	41.9292	1.68167	0.734267	0.00071853	0.0142287	cysteine-rich RLK (receptor-like kinase) protein
Medtr1g062590.1	1013.95	1.68321	0.775364	0.000786256	0.0152154	allergen Pru protein, putative
Medtr4g094790.1	19.3852	1.69648	0.893475	0.0035084	0.0423388	LRR receptor-like kinase family protein
Medtr7g104050.1	207.996	1.70987	0.807359	0.00105487	0.0187252	growth-regulating factor
Medtr2g036650.1	137.286	1.7164	0.687997	0.000894664	0.0166317	plasma membrane H+-ATPase
Medtr4g132910.1	79.8319	1.71768	0.440562	6.0442e-06	0.000375521	integrator complex subunit 3
Medtr1g023730.1	49.9572	1.71993	0.544953	6.67927e-05	0.00246744	cytochrome P450 family 71 protein
Medtr5g034100.1	8.5812	1.72828	0.883688	0.0018324	0.0273177	hypothetical protein
Medtr1g040320.1	15.68	1.72885	0.631229	0.000253755	0.00671766	benzyl alcohol O-benzoyltransferase
Medtr4g081300.1	85.8477	1.7312	0.429276	3.46883e-06	0.000237692	amino-terminal region of chorein, A TM vesicle-mediated sorter
Medtr7g094830.1	71.7823	1.73211	0.6177	0.000376295	0.00876448	DUF3049 family protein
Medtr2g035020.1	93.8938	1.73518	0.67994	0.000458432	0.0102105	UDP-glucosyltransferase family protein
Medtr3g079450.1	543.977	1.73762	0.543684	5.17728e-05	0.0019944	linoleate 13S-lipoxygenase 2-1, related protein
Medtr7g106860.1	10.2189	1.73926	0.929355	0.00348365	0.0421576	transmembrane protein, putative
Medtr3g114110.1	426.563	1.7534	0.302959	3.57002e-10	7.66227e-08	hypothetical protein
Medtr4g108880.1	117.617	1.76588	0.293209	1.04383e-10	2.51311e-08	two-component response regulator-like APRR7 protein
Medtr1g013360.1	58.6	1.768	0.648973	0.000293355	0.00735369	histidine kinase cytokinin receptor
Medtr5g025370.1	100.221	1.77763	0.306018	4.40268e-10	9.07441e-08	nodulin MtN21/EamA-like transporter family protein
Medtr2g041550.1	2300.4	1.78114	0.391233	2.3418e-07	2.42298e-05	auxin-binding protein ABP19a
Medtr3g074830.1	1354.57	1.78906	0.507037	1.48932e-05	0.000755424	phosphate-responsive 1 family protein
Medtr6g004000.1	39.3306	1.7936	0.430393	1.6773e-06	0.000130418	actin-97
Medtr1g086990.1	942.736	1.79407	0.453851	3.0411e-06	0.000213452	calcium-dependent phosphotriesterase superfamily protein
Medtr1g090657.1	183.215	1.79413	0.692976	0.000408089	0.00932929	shugoshin protein
Medtr8g014080.1	141.182	1.80165	0.900239	0.00390236	0.0453645	transducin/WD-like repeat-protein
Medtr4g078885.1	182.094	1.80192	0.639052	0.000310509	0.00761466	disease resistance-responsive, dirigent domain protein
Medtr4g020640.2	74.1192	1.81009	0.59357	8.63486e-05	0.00301595	disease resistance protein (TIR-NBS-LRR class)
Medtr4g062450.1	43.1467	1.81352	0.710914	0.000766337	0.0149863	heavy-metal-associated domain protein
Medtr3g082100.1	2042.76	1.81583	0.298526	5.28824e-11	1.34643e-08	Lipid transfer protein
Medtr8g074350.1	248.187	1.81769	0.854439	0.0010379	0.0184871	Chitinase (Class Ib) / Hevein
Medtr8g006650.1	53.4356	1.82843	0.72986	0.000568397	0.0119913	COP9 signalosome complex subunit 5a-like protein
Medtr1g079370.1	32.5659	1.83224	0.49121	1.36358e-05	0.000706831	phloem protein 2-B5
Medtr8g032950.1	524.971	1.84989	0.565812	4.13232e-05	0.00168931	UDP-glucosyltransferase family protein
Medtr1g061510.1	44.8187	1.85172	0.695	0.0003005	0.00748942	cellulose synthase-like protein A1
Medtr5g092570.1	24.6268	1.85448	0.759108	0.000572811	0.0120724	heat shock 70 kDa protein
Medtr1g070365.1	30.7241	1.85502	0.510215	1.26885e-05	0.000664357	cytochrome P450 family-dependent fatty acid hydroxylase
Medtr7g085870.1	11.7201	1.85646	0.714284	0.000528034	0.0113501	cation/H+ exchanger 3
Medtr4g134370.1	224.016	1.87452	0.242212	7.6384e-16	4.83827e-13	glutathione S-transferase tau 5
Medtr8g085150.1	99.9333	1.88374	0.731561	0.000659743	0.0133231	transcription regulators protein
Medtr3g085150.1	59.3106	1.89172	0.409869	2.2791e-07	2.37704e-05	hypothetical protein
Medtr4g032320.1	93.6778	1.892	0.681164	0.000181863	0.00525741	receptor-like protein
Medtr2g029750.1	291.873	1.89209	0.357063	5.89678e-09	9.39505e-07	peroxidase family protein
Medtr1g040175.1	237.515	1.89674	0.244238	4.23303e-16	2.89294e-13	benzyl alcohol O-benzoyltransferase
Medtr7g012860.1	38.9137	1.90963	0.664847	0.000190391	0.00543944	cytochrome P450 family 71 protein
Medtr5g026500.1	167.246	1.91222	0.371224	1.27034e-08	1.89601e-06	3-hydroxy-3-methylglutaryl-coenzyme A reductase-like protein
Medtr3g099030.1	13.3601	1.91649	0.613682	9.78611e-05	0.00331231	heavy-metal-associated domain protein
Medtr8g042440.1	20.6696	1.92326	0.895254	0.00137617	0.0224633	disease resistance protein (TIR-NBS-LRR class)
Medtr5g034360.2	55.0085	1.92551	0.641358	0.000135142	0.00422848	transmembrane protein, putative
Medtr1g107085.2	60.1649	1.92586	0.702895	0.000283532	0.00719279	hypothetical protein
Medtr5g091180.1	32.3965	1.94138	0.881422	0.00294391	0.0376246	ubiquitin carboxyl-terminal hydrolase, putative
Medtr7g095640.1	66.0707	1.95731	0.371311	1.02575e-08	1.55782e-06	inhibitor of apoptosis-promoting Bax1 protein
Medtr6g082860.1	22.3048	1.95806	0.612751	7.35447e-05	0.00268417	receptor-like kinase
Medtr2g087810.1	478.22	1.95938	0.440507	3.57105e-07	3.56693e-05	fasciclin-like arabinogalactan protein 16 precursor
Medtr1g088170.1	58.647	1.96218	0.439586	5.46544e-07	5.01546e-05	sucrose synthase
Medtr8g092580.1	77.787	1.96455	0.922958	0.00197715	0.0286372	hypothetical protein
Medtr4g051560.1	8.86889	1.96583	0.857752	0.00093242	0.0171373	cytochrome C biogenesis protein ccsA, putative
Medtr6g047970.1	23.4568	1.97117	0.916108	0.00291983	0.0374089	membrane-associated salt-inducible protein
Medtr5g017800.1	60.9507	1.97459	0.422789	2.22698e-07	2.34975e-05	transducin/WD40 repeat protein
Medtr1g017490.2	478.413	2.00255	0.545811	1.47048e-05	0.000748789	growth-regulating factor
Medtr5g018550.1	182.82	2.00588	0.406513	5.22168e-08	6.78035e-06	hypothetical protein
Medtr2g027600.1	62.0714	2.01537	0.764027	0.000468893	0.0103635	heavy metal transport/detoxification superfamily protein
Medtr5g097180.1	49.3882	2.01729	0.301574	2.09e-12	6.95863e-10	serine carboxypeptidase-like protein
Medtr3g009020.1	33.9019	2.03701	0.704905	0.000145888	0.0044934	glycoside hydrolase family 5 protein
Medtr8g099575.1	10.9542	2.03786	1.01073	0.00326084	0.040249	calcineurin B-like protein 4-1
Medtr7g079350.1	8.04691	2.04037	1.33355	0.00384735	0.0450071	LysM type receptor kinase
Medtr4g029550.1	902.565	2.05948	0.625671	3.34655e-05	0.00144368	extensin-like repeat protein
Medtr6g082280.1	14.2657	2.07096	2.07656	0.00451907	0.0498133	hypothetical protein
Medtr8g099190.1	46.2951	2.07708	0.909071	0.00234858	0.0323054	archaeal/vacuolar-type H+-ATPase subunit E
Medtr8g014650.1	12060.6	2.10635	0.341486	2.86381e-11	7.7472e-09	stem 28 kDa glycoprotein
Medtr4g056390.1	121.852	2.10994	0.690655	0.000261263	0.0068249	serine kinase-like protein
Medtr1g067560.1	98.9992	2.10998	0.737196	0.000385211	0.00892759	copper chaperone
Medtr2g021590.1	7.40163	2.12893	1.09699	0.00313409	0.0392023	F-box-like protein
Medtr6g091680.1	91.8602	2.13717	1.14046	0.00135042	0.0222105	caffeoyl-CoA 3-O-methyltransferase
Medtr4g099390.1	7.40165	2.14341	0.980089	0.00244928	0.0332677	1-aminocyclopropane-1-carboxylate oxidase-like protein
Medtr3g091680.1	31.2296	2.15978	0.842557	0.00086252	0.016173	hypothetical protein
Medtr6g015680.1	47.0725	2.18765	0.506327	1.28371e-06	0.000102264	disease resistance protein (TIR-NBS-LRR class)
Medtr7g109540.1	77.3286	2.18965	0.613904	1.78833e-05	0.000872791	cytochrome C oxidase subunit 5C
Medtr7g056020.1	63.3186	2.20122	0.660077	9.24559e-05	0.0031558	F-box/RNI/FBD-like domain protein
Medtr7g115270.1	23.9036	2.22138	0.73353	9.79536e-05	0.00331231	F-box/RNI/FBD-like domain protein
Medtr2g100070.1	1961.81	2.23077	1.23738	0.00359943	0.0430128	glucose-methanol-choline (GMC) oxidoreductase family protein
Medtr8g015220.1	96.4886	2.25157	0.986761	0.00177319	0.0267111	myo-inositol oxygenase
Medtr7g451650.1	131.443	2.25379	0.610804	8.60217e-06	0.000487769	basic helix loop helix protein BHLH17, putative
Medtr5g023660.1	660.128	2.26861	0.705962	4.54226e-05	0.00180647	DNA (cytosine-5)-methyltransferase CMT3-like protein
Medtr1g016490.1	382.936	2.27839	1.22238	0.00343202	0.0416493	BEL1-like homeodomain protein
Medtr2g017810.1	108.478	2.29803	1.27625	0.00377945	0.0445411	NLI interacting factor-like phosphatase
Medtr7g080960.1	43.564	2.31049	0.99421	0.00156864	0.0245851	UDP-glucosyltransferase family protein
Medtr0650s0010.1	29.5139	2.36102	0.699938	3.24071e-05	0.00140273	LURP-one-like protein
Medtr4g111935.1	38.4656	2.36812	1.01064	0.00291057	0.037358	TCP family transcription factor
Medtr5g009260.1	24.5815	2.36941	1.0327	0.00307812	0.0387131	hypothetical protein
Medtr3g082120.1	170.476	2.37139	0.828607	0.000702766	0.0140224	LRR receptor-like kinase family protein
Medtr4g092070.1	34.7565	2.37152	0.605943	9.2139e-06	0.000514591	dual-specificity kinase domain protein
Medtr7g065980.1	57.1027	2.37258	0.708954	3.96066e-05	0.0016431	laccase/diphenol oxidase family protein
Medtr1g080340.1	26.6818	2.39442	0.439962	5.53308e-09	8.98088e-07	histone-lysine N-methyltransferase SUVR2-like protein
Medtr4g120450.1	97.2007	2.40046	0.728036	4.89697e-05	0.00190803	DnaJ heat shock amino-terminal domain protein
Medtr1g025780.1	922.727	2.4217	0.909112	0.00036054	0.00848888	GDSL-like lipase/acylhydrolase
Medtr2g105830.1	10.9355	2.42624	0.796803	0.000201865	0.00567363	calcium-transporting ATPase 9, plasma membrane-type protein
Medtr2g010410.1	9.77131	2.44787	1.15966	0.00328125	0.0404433	DNA ligase-like protein
Medtr5g023260.1	49.3885	2.45957	1.28613	0.00113285	0.0196396	transmembrane amino acid transporter family protein
Medtr8g102400.1	194.135	2.46147	0.886833	0.000194494	0.00553233	IQ calmodulin-binding motif protein
Medtr1g007670.1	75.5052	2.46646	1.22252	0.00273514	0.0357572	histone-lysine N-methyltransferase ATXR6-like protein
Medtr4g087965.1	5.91177	2.48548	1.46227	0.00405586	0.0464956	peroxidase family protein
Medtr4g006220.3	36.1747	2.50382	0.598221	2.65674e-06	0.00019085	UBX domain protein
Medtr8g042020.1	195.874	2.50944	0.577418	5.43622e-07	5.00634e-05	cytochrome P450 family 72 protein
Medtr8g023390.1	62.7529	2.51268	0.62168	6.04412e-06	0.000375521	hypothetical protein
Medtr2g096210.1	51.369	2.52211	0.887831	0.000384169	0.00891588	3-ketoacyl-CoA synthase-like protein
Medtr2g069400.1	8.47739	2.52739	0.989446	0.000689363	0.0138032	cysteine-rich TM module stress tolerance protein
Medtr6g066190.1	544.999	2.55006	1.04715	0.00191263	0.0280111	Kunitz type trypsin inhibitor / Alpha-fucosidase
Medtr1g112940.1	6.31333	2.55843	1.22581	0.00204233	0.0293522	protein phosphatase 2A regulatory B subunit family protein
Medtr3g086380.1	69.3502	2.57181	1.23141	0.00232163	0.0320535	RNA recognition motif 1 in terminal EAR1-like protein, putative
Medtr1g076650.1	116.827	2.58231	0.905108	0.000339161	0.00813298	EF hand calcium-binding family protein
Medtr8g085260.1	10.1881	2.65048	0.957816	0.000276913	0.00708517	cation/H+ exchanger 3
Medtr4g009420.2	29.7721	2.66135	0.826674	8.13807e-05	0.00288451	hypothetical protein
Medtr4g010130.1	38.8161	2.67858	1.31672	0.000883755	0.0164642	sterol regulatory element-binding protein site 2 protease
Medtr1g012360.1	42.3404	2.69607	0.82683	0.000231483	0.00633961	kinesin-associated protein
Medtr5g091600.1	72.0639	2.69727	1.20783	0.00177568	0.026733	OPT family oligopeptide transporter
Medtr6g039440.1	126.253	2.70027	0.607938	4.69354e-07	4.44859e-05	sesquiterpene synthase
Medtr3g088970.1	932.557	2.73048	0.955945	0.00101614	0.0181979	argininosuccinate synthase
Medtr1g006660.1	18.2051	2.73753	1.01327	0.00130654	0.021723	AP2 domain class transcription factor
Medtr4g118840.1	12.6621	2.76584	1.30797	0.00206116	0.0294989	hypothetical protein
Medtr5g011010.1	67.645	2.77239	1.35228	0.00129379	0.0215936	glucose-methanol-choline (GMC) oxidoreductase family protein
Medtr4g133690.1	17.1365	2.79544	1.27783	0.00183625	0.0273593	mannose-1-phosphate guanyltransferase
Medtr7g031370.2	73.1589	2.8029	1.05813	0.00115466	0.0198982	ankyrin domain protein
Medtr1g015165.1	150.818	2.82812	1.11134	0.000283778	0.00719279	cytosolic class II small heat-shock protein
Medtr5g064120.1	369.417	2.84105	0.87416	4.06022e-05	0.00166842	RNA-binding (RRM/RBD/RNP motif) family protein
Medtr4g130540.1	174.632	2.86988	1.14201	0.000304131	0.00754036	heat shock 70 kDa protein
Medtr4g014540.1	1212.6	2.89839	1.07755	0.00019865	0.00561976	ferritin
Medtr7g007560.1	58.9255	2.95453	1.28789	0.00127376	0.0214245	LRR receptor-like kinase family protein
Medtr4g133060.1	50.9516	3.06534	0.900841	6.23443e-05	0.00232627	Rho GDP-dissociation inhibitor-like protein
Medtr7g069980.1	66.6684	3.08801	1.1935	0.000248864	0.00662872	ferritin
Medtr7g045650.1	295.516	3.18152	0.686294	1.34406e-07	1.5723e-05	2OG-Fe(II) oxygenase family oxidoreductase, putative
Medtr2g026775.1	1296.77	3.20275	0.939516	4.85782e-05	0.00189711	Lipid transfer protein
Medtr0024s0170.1	45.5942	3.20777	0.907533	1.42514e-05	0.000732015	O-acyltransferase WSD1-like protein
Medtr8g064830.1	33.5021	3.20931	0.695541	1.75655e-07	1.94117e-05	pentatricopeptide (PPR) repeat protein
Medtr7g099670.1	598.879	3.21079	1.76534	0.000510369	0.0110822	transmembrane protein, putative
Medtr3g071460.1	57.6547	3.22253	1.18588	0.00055735	0.0118158	Mad3/BUB1 hoMad3/BUB1-like region protein
Medtr8g032050.1	8.08514	3.29444	0.962055	8.92152e-05	0.00308101	homeobox domain, ZF-HD class protein
Medtr7g016720.1	11.3559	3.35619	1.50909	0.00159727	0.0248793	chalcone and stilbene synthase family protein
Medtr3g088565.1	331.141	3.44636	0.785508	1.22998e-06	9.88934e-05	1-aminocyclopropane-1-carboxylate oxidase
Medtr7g112930.1	12.6822	3.4793	0.983011	0.000151509	0.0046236	hypothetical protein
Medtr8g099725.1	42.5762	3.59332	1.77656	0.000261485	0.0068249	DUF2439 family protein
Medtr3g052520.1	6.43404	3.67925	1.40048	0.000486276	0.010657	hypothetical protein
Medtr8g028845.1	34.7636	3.73574	1.78145	0.000196381	0.0055738	hypothetical protein
Medtr7g113510.2	70.4693	3.7642	2.01841	0.000471621	0.0104061	cyclin family protein, putative
Medtr4g019750.1	23.9506	3.80515	1.70886	0.00123599	0.0209794	transmembrane protein, putative
Medtr8g089575.1	260.251	3.85114	0.394372	7.76012e-24	1.83209e-20	enoyl-(acyl carrier) reductase
Medtr4g062330.1	18.1322	3.9185	1.29136	0.000171765	0.00506903	exocyst subunit exo70 family protein
Medtr2g101590.1	35.3812	3.92873	1.10164	8.14149e-05	0.00288451	nitrate transporter 1
Medtr1g022060.1	147.986	3.99808	0.729412	9.95476e-09	1.52074e-06	DUF594 family protein
Medtr7g080860.2	7.94191	4.10806	2.00816	0.000235671	0.00639538	DNA-directed RNA polymerase I subunit rpa43
Medtr7g116570.1	18.3557	4.25933	1.90053	0.000108537	0.00359528	GDSL-like lipase/acylhydrolase
Medtr4g091590.1	132.763	4.60971	1.18488	2.41713e-06	0.000176328	17.6 kDa class I heat shock protein
Medtr5g027370.1	5.7277	4.6812	2.71247	0.00112663	0.0195841	F-box protein interaction domain protein
Medtr2g040890.1	326.456	4.73215	1.7202	8.4195e-06	0.000480559	glycoside hydrolase family 18 protein
Medtr1g022305.1	5.53521	4.76192	2.1396	0.00013044	0.00411109	DEAD-box ATP-dependent RNA helicase-like protein
Medtr3g052760.1	57.9694	5.1605	1.57316	2.74691e-05	0.00123858	localized small heat shock protein
Medtr1g090987.1	665.347	5.37939	1.88746	7.71734e-06	0.000453437	cytochrome P450 family 76 protein
Medtr8g027395.1	40.578	5.45671	1.87163	3.074e-06	0.00021518	serpin-like protein	gibberellin 2-beta-dioxygenase
Medtr7g108130.1	254.999	5.50251	1.76027	7.94558e-07	6.87823e-05	plant integral membrane protein	serpin-like protein
Medtr8g032055.1	61.7946	5.60889	0.804444	7.11608e-13	2.67833e-10	transmembrane protein, putative	kinesin-associated protein
Medtr8g099035.1	25.9127	5.67596	2.17067	2.12748e-05	0.00100226	late embryogenesis abundant protein	HXXXD-type acyl-transferase family protein
Medtr6g033760.1	36.3977	5.74535	1.88732	1.19644e-06	9.67961e-05	heat shock cognate 70 kDa protein	transmembrane protein, putative
Medtr2g034480.1	37.1458	6.13777	1.71475	1.63137e-05	0.000811624	glucan endo-1,3-beta-glucosidase	Chitinase / Hevein / PR-4 / Wheatwin2
Medtr3g104780.1	88.9869	6.23976	1.54605	2.32605e-06	0.000171613	cytosolic class II small heat-shock protein	UDP-glucosyltransferase family protein
Medtr0204s0020.1	51.198	6.34806	1.88263	1.66459e-07	1.85534e-05	sugar porter (SP) family MFS transporter	polyubiquitin 3
Medtr4g121140.2	28.7691	6.49325	2.09037	1.45249e-06	0.000114307	carboxy-terminal domain phosphatase-like protein	glucan endo-1,3-beta-glucosidase
Medtr4g088475.1	62.6974	7.34981	1.82578	1.34046e-06	0.000106134	17.6 kDa class I heat shock protein	UNE1-like protein
Medtr4g117120.1	7.44042	7.80622	2.73247	1.38936e-07	1.60842e-05	dual specificity phosphatase domain protein	carboxy-terminal domain phosphatase-like protein
Medtr4g092920.2	800.511	8.09098	1.69045	1.5967e-12	5.60356e-10	heat shock 70 kDa protein	F-box protein interaction domain protein
Medtr3g070080.2	426.874	9.13947	1.72624	1.88572e-15	1.08827e-12	Myb/SANT-like DNA-binding domain protein	subtilisin-like serine endopeptidase family protein
							heat shock 70 kDa protein
							Myb/SANT-like DNA-binding domain protein

## Sheet: Mting1-1 Mting2-11 vs WT apex
Gene ID	baseMean	log2FoldChange	lfcSE	pvalue	padj	Annotation
Medtr5g017020.2	65.8427	-10.7624	3.17113	2.2905e-11	9.86283e-09	histone acetyltransferase of the CBP family protein
Medtr5g017025.1	25.5529	-9.32167	2.86529	9.17376e-12	4.37343e-09	hypothetical protein
Medtr3g007260.1	8.4271	-4.12484	2.31619	0.000397228	0.0185075	hypothetical protein
Medtr0127s0040.1	11.0594	-3.85672	0.880261	1.00274e-06	0.000154314	GDSL-like lipase/acylhydrolase
Medtr7g077215.1	18.099	-3.55616	0.630612	9.4592e-10	3.23759e-07	Bowman birk trypsin inhibitor
Medtr5g085310.1	11.3366	-3.45589	0.628686	4.56088e-09	1.36811e-06	histone acetylation protein
Medtr7g023630.1	136.733	-3.24203	0.759053	6.37929e-07	0.000105781	polygalacturonase inhibitor protein
Medtr8g066260.1	55.9827	-3.20083	0.60902	9.54904e-09	2.68348e-06	MADS-box transcription factor
Medtr7g084690.1	7.32093	-2.32406	0.729924	7.19211e-05	0.0051339	Avr9/Cf-9 rapidly elicited protein
Medtr5g020680.2	14.495	-2.09263	0.772102	0.000279444	0.0145142	phosphopantetheine adenylyltransferase
Medtr6g043280.1	365.211	-2.08693	0.413378	1.59753e-08	4.26492e-06	peroxidase family protein
Medtr8g098515.1	13.7206	-1.82074	0.457366	3.21563e-06	0.000395612	clathrin light chain-like protein
Medtr7g071970.1	80.3681	-1.52521	0.355373	7.37897e-07	0.000118673	wound-induced-like protein
Medtr4g109810.1	121.364	-1.49264	0.593758	0.000621905	0.0256394	MADS-box transcription factor
Medtr7g096450.1	22.3989	-1.3854	0.322662	8.41631e-07	0.000133199	regulator of Vps4 activity in the MVB pathway protein
Medtr7g071790.1	23.8053	-1.3695	0.681465	0.00131735	0.0421688	wound-induced-like protein
Medtr0939s0010.1	35.6032	-1.35109	0.352136	5.17219e-06	0.000582625	dehydration-responsive element-binding protein
Medtr1g074950.1	160.134	-1.31412	0.486912	0.000219142	0.0119153	sieve element occlusion protein
Medtr1g014930.1	25.6089	-1.31357	0.523461	0.000419964	0.019364	DUF1677 family protein
Medtr1g046460.1	233.208	-1.27209	0.124926	1.24131e-25	5.5232e-22	PHD finger-like protein
Medtr3g090010.1	15.9208	-1.25926	0.541821	0.000536884	0.0230437	stearoyl-acyl-carrier desaturase
Medtr2g005130.1	75.4533	-1.24014	0.425738	0.000122595	0.00784467	peptide/nitrate transporter
Medtr5g045300.1	678.929	-1.22699	0.422618	0.000126063	0.00795624	hypothetical protein
Medtr4g051103.1	60.657	-1.2215	0.511298	0.000530304	0.0228753	F0F1-type ATP synthase, subunit A
Medtr0066s0050.1	21.3938	-1.21572	0.358234	3.21015e-05	0.00262084	hemolysin-III-like protein
Medtr8g045210.1	150.79	-1.20039	0.477776	0.000371605	0.01759	50S ribosomal protein L33
Medtr8g468760.1	8.64384	-1.19891	0.58788	0.00110094	0.0378759	F-box/RNI/FBD-like domain protein
Medtr1g072540.1	158.731	-1.18685	0.546865	0.00104416	0.0360155	adenylate isopentenyltransferase
Medtr6g038390.1	325.176	-1.1803	0.146527	2.84767e-17	4.75152e-14	oxidoreductase family, NAD-binding rossmann fold protein
Medtr1g090370.1	428.337	-1.13652	0.446598	0.000364927	0.0174284	transcription factor bZIP protein, putative
Medtr4g073950.1	16.0197	-1.13384	0.48858	0.000595745	0.0248898	disease resistance-responsive, dirigent domain protein
Medtr3g106740.1	5983.8	-1.12331	0.259692	6.6091e-07	0.000107587	Lipid transfer protein
Medtr3g070290.1	297.69	-1.10559	0.280212	3.42987e-06	0.000412465	anthranilate synthase alpha 1
Medtr4g013330.1	38.9284	-1.09383	0.288014	6.2674e-06	0.000691408	disease resistance response protein
Medtr1g112160.1	160.407	-1.09098	0.369398	0.000110861	0.00728979	T1.3 protein
Medtr2g005410.1	66.7852	-1.0683	0.481415	0.00101958	0.0354696	chloride channel ClC1 protein
Medtr5g040850.1	42.4941	-1.06269	0.338734	6.89357e-05	0.00497399	F-box/RNI/FBD-like domain protein
Medtr3g072840.1	115.875	-1.06111	0.265998	2.66113e-06	0.000338306	camphor resistance CrcB-like protein
Medtr4g023260.1	82.14	-1.06087	0.303151	1.94503e-05	0.00173088	disease resistance protein (TIR-NBS-LRR class), putative
Medtr3g053890.1	1002.25	-1.03653	0.353375	0.000130428	0.00813559	serine-glyoxylate aminotransferase-like protein
Medtr6g034965.1	38.5031	-1.02687	0.432696	0.000506111	0.022114	cytochrome P450 family 71 protein
Medtr8g015980.1	1334.86	1.0004	0.207712	6.96114e-08	1.54868e-05	ABC transporter-like family-protein
Medtr1g012360.1	42.3404	1.00714	0.235114	9.05216e-07	0.00014193	kinesin-associated protein
Medtr8g040620.1	262.081	1.01319	0.178988	7.73056e-10	2.75177e-07	ABC transporter-like family-protein
Medtr8g088860.1	211.396	1.02112	0.350149	0.000129589	0.00813443	glutelin type-B-like protein
Medtr7g075220.1	12.0084	1.02186	0.356939	0.000181088	0.0104053	microtubule associated protein, MAP65/ASE1 family protein
Medtr1g040545.1	273.9	1.04364	0.328055	5.73883e-05	0.0042951	LRR receptor-like kinase family protein
Medtr1g013360.1	58.6	1.04432	0.479672	0.000896338	0.0325572	histidine kinase cytokinin receptor
Medtr4g080070.1	56.7492	1.05321	0.424551	0.000442225	0.0201126	disease resistance protein (TIR-NBS-LRR class)
Medtr6g034265.1	161.83	1.05618	0.216347	5.04241e-08	1.1913e-05	ABC transporter family protein
Medtr4g122260.1	386.018	1.06273	0.467256	0.000672595	0.0272065	nacl-inducible Ca2+-binding protein
Medtr6g037340.1	372.7	1.06421	0.23112	1.87664e-07	3.84884e-05	3-oxo-5-alpha-steroid 4-dehydrogenase family protein
Medtr7g113980.1	17.7587	1.09165	0.49976	0.000921642	0.0331248	receptor-like cytosolic Serine/Threonine-kinase
Medtr3g106480.1	101.491	1.10315	0.251253	5.3262e-07	9.21461e-05	SPFH/band 7/PHB domain membrane-associated family protein
Medtr1g099825.1	20.1076	1.12467	0.396659	0.000185113	0.0105597	hypothetical protein
Medtr7g088830.1	192.412	1.13498	0.156275	1.82805e-14	1.80754e-11	Cam interacting protein
Medtr0428s0030.1	20.0883	1.14248	0.509957	0.000789532	0.0302847	disease resistance protein (TIR-NBS-LRR class)
Medtr1g009270.1	672.323	1.15089	0.232064	3.19123e-08	7.88854e-06	LRR receptor-like kinase
Medtr8g009160.1	508.46	1.17867	0.29028	2.24506e-06	0.000295254	1-aminocyclopropane-1-carboxylate oxidase-like protein
Medtr8g073190.1	53.9535	1.18431	0.230954	1.55437e-08	4.19162e-06	endoribonuclease/kinase IRE1-like protein
Medtr1g056490.1	1161.51	1.18645	0.140374	1.761e-18	3.61641e-15	ATP-dependent RNA helicase
Medtr5g082570.1	214.962	1.18769	0.189016	1.69476e-11	7.41723e-09	FACT complex subunit SSRP1
Medtr3g109860.1	21.4624	1.18907	0.432776	0.000228737	0.0123615	DUF1677 family protein
Medtr8g006910.1	26.1329	1.20102	0.549617	0.000874057	0.0321415	FBD, F-box and LRR protein, putative
Medtr2g009270.1	313.082	1.20187	0.398272	8.95922e-05	0.00605257	3,4-dihydroxy-2-butanone 4-phosphate synthase
Medtr2g086590.1	214.39	1.20392	0.425035	0.000186467	0.0105917	DUF3049 family protein
Medtr6g084590.1	317.666	1.23142	0.319562	4.86054e-06	0.000554538	hypothetical protein
Medtr7g021570.1	143.603	1.23342	0.546073	0.000728599	0.0287807	LRR receptor-like kinase
Medtr7g112860.3	22.8769	1.2342	0.605914	0.00120202	0.0402638	dormancy/auxin associated protein
Medtr3g113870.1	11.0806	1.2583	0.625968	0.00125577	0.0413383	NAD(P)-binding rossmann-fold protein
Medtr4g067250.1	79.1657	1.28478	0.399543	6.0967e-05	0.00450869	hypothetical protein
Medtr3g114110.1	426.563	1.30097	0.297283	5.22951e-07	9.12498e-05	hypothetical protein
Medtr3g098500.1	473.03	1.3029	0.177042	8.24908e-15	9.17607e-12	transferring glycosyl group transferase
Medtr1g090690.1	651.063	1.30539	0.20271	4.63454e-12	2.57767e-09	NB-ARC domain disease resistance protein
Medtr2g028030.1	56.0106	1.31073	0.336276	4.39906e-06	0.000510616	UPF0202 plant-like protein
Medtr6g033870.1	758.48	1.31267	0.433458	7.99784e-05	0.00560952	heat shock cognate 70 kDa-like protein
Medtr4g415080.1	37.9418	1.31543	0.546049	0.000487482	0.0216032	TIR-NBS-LRR class disease resistance protein
Medtr5g089690.1	16.5836	1.33187	0.585133	0.000715645	0.0283887	nonsense-mediated mRNA decay protein
Medtr2g067090.1	5.80799	1.33601	0.646587	0.00128938	0.0418214	transmembrane amino acid transporter family protein
Medtr3g096980.1	90.8316	1.34209	0.366354	1.04113e-05	0.00103328	fatty acid amide hydrolase-like protein
Medtr4g057340.1	22.137	1.34679	0.396241	2.99482e-05	0.00249074	DNA ligase I, ATP-dependent protein
Medtr2g028580.2	9.04987	1.35567	0.620663	0.000931186	0.0332796	LRR receptor-like kinase
Medtr1g032550.1	32.6305	1.35814	0.384104	1.7881e-05	0.0016237	dynamin-like protein 1E
Medtr3g070890.1	147.186	1.35953	0.36271	6.95258e-06	0.00073656	N-(5-phosphoribosyl)anthranilate isomerase
Medtr1g022060.1	147.986	1.38264	0.408889	2.76878e-05	0.00232447	DUF594 family protein
Medtr3g063240.1	377.811	1.38882	0.338225	1.64786e-06	0.000231542	DMT(drug/metabolite transporter) superfamily permease
Medtr7g095640.1	66.0707	1.39142	0.232754	1.12407e-10	4.54687e-08	inhibitor of apoptosis-promoting Bax1 protein
Medtr3g054130.1	12.489	1.39486	0.550524	0.000377283	0.0177956	EPS15-like domain protein
Medtr4g098850.1	216.956	1.42329	0.21242	1.09438e-12	7.64044e-10	type I inositol-1,4,5-trisphosphate 5-phosphatase
Medtr5g033100.1	46.9972	1.42458	0.298644	9.51745e-08	2.09989e-05	MATE efflux family protein
Medtr3g101100.1	36.4378	1.43158	0.36697	4.07295e-06	0.00047691	histone acetylation protein
Medtr8g030730.1	6.19726	1.43584	0.499581	0.000178903	0.0103786	PAIR1, putative
Medtr7g103420.2	39.4516	1.44489	0.572896	0.000349569	0.0170249	pyruvate kinase family protein
Medtr4g082990.1	15.0198	1.45944	0.517777	0.000173416	0.0101617	UDP-glucose 6-dehydrogenase family protein
Medtr3g461500.1	94.4702	1.46146	0.228758	5.30618e-12	2.83318e-09	proteasome activator complex subunit-like protein
Medtr3g098090.1	11.1712	1.46391	0.515821	0.000217981	0.0118764	CDPK-related kinase
Medtr8g035750.1	25.9399	1.50344	0.24797	7.28254e-11	2.99111e-08	WD-40 repeat protein/beige protein
Medtr8g102020.1	100.859	1.50543	0.223199	7.31676e-13	5.27934e-10	charged multivesicular body protein
Medtr6g007743.1	15.1694	1.5094	0.607403	0.000423464	0.0194918	nodulin MtN21/EamA-like transporter family protein
Medtr5g076380.1	137.716	1.51485	0.343668	4.4571e-07	8.20628e-05	P-loop nucleoside triphosphate hydrolase superfamily protein
Medtr1g069915.1	686.979	1.51507	0.474504	5.77571e-05	0.0042951	CRAL/TRIO, amino-terminal domain protein
Medtr3g064460.1	256.873	1.51518	0.434244	1.79546e-05	0.00162486	hypothetical protein
Medtr7g102820.1	10.9384	1.51836	0.680652	0.000806239	0.0308369	leucoanthocyanidin dioxygenase-like protein
Medtr2g096330.1	751.489	1.53126	0.417536	9.21267e-06	0.000932012	3,4-dihydroxy-2-butanone 4-phosphate synthase
Medtr6g004000.1	39.3306	1.53516	0.328533	1.36291e-07	2.91085e-05	actin-97
Medtr1g070400.1	21.4817	1.55883	0.558789	0.000194898	0.0109311	myosin motor domain protein and Dil domain protein
Medtr7g087180.1	43.1596	1.56843	0.352176	3.88175e-07	7.39178e-05	eukaryotic translation initiation factor 3a
Medtr4g134370.1	224.016	1.62568	0.254628	7.72931e-12	3.9424e-09	glutathione S-transferase tau 5
Medtr8g064880.1	8.00145	1.63076	0.752111	0.000937654	0.0333767	limonoid UDP-glucosyltransferase-like protein
Medtr3g031400.1	95.7788	1.6618	0.327488	2.24046e-08	5.80714e-06	UDP-glucosyltransferase family protein
Medtr6g046440.1	885.253	1.67296	0.257543	3.65657e-12	2.16932e-09	disease resistance protein RGA4
Medtr2g072030.1	329.342	1.67869	0.290366	3.18736e-10	1.18185e-07	disease resistance protein (CC-NBS-LRR class) family protein
Medtr7g088850.1	80.46	1.70391	0.388928	4.97066e-07	8.78819e-05	cell division control-like protein
Medtr8g077105.1	8.60399	1.70815	0.575718	0.000122399	0.00784467	LRR receptor-like kinase
Medtr3g056705.1	9.22626	1.71286	0.615356	0.000208811	0.0114941	multidrug resistance protein ABC transporter family protein
Medtr2g097000.1	24.0741	1.7354	0.479938	1.27383e-05	0.00122329	XH/XS domain protein
Medtr2g065550.1	6.6503	1.74333	0.663346	0.000347044	0.0170249	nodulin MtN21/EamA-like transporter family protein
Medtr8g068190.1	37.0116	1.74676	0.635305	0.000190234	0.0107599	cinnamyl alcohol dehydrogenase-like protein
Medtr2g438720.1	492.301	1.75093	0.506115	1.90845e-05	0.00170973	ankyrin repeat plant-like protein
Medtr1g110510.1	56.2534	1.78762	0.585776	8.03266e-05	0.00561382	S1/P1 nuclease family protein
Medtr4g090580.1	31.8744	1.79231	0.483769	8.40544e-06	0.000869767	NAD(P)H dehydrogenase B2
Medtr1g013680.1	33.2191	1.79625	0.505741	1.45379e-05	0.00134763	GTP-binding elongation factor Tu family protein
Medtr6g084320.1	219.336	1.8022	0.42129	8.4319e-07	0.000133199	ABC transporter-like family-protein
Medtr6g091960.1	23.2372	1.8289	0.655506	0.000234845	0.0125644	RING/FYVE/PHD zinc finger protein
Medtr5g098230.1	68.6865	1.83949	0.283957	5.27463e-12	2.83318e-09	DWNN domain, A CCHC-type zinc finger protein
Medtr2g075780.1	230.31	1.84331	0.513875	1.32376e-05	0.00124877	gamma-glutamylhydrolase
Medtr5g017800.1	60.9507	1.874	0.264567	6.93806e-14	5.78829e-11	transducin/WD40 repeat protein
Medtr2g011160.1	240.309	1.89417	0.334998	9.4517e-10	3.23759e-07	G-type lectin S-receptor-like Serine/Threonine-kinase
Medtr2g035220.1	43.4448	1.91567	0.388835	4.14108e-08	9.87094e-06	ABA-responsive protein
Medtr7g029275.1	41.4034	1.94697	0.612095	5.24342e-05	0.00395433	cytochrome P450 family protein
Medtr7g450860.1	4.46628	1.95048	0.759858	0.000441468	0.0201124	SNF2 family amino-terminal protein
Medtr7g056020.1	63.3186	1.96233	0.271925	3.06799e-14	2.64214e-11	F-box/RNI/FBD-like domain protein
Medtr3g065010.1	32.8658	1.97722	0.5879	4.88325e-05	0.00375701	importin-like protein, putative
Medtr3g084450.1	140.979	1.99961	0.600549	3.56525e-05	0.00284974	long-chain-fatty-acid CoA ligase (AMP-forming)
Medtr4g092070.1	34.7565	2.0215	0.317508	9.86542e-12	4.62065e-09	dual-specificity kinase domain protein
Medtr7g105920.1	30.0562	2.06404	0.591694	2.15406e-05	0.00186711	DYAD-like protein
Medtr5g017810.1	23.0565	2.10097	0.522707	2.3916e-06	0.000310964	transducin/WD-like repeat-protein
Medtr5g091490.1	6.87418	2.14084	0.746836	0.000173568	0.0101617	nonsense-mediated mRNA decay protein
Medtr7g025620.1	10.2028	2.15779	0.656042	5.10704e-05	0.00386239	heat shock 70 kDa protein
Medtr6g022570.1	15.8426	2.19793	0.606449	1.18124e-05	0.0011594	hypothetical protein
Medtr2g097010.1	76.8209	2.26581	0.35777	1.27616e-11	5.87407e-09	XH/XS domain protein
Medtr5g090600.1	22.7369	2.30134	0.49345	1.88859e-07	3.84884e-05	UDP-glucose flavonoid 3-O-glucosyltransferase
Medtr2g101320.1	124.071	2.32038	0.743216	8.80094e-05	0.00600868	ankyrin repeat plant-like protein
Medtr3g081260.1	6.55375	2.3331	1.00065	0.00117026	0.0395475	F-box/LRR protein, putative
Medtr1g008050.1	55.8164	2.34327	0.273377	5.68963e-19	1.2658e-15	gamma-irradiation and mitomycin C induced protein, putative
Medtr1g099580.1	14.7281	2.36114	0.534969	5.38529e-07	9.2161e-05	SPX (SYG1/Pho81/XPR1) domain protein MFS transporter
Medtr1g082310.1	462.193	2.37805	0.190359	3.43606e-37	4.58663e-33	receptor-like cytosolic Serine/Threonine-kinase
Medtr3g064270.1	35.1427	2.3903	0.31097	8.21433e-16	1.09649e-12	zinc finger CCCH domain protein
Medtr6g012810.1	64.7936	2.41302	0.655948	8.21504e-06	0.000853373	Serine/Threonine kinase family protein
Medtr4g028510.1	50.1577	2.41449	0.403164	1.22348e-10	4.87509e-08	F-box protein interaction domain protein
Medtr4g064830.1	19.4779	2.42471	0.673659	2.11829e-05	0.00184955	hypothetical protein
Medtr3g467340.1	212.651	2.4258	0.54188	2.86384e-07	5.62176e-05	LRR and NB-ARC domain disease resistance protein
Medtr1g007990.1	135.044	2.45327	0.490837	2.22009e-08	5.80714e-06	gamma-irradiation and mitomycin C induced protein
Medtr8g099420.1	25.9732	2.51138	0.427679	2.16905e-10	8.27246e-08	long-chain fatty acyl CoA ligase
Medtr7g091880.1	247.333	2.52483	0.315424	5.49784e-17	8.63388e-14	galactinol-raffinose galactosyltransferase
Medtr4g028660.1	39.1741	2.54921	0.789436	8.09327e-05	0.00564141	F-box protein interaction domain protein
Medtr3g028210.1	9.39412	2.62647	0.665303	3.87075e-06	0.000457246	anthocyanin 5-aromatic acyltransferase
Medtr6g082860.1	22.3048	2.63542	0.666064	4.96336e-06	0.000563859	receptor-like kinase
Medtr4g108270.1	3.80545	2.68023	0.85431	0.000144605	0.00881395	tyrosine kinase family protein
Medtr4g026540.1	36.6806	2.70498	0.384333	1.65541e-13	1.29984e-10	MSP (major sperm protein) domain protein
Medtr7g070220.1	10.7331	2.75194	0.652712	1.68987e-06	0.000236202	DRE transcription factor
Medtr3g093430.1	7.31648	2.80014	0.736856	7.65236e-06	0.000801157	ABC transporter B family protein
Medtr7g080090.1	19.4773	2.82438	0.596264	1.38642e-07	2.93708e-05	60S ribosomal L35-like protein
Medtr5g071833.1	35.8231	2.84332	0.584742	5.47258e-08	1.27045e-05	clathrin heavy chain
Medtr8g085260.1	10.1881	2.85291	0.991025	0.0002033	0.0112874	cation/H+ exchanger 3
Medtr1g013190.1	12.6435	2.86038	0.557729	1.92219e-08	5.08086e-06	chromatin remodeling factor CHD3 (pickle)
Medtr3g098930.1	3.70437	2.89808	0.853573	4.96784e-05	0.0038111	sugar efflux transporter for intercellular exchange protein
Medtr6g007637.1	8.17609	2.9657	1.01131	0.000144181	0.00880826	bidirectional sugar transporter
Medtr1g090687.1	103.135	2.97339	0.461827	8.00167e-12	3.95594e-09	DUF594 family protein	gibberellin 2-beta-dioxygenase
Medtr1g062650.1	10.5434	2.99746	0.696911	1.23024e-06	0.00018046	glutamate-ammonia ligase-like protein	serpin-like protein
Medtr6g082810.1	105.745	3.01329	0.742575	4.36068e-06	0.000508371	tyrosine kinase family protein	kinesin-associated protein
Medtr4g052350.1	48.0773	3.06631	0.365503	2.79241e-18	5.32492e-15	short-chain dehydrogenase/reductase	HXXXD-type acyl-transferase family protein
Medtr4g108170.1	34.8981	3.15183	0.303278	2.24577e-26	1.1991e-22	ABC transporter A family protein	transmembrane protein, putative
Medtr5g034680.1	9.53453	3.17179	0.911531	8.43978e-05	0.00580714	transmembrane protein, putative	Chitinase / Hevein / PR-4 / Wheatwin2
Medtr7g112930.1	12.6822	3.75275	0.706865	2.87351e-08	7.23718e-06	hypothetical protein	UDP-glucosyltransferase family protein
Medtr1g066430.1	6.04793	4.0356	1.38505	0.000224868	0.0121771	zinc finger, C3HC4 type (RING finger) protein	polyubiquitin 3
Medtr4g028250.1	18.8591	4.24378	0.930536	1.37892e-06	0.000196861	Lipid transfer protein	glucan endo-1,3-beta-glucosidase
Medtr1g013790.1	28.0152	4.26791	1.33975	9.9224e-05	0.00662246	WRKY family transcription factor	UNE1-like protein
Medtr2g011600.1	13.2077	5.08454	1.7742	0.000131953	0.00818083	equilibrative nucleoside transporter 6	carboxy-terminal domain phosphatase-like protein
Medtr1g112080.2	31.5149	7.74317	2.61664	6.67736e-06	0.000718813	dual specificity phosphatase domain protein	F-box protein interaction domain protein
Medtr1g006990.1	181.408	8.11446	1.1231	1.23252e-12	8.22612e-10	subtilisin-like serine endopeptidase family protein	subtilisin-like serine endopeptidase family protein
							heat shock 70 kDa protein
							Myb/SANT-like DNA-binding domain protein

## Sheet: Mting1-1 Mting2-11 vs WT leaf
Gene ID	baseMean	log2FoldChange	lfcSE	pvalue	padj	Annotation
Medtr5g017020.2	65.8427	-9.81022	3.07162	8.18394e-10	9.93163e-08	histone acetyltransferase of the CBP family protein
Medtr5g017025.1	25.5529	-8.83003	2.80767	9.02898e-11	1.39129e-08	hypothetical protein
Medtr4g056480.2	185.183	-8.15184	3.14985	5.15616e-36	2.67811e-32	vacuolar protein sorting protein
Medtr5g078210.1	12.1075	-7.20183	2.74512	1.1591e-06	6.57248e-05	GDSL-like lipase/acylhydrolase
Medtr5g017020.1	27.0559	-6.73767	3.06824	8.50574e-05	0.00221337	histone acetyltransferase of the CBP family protein
Medtr4g094255.2	92.4558	-6.70617	3.05519	8.17768e-33	2.65468e-29	endoplasmic reticulum vesicle transporter
Medtr1g100627.1	13.2314	-6.1029	1.29471	7.90429e-08	6.12759e-06	hypothetical protein
Medtr5g085310.1	11.3366	-4.55546	1.29323	2.69133e-05	0.000873674	histone acetylation protein
Medtr6g059800.1	7.85401	-4.53015	2.41012	0.000272755	0.00566676	transmembrane protein, putative
Medtr5g070700.1	15.8407	-4.2583	2.30722	0.000298164	0.00607796	cytochrome P450 family 71 protein
Medtr3g026230.1	21.1154	-4.11967	0.897176	3.01703e-07	2.02985e-05	leguminosin group485 secreted peptide
Medtr2g450510.1	28.5981	-3.9361	0.620013	8.18231e-12	1.55106e-09	flavin-binding monooxygenase-like protein
Medtr5g064510.1	11.613	-3.9163	1.08886	7.86716e-05	0.00207422	leguminosin group485 secreted peptide
Medtr7g027175.1	27.0077	-3.53588	0.666887	1.10895e-08	1.0746e-06	omega-hydroxypalmitate O-feruloyl transferase
Medtr4g015420.1	19.6116	-3.29927	1.02842	0.00036529	0.00707954	cyanogenic beta-glucosidase, putative
Medtr4g078555.1	102.234	-3.2986	2.25361	0.00138347	0.0190743	mitotic checkpoint Serine/Threonine-kinase BUB1-like protein
Medtr5g073250.1	11.8329	-3.17104	2.35109	0.00190395	0.0239911	cytochrome P450 family 71 protein
Medtr2g081350.1	12.1683	-3.16506	2.33976	0.00184111	0.0233922	calcium-binding EF-hand protein
Medtr2g061690.1	27.1933	-2.8891	0.874866	3.01071e-05	0.000962909	RNA exonuclease-like protein
Medtr5g064530.1	29.9228	-2.85283	0.772345	1.50212e-05	0.000544832	leguminosin group485 secreted peptide
Medtr5g049280.1	13.6292	-2.84574	0.852866	7.73633e-05	0.00204595	peroxidase family protein
Medtr7g093170.1	11.8516	-2.72021	0.648859	1.27342e-06	7.12732e-05	seed maturation protein
Medtr2g017865.1	8.28234	-2.68734	1.23613	0.000733318	0.0120381	MADS-box transcription factor
Medtr6g028020.3	46.3631	-2.66546	0.859676	7.70988e-05	0.00204595	double-stranded RNA-binding motif protein
Medtr5g011040.2	27.6513	-2.64597	3.38633	0.00463196	0.0448816	3-hydroxy-3-methylglutaryl coenzyme A synthase
Medtr1g017000.1	7.55869	-2.63155	2.66275	0.0035131	0.0369223	myb transcription factor
Medtr7g100120.1	28.2673	-2.55012	0.724089	5.45324e-05	0.00155798	white-brown-complex ABC transporter family protein
Medtr2g099820.1	40.7116	-2.53865	0.864646	0.000572291	0.0100557	SMAD/FHA domain protein, putative
Medtr3g076960.1	211.915	-2.51932	0.678826	6.71069e-06	0.000282001	phloem specific protein
Medtr1g061710.1	33.3453	-2.43695	0.655135	6.4862e-06	0.00027569	sulfite exporter TauE/SafE family protein
Medtr1g032430.1	25.8504	-2.39894	0.601641	6.40151e-06	0.000273433	UDP-3-O-[3-hydroxymyristoyl] N-acetylglucosamine deacetylase
Medtr1840s0010.1	6.54613	-2.22779	0.903838	0.00110472	0.0162547	pentatricopeptide (PPR) repeat protein
Medtr3g463060.1	19.8176	-2.20007	0.657117	3.13946e-05	0.000999163	cytochrome P450 family-dependent fatty acid hydroxylase
Medtr3g085630.1	5.72669	-2.19636	3.97604	0.00495355	0.0469458	ankyrin domain protein
Medtr1g105855.1	10.3304	-2.17103	0.597049	2.33898e-05	0.000780763	salt stress response/antifungal domain protein
Medtr7g093160.1	10.8409	-2.10551	0.639823	4.19961e-05	0.00126231	seed maturation protein
Medtr8g079050.1	20.8924	-2.10517	0.850015	0.000536485	0.0095762	GDSL-like lipase/acylhydrolase
Medtr4g009040.2	15.5018	-2.04587	0.92744	0.00115179	0.0167574	cinnamoyl-CoA reductase
Medtr8g010620.1	170.349	-1.95634	0.792326	0.000415448	0.00785812	peptidyl-prolyl cis-trans isomerase FKBP65
Medtr2g021242.1	46.5407	-1.94801	0.430607	4.24896e-07	2.73133e-05	glutamine synthetase domain protein
Medtr1g092860.1	156.706	-1.88039	0.244967	9.69515e-16	4.06102e-13	RNA-binding (RRM/RBD/RNP motif) family protein, putative
Medtr8g098515.1	13.7206	-1.87681	0.717968	0.000541445	0.00965087	clathrin light chain-like protein
Medtr7g023630.1	136.733	-1.78635	1.0297	0.00198747	0.0247078	polygalacturonase inhibitor protein
Medtr0939s0010.1	35.6032	-1.77542	0.460261	7.23173e-06	0.000299057	dehydration-responsive element-binding protein
Medtr5g030280.1	26.2729	-1.6975	0.485451	2.8974e-05	0.000932409	AIG2-like (avirulence induced protein) family protein
Medtr3g009480.1	29.4411	-1.69004	0.418454	2.69832e-06	0.000133987	ribonucleoside-diphosphate reductase, alpha chain
Medtr1g028300.1	32.4752	-1.58917	0.584446	0.000292904	0.005999	protein phosphatase 2C-like protein
Medtr1g106085.1	29.5259	-1.57974	0.462448	3.47486e-05	0.0010912	nucleobase-ascorbate transporter-like protein
Medtr8g014900.1	18.1816	-1.56104	0.658485	0.000639821	0.0109101	actin-binding family protein, putative
Medtr3g091340.1	97.3753	-1.54966	0.590731	0.000329997	0.00659232	CCT motif protein
Medtr3g070080.1	207.768	-1.54624	0.789268	0.0013414	0.0186705	Myb/SANT-like DNA-binding domain protein
Medtr6g046055.1	9.44646	-1.52407	1.0459	0.00433298	0.0428024	hypothetical protein
Medtr3g092050.1	19.4537	-1.51684	0.857107	0.00434556	0.0429103	metal-dependent protein hydrolase
Medtr1g030430.1	137.459	-1.50708	0.176783	9.53335e-19	5.62684e-16	cation transporter ChaC
Medtr3g040540.1	74.2149	-1.49739	0.472423	6.894e-05	0.00188659	RINT-1/TIP-1 family protein
Medtr1g032040.1	23.5307	-1.49532	0.607912	0.000780575	0.0124872	plant organelle RNA recognition domain protein
Medtr8g036160.1	358.355	-1.46551	0.272958	4.56681e-09	4.84082e-07	AT hook motif DNA-binding family protein
Medtr0001s0570.3	192.217	-1.44477	0.557659	0.000345482	0.00682106	RING/FYVE/PHD zinc finger protein, putative
Medtr4g116010.1	34.1839	-1.43425	0.576708	0.000863225	0.0134761	flavonol synthase/flavanone 3-hydroxylase
Medtr5g030600.1	68.5161	-1.42754	0.333471	1.01614e-06	5.90363e-05	starch synthase
Medtr6g090280.1	111.495	-1.42255	0.429393	3.97164e-05	0.00121488	gamma-glutamyltranspeptidase
Medtr5g065960.1	289.391	-1.42209	0.223136	1.06854e-11	1.96808e-09	GTPase-activator protein for Rho-like GTPase family protein
Medtr3g055970.1	140.239	-1.42059	0.252198	1.22811e-09	1.45634e-07	tornado protein
Medtr3g436100.1	3345.95	-1.4203	0.440339	5.32587e-05	0.00152832	leginsulin related MtN11/16/17 family
Medtr5g072760.1	94.0007	-1.40174	0.285661	5.59598e-08	4.54149e-06	myosin-like protein
Medtr1g022290.1	19.0842	-1.39779	0.603423	0.000727314	0.0119678	MYB family transcription factor
Medtr4g021755.1	30.9661	-1.39751	0.424244	7.03431e-05	0.00191691	inactive rhomboid-like protein
Medtr8g096410.4	130.285	-1.37729	0.588486	0.000678309	0.011387	histidine kinase-, DNA gyrase B, putative
Medtr4g017150.1	21.8418	-1.36634	0.68238	0.00167212	0.0217887	plant nuclear matrix protein
Medtr2g072510.1	362.295	-1.36017	0.205983	1.97997e-12	4.21474e-10	chalcone-flavanone isomerase family protein
Medtr7g099000.1	28.6731	-1.34101	0.807517	0.00487513	0.0465126	hypothetical protein
Medtr5g046610.1	7.33266	-1.33793	1.06598	0.00480827	0.0460438	pyruvate decarboxylase
Medtr6g023975.1	325.934	-1.3303	0.218325	6.3865e-11	1.01753e-08	sulfite oxidase-like protein
Medtr7g020850.2	144.579	-1.3286	0.402276	6.59848e-05	0.00181914	receptor-like kinase
Medtr3g082160.1	54.9981	-1.32265	0.503388	0.000553101	0.00979235	myb-like DNA-binding domain protein
Medtr8g035820.1	15.7432	-1.31204	1.15671	0.00381063	0.0390076	cytochrome P450 family protein
Medtr2g081180.5	268.688	-1.30648	1.03574	0.00388021	0.0395805	ubiquitin carboxyl-terminal hydrolase
Medtr4g025730.1	61.2264	-1.30202	0.454545	0.000198341	0.00441371	pectinesterase/pectinesterase inhibitor
Medtr2g026725.1	120.204	-1.29904	0.262709	5.12671e-08	4.22669e-06	Myb/SANT-like DNA-binding domain protein
Medtr5g096090.1	151.14	-1.28682	0.228597	1.41263e-09	1.64511e-07	sucrase/ferredoxin family protein
Medtr2g075470.1	76.7987	-1.26879	0.385991	5.04501e-05	0.00147047	plant/T3F20-21 protein, putative
Medtr4g109830.1	52.7708	-1.24592	0.510296	0.000560247	0.00989709	MADS-box transcription factor
Medtr4g105200.1	13.3152	-1.23158	0.914052	0.00446027	0.0437768	oleosin
Medtr7g018660.1	30.8592	-1.2299	0.407842	0.000131552	0.0031657	BED finger NBS-LRR resistance protein, putative
Medtr7g090190.1	8.10873	-1.22652	0.783005	0.00439801	0.0433623	S-adenosylmethionine-dependent methyltransferase
Medtr4g098530.1	46.7504	-1.22423	0.374754	5.65465e-05	0.00160115	plant intracellular ras group-related LRR protein
Medtr3g072810.1	97.9416	-1.219	0.751093	0.00526763	0.0489797	flavonol synthase/flavanone 3-hydroxylase
Medtr0009s0390.1	3600.08	-1.21435	0.330222	1.32119e-05	0.000493687	heat shock protein 81-2
Medtr3g116240.1	47.8618	-1.21293	0.488313	0.00051313	0.00924794	polyol/monosaccharide transporter 1
Medtr6g015775.1	60.8645	-1.20843	0.521852	0.000831985	0.0130949	disease resistance protein (TIR-NBS-LRR class)
Medtr1g014930.1	25.6089	-1.20133	0.498073	0.000642042	0.0109337	DUF1677 family protein
Medtr3g010190.1	52.6825	-1.19659	0.307531	5.62463e-06	0.000245912	Sec14p-like phosphatidylinositol transfer family protein
Medtr5g080390.1	355.459	-1.18751	0.161314	1.98614e-14	6.21447e-12	pumilio-family RNA-binding repeatprotein
Medtr8g030880.1	10.7708	-1.18734	0.780437	0.00449489	0.043969	gibberellin 2-beta-dioxygenase
Medtr7g109980.1	74.3731	-1.18375	0.34652	4.02494e-05	0.00122974	dihydroorotate dehydrogenase, putative
Medtr6g060170.1	86.0052	-1.1774	0.218003	4.46377e-09	4.75099e-07	RmlC-like cupins superfamily protein
Medtr7g096450.1	22.3989	-1.17544	0.564733	0.00191519	0.024086	regulator of Vps4 activity in the MVB pathway protein
Medtr1g016120.1	49.1008	-1.17334	0.490236	0.000675298	0.0113511	ZIP zinc/iron transport family protein
Medtr2g069500.1	490.663	-1.16613	0.132781	1.07829e-19	7.18032e-17	trypsin family protein
Medtr6g086510.1	72.5194	-1.16035	0.320021	1.6152e-05	0.000580981	nudix hydrolase-like protein
Medtr2g013470.1	10.398	-1.15807	0.613811	0.00217166	0.0263221	hypothetical protein
Medtr4g067160.1	309.28	-1.15707	0.174619	2.15289e-12	4.50892e-10	Serine/Threonine-kinase GCN2-like protein, putative
Medtr1g046460.1	233.208	-1.15542	0.149046	7.23248e-16	3.07914e-13	PHD finger-like protein
Medtr4g126120.2	112.904	-1.14808	0.22296	1.70114e-08	1.57781e-06	BAAT/acyl-CoA thioester hydrolase carboxy-terminal protein
Medtr1g097955.1	159.116	-1.1463	0.177821	8.80047e-12	1.65615e-09	carboxypeptidase D-like protein
Medtr4g084660.1	110.815	-1.14441	0.398265	0.000190488	0.00426832	P-loop nucleoside triphosphate hydrolase superfamily protein
Medtr1g079270.1	24.4592	-1.13929	0.742785	0.00462296	0.0448314	glycoside hydrolase family 81 protein
Medtr5g007700.1	85.8115	-1.13914	0.451788	0.000553153	0.00979235	SMG9-like protein
Medtr4g104370.1	32.2004	-1.12715	0.669179	0.00304602	0.0335476	KDEL-tailed cysteine endopeptidase CEP1
Medtr5g040170.1	86.6338	-1.12241	0.268427	1.85453e-06	9.71009e-05	DNA polymerase lambda-like protein
Medtr3g025800.1	111.53	-1.11411	0.237747	2.07883e-07	1.44351e-05	substrate carrier family protein
Medtr1g075330.1	21.4997	-1.11321	0.576006	0.00213548	0.0260124	DNA-repair protein XRCC4, putative
Medtr1g046510.1	63.7678	-1.11221	0.412661	0.000411341	0.00780887	hydroxyethylthiazole kinase family protein
Medtr8g036520.1	109.366	-1.11065	0.247051	4.41325e-07	2.81602e-05	transmembrane protein, putative
Medtr1g041380.1	190.994	-1.11	0.233928	1.39982e-07	1.02116e-05	aluminum induced protein with YGL and LRDR motif protein
Medtr1g025140.1	132.097	-1.10882	0.490273	0.00111315	0.0163324	hexokinase
Medtr3g065900.1	47.2286	-1.0971	0.322525	4.15384e-05	0.00125582	TATA-box-binding protein
Medtr3g093970.1	821.542	-1.09534	0.806381	0.00389036	0.0396051	hypothetical protein
Medtr4g024940.1	110.945	-1.09492	0.217872	3.24457e-08	2.79938e-06	arginase family protein
Medtr3g466380.1	86.8364	-1.08578	0.38455	0.000227286	0.00491244	phosphatidate cytidylyltransferase family protein
Medtr6g463340.1	428.568	-1.08558	0.218436	4.13502e-08	3.50936e-06	signal peptide peptidase-like protein
Medtr7g090340.1	266.907	-1.07913	0.161336	1.59388e-12	3.50788e-10	PPR containing plant-like protein
Medtr4g127130.1	121.238	-1.0789	0.228388	1.46095e-07	1.05392e-05	choline monooxygenase
Medtr4g094820.1	280.739	-1.07844	0.188779	7.03228e-10	8.7382e-08	pi-PLC X domain plant-like protein
Medtr1g021120.1	509.202	-1.07809	0.149165	2.99257e-14	8.97147e-12	nucleobase-ascorbate transporter-like protein
Medtr4g104320.1	1439.6	-1.07741	0.276626	5.42066e-06	0.000238067	pectate lyase family protein
Medtr2g023500.1	1686.57	-1.068	0.123983	4.94195e-19	2.98471e-16	lactoylglutathione lyase-like protein
Medtr3g466820.1	944.53	-1.05895	0.140415	3.17771e-15	1.2136e-12	insulin-degrading enzyme
Medtr8g066460.2	231.497	-1.05636	0.629327	0.00291007	0.0324772	RNA recognition motif
Medtr1g100683.2	104.964	-1.05278	0.368897	0.000246236	0.00523301	DNA mismatch repair MSH3-like protein
Medtr5g082250.1	42.3027	-1.04818	0.551588	0.00281003	0.0316876	ubiquitin-binding WIYLD domain protein
Medtr1g052405.1	315.339	-1.02695	0.14229	3.72726e-14	1.0637e-11	OTU-like cysteine protease
Medtr3g078050.1	34.73	-1.02675	0.335072	0.000122703	0.00299773	hypothetical protein
Medtr1g084980.1	488.647	-1.02568	0.220233	2.09222e-07	1.44893e-05	phytochrome-interacting factor 3.1
Medtr8g056860.1	699.595	-1.02479	0.397432	0.000468043	0.00861452	ATP-dependent zinc metalloprotease FTSH protein
Medtr8g100160.2	260.61	-1.00947	0.347763	0.000207004	0.00456357	RNA recognition motif 1 in plant MEI2-like protein
Medtr6g033000.1	103.29	-1.00883	0.226801	6.12108e-07	3.72282e-05	GDA1/CD39 nucleoside phosphatase family protein
Medtr1g090733.1	117.105	-1.00772	0.207401	8.06327e-08	6.20425e-06	glycosyltransferase family protein
Medtr4g113670.1	45.8729	-1.00554	0.423301	0.000774823	0.0124518	plant tudor-like RNA-binding protein
Medtr4g124880.1	1244.03	-1.00323	0.115288	2.22131e-19	1.37351e-16	3-oxoacyl-(acyl carrier) synthase II
Medtr3g095620.1	38.8953	-1.00293	0.459357	0.00157315	0.0208337	calcium-dependent kinase family protein
Medtr2g013080.1	45.5775	-1.00234	0.325299	0.000118102	0.00290171	RING zinc finger protein
Medtr5g011040.1	5317.14	1.00095	0.264005	8.90701e-06	0.00036143	3-hydroxy-3-methylglutaryl coenzyme A synthase
Medtr5g009620.1	301.293	1.001	0.394393	0.000522367	0.00938815	ethylene response factor
Medtr2g438700.1	92.7767	1.00133	0.485291	0.00157601	0.0208396	ankyrin repeat plant-like protein
Medtr2g009720.2	178.901	1.0019	0.385987	0.000463777	0.00856027	class I glutamine amidotransferase
Medtr1g106430.1	548.885	1.00203	0.197803	3.17114e-08	2.74515e-06	phototropic-responsive NPH3 family protein
Medtr7g113930.1	168.141	1.00375	0.220119	3.3354e-07	2.21535e-05	DUF3595 family protein
Medtr7g110390.1	27.2819	1.00406	0.612262	0.00414793	0.0415433	endonuclease or glycosyl hydrolase, putative
Medtr5g071010.1	81.7554	1.00651	0.566019	0.00362539	0.0377814	phosphatidylinositol-specific phospholipase C
Medtr8g020780.1	26.2066	1.00755	0.355249	0.00024476	0.00521018	DUF594 family protein
Medtr1g037590.1	45.4112	1.00782	0.298542	4.90992e-05	0.00144243	pentatricopeptide (PPR) repeat protein
Medtr1g082310.1	462.193	1.00986	0.149677	1.25241e-12	2.85988e-10	receptor-like cytosolic Serine/Threonine-kinase
Medtr1g085130.3	90.3778	1.01048	0.508142	0.0018342	0.0233273	flap endonuclease 1-A
Medtr1g023570.1	463.642	1.01049	0.672999	0.00368866	0.0382108	glyoxal oxidase amino-terminal protein
Medtr3g051690.1	76.5712	1.01343	0.510929	0.00223067	0.0268446	transducin family protein/WD-40 repeat protein
Medtr5g063300.1	29.3407	1.01483	0.376436	0.000403231	0.00768862	hypothetical protein
Medtr4g007770.1	87.5108	1.01566	0.696136	0.0044114	0.0434613	AP2-type transcription factor
Medtr4g051330.1	26.8993	1.02055	0.724693	0.00446777	0.0438006	response regulator, putative
Medtr6g075290.2	700.894	1.02215	0.298149	3.63807e-05	0.00113286	cyclic nucleotide-gated cation channel protein
Medtr3g054380.1	437.658	1.02228	0.396148	0.000526009	0.00943401	histone H4 domain protein
Medtr1g110510.1	56.2534	1.02288	0.684975	0.00413644	0.0414442	S1/P1 nuclease family protein
Medtr1g113010.1	46.1445	1.02358	0.466618	0.00144982	0.0197337	PPR containing plant-like protein
Medtr2g086283.1	55.325	1.02712	0.293814	2.7907e-05	0.000902547	UDP-glucose:flavonoid 3-O-glucosyltransferase, putative
Medtr3g088630.1	282.36	1.02741	0.311494	5.34558e-05	0.00153228	two-component response regulator ARR3-like protein
Medtr8g080190.2	61.8303	1.02771	0.832348	0.00509959	0.0478801	cyclin-dependent kinase
Medtr0011s0210.1	168.325	1.02801	0.384214	0.000366789	0.00709799	basic helix loop helix (bHLH) DNA-binding family protein
Medtr2g073500.1	66.4357	1.02894	0.502567	0.0017951	0.0229536	Pmr5/Cas1p GDSL/SGNH-like acyl-esterase family protein
Medtr3g096980.1	90.8316	1.02943	0.472129	0.00124774	0.0177069	fatty acid amide hydrolase-like protein
Medtr7g066690.1	62.3343	1.02976	0.447968	0.00116968	0.0168954	uncoupling protein
Medtr5g092090.1	41.6267	1.0299	0.360664	0.000236286	0.00506299	hypothetical protein
Medtr3g464530.1	89.1879	1.0304	0.428173	0.000749939	0.012197	2OG-Fe(II) oxygenase family oxidoreductase
Medtr7g090680.1	61.9014	1.03096	0.409948	0.000657542	0.0111174	N-acetyltransferase
Medtr6g088450.1	50.6607	1.03602	0.655909	0.00382142	0.0390564	polyol/monosaccharide transporter 1
Medtr6g015505.1	116.79	1.03627	0.262171	5.33499e-06	0.00023603	disease resistance protein (TIR-NBS-LRR class)
Medtr8g028765.1	244.052	1.03645	0.288527	1.90849e-05	0.000660845	transferring glycosyl group transferase
Medtr4g127770.1	211.426	1.03875	0.262095	4.5614e-06	0.000208189	lysine-tRNA ligase-like protein
Medtr1g022325.1	23.8882	1.03904	0.619339	0.00353575	0.0371004	4-hydroxyphenylpyruvate dioxygenase
Medtr3g068015.1	44.24	1.03979	0.430243	0.000742501	0.0121275	pathogenesis-related thaumatin family protein
Medtr3g064080.1	107.362	1.04098	0.219146	1.34646e-07	9.90582e-06	cysteine-rich RLK (receptor-like kinase) protein
Medtr1g110870.1	446.351	1.04129	0.173107	1.23884e-10	1.82799e-08	zinc finger constans-like protein
Medtr7g113360.1	219.393	1.04627	0.407854	0.000516696	0.00929909	zinc finger (Ran-binding) family protein
Medtr1g105850.1	198.023	1.05062	0.415011	0.000530052	0.00948034	salt stress response/antifungal domain protein
Medtr8g023100.1	40.1626	1.05093	0.573351	0.00242851	0.0285327	hypothetical protein
Medtr7g114980.1	85.1024	1.05124	0.697791	0.0040322	0.0406543	aldo/keto reductase family oxidoreductase
Medtr4g007130.1	14.9151	1.05181	0.811673	0.00526562	0.0489786	acyl-CoA N-acyltransferase (NAT) superfamily protein
Medtr4g107440.1	64.0422	1.05193	0.463666	0.00107047	0.0158767	zinc ion-binding protein
Medtr5g087710.1	311.935	1.05254	0.183728	6.87062e-10	8.57837e-08	zinc-binding alcohol dehydrogenase family protein
Medtr6g015490.1	168.036	1.05282	0.254238	2.1414e-06	0.000109689	disease resistance protein (TIR-NBS-LRR class)
Medtr1g087920.1	186.858	1.05655	0.250542	1.62004e-06	8.74688e-05	ethylene response factor
Medtr0072s0040.1	167.388	1.05703	0.238298	6.24889e-07	3.78283e-05	ultrapetala developmental regulator
Medtr3g112060.1	123.496	1.06023	0.380813	0.000264635	0.00553958	mannan endo-1,4-beta-mannosidase-like protein
Medtr2g019630.1	31.5861	1.06688	0.445086	0.000829618	0.0130735	phospho-N-acetylmuramoyl-pentapeptide-transferase, putative
Medtr7g016950.1	108.543	1.06718	0.712867	0.00365193	0.0379667	pollen protein Ole E I-like protein
Medtr1g026800.1	67.8456	1.07026	0.368831	0.000234423	0.00503137	hypothetical protein
Medtr1g112230.1	2128.88	1.07287	0.250679	1.09928e-06	6.27438e-05	mevalonate diphosphate decarboxylase
Medtr4g093850.1	982.714	1.07516	0.32489	5.4407e-05	0.00155611	phototropic-responsive NPH3 family protein
Medtr3g101520.1	240.929	1.07601	0.646244	0.0042448	0.0422192	B3 domain transcription factor
Medtr7g055857.1	231.144	1.07621	0.177083	8.34796e-11	1.306e-08	ethylene response factor
Medtr7g011390.1	40.1593	1.07678	0.435137	0.000621298	0.0106926	hypothetical protein
Medtr4g032320.1	93.6778	1.07798	0.889617	0.00498937	0.0471692	receptor-like protein
Medtr8g085740.1	84.1507	1.07828	0.389911	0.000343052	0.00680081	60S ribosomal protein L32-1
Medtr7g079430.1	40.1839	1.08054	0.482573	0.00119957	0.0172592	UDP-glucose:sterol glucosyltransferase
Medtr4g088810.1	389.747	1.08298	0.70907	0.00327899	0.0353782	linoleate 13S-lipoxygenase 2-1, related protein
Medtr5g092510.1	48.4492	1.08388	0.275541	5.42686e-06	0.000238067	toll/interleukin-like receptor-protein
Medtr5g076240.1	127.868	1.08676	0.284324	7.9676e-06	0.000325856	long-chain acyl-CoA synthetase
Medtr8g085790.1	94.6146	1.08697	0.466785	0.00088828	0.013715	chlorophyllide A oxygenase
Medtr3g100230.1	290.347	1.09198	0.323735	4.85609e-05	0.00142823	chromosome-associated kinesin KIF4-like protein, putative
Medtr3g074830.1	1354.57	1.09525	0.573935	0.00180509	0.0230246	phosphate-responsive 1 family protein
Medtr0110s0030.1	30.7244	1.09837	0.682295	0.00326076	0.0352989	glycoside hydrolase family 1 protein
Medtr4g081560.1	205.859	1.10042	0.281323	5.78369e-06	0.000251418	DUF538 family protein
Medtr2g062560.1	85.2152	1.10181	0.613592	0.00244016	0.0286228	glycoside hydrolase family 20 domain protein
Medtr8g027885.1	310.055	1.10414	0.260143	1.30688e-06	7.28322e-05	UDP-glucosyltransferase family protein
Medtr2g436380.1	251.925	1.10524	0.659848	0.00378192	0.0388901	hypothetical protein
Medtr2g087810.1	478.22	1.1058	0.490724	0.000891216	0.0137358	fasciclin-like arabinogalactan protein 16 precursor
Medtr7g071040.1	788.209	1.10713	0.296311	1.01754e-05	0.00040406	UDP-glucosyltransferase family protein
Medtr7g069950.1	384.989	1.10856	0.269041	2.20948e-06	0.00011229	40S ribosomal S4-like protein
Medtr1g022370.1	62.006	1.11127	0.358894	0.000100287	0.00254839	tubby-F-box-like protein
Medtr2g072030.1	329.342	1.11237	0.275278	2.80436e-06	0.000138458	disease resistance protein (CC-NBS-LRR class) family protein
Medtr4g084700.1	184.305	1.11342	0.578841	0.00186291	0.023531	linker histone H1 and h5 family protein
Medtr8g091850.1	6.80164	1.11734	0.799508	0.00540584	0.0499074	transmembrane protein, putative
Medtr3g085710.1	41.7424	1.11939	0.490299	0.000956579	0.0144938	WRKY transcription factor-like protein
Medtr5g092010.1	339.388	1.12385	0.35961	0.000112533	0.00279858	snRNP Sm family protein
Medtr2g072260.1	283.995	1.12406	0.396119	0.00020821	0.00457851	cytochrome P450 family monooxygenase
Medtr2g069030.1	164.472	1.12516	0.450915	0.000700195	0.011649	galactose oxidase/kelch repeat protein
Medtr5g069480.1	232.539	1.12576	0.176674	1.25077e-11	2.2715e-09	zinc finger constans-like protein
Medtr3g110182.1	66.1499	1.12604	0.384111	0.000169513	0.00390616	auxin canalization protein
Medtr3g034290.1	164.399	1.12612	0.319	2.32315e-05	0.000777476	serine carboxypeptidase-like protein
Medtr5g021710.1	50.9081	1.12697	0.417268	0.000346642	0.00683026	transcription factor
Medtr5g078800.1	93.3035	1.13121	0.46621	0.000643271	0.0109394	R2R3-myb transcription factor
Medtr8g027860.1	385.328	1.13393	0.818505	0.00381938	0.0390509	WRKY family transcription factor
Medtr4g016800.1	112.003	1.13481	0.709495	0.00315441	0.0344492	LRR receptor-like kinase family protein
Medtr3g064370.1	268.665	1.13624	0.2699	1.46719e-06	8.0048e-05	flavin containing amine oxidase
Medtr5g030990.1	35.695	1.13733	0.621141	0.00255775	0.0296142	hypothetical protein
Medtr4g121860.1	216.581	1.13851	0.412243	0.000261108	0.00547737	Ras-related small GTP-binding family protein
Medtr7g105920.1	30.0562	1.14028	0.656234	0.0029187	0.0325596	DYAD-like protein
Medtr8g032770.1	175.437	1.14319	0.271423	1.438e-06	7.89532e-05	DUF4378 domain protein
Medtr7g005400.1	112.297	1.15032	0.379408	0.000134032	0.00320811	somatic embryogenesis receptor kinase-like protein
Medtr2g036740.1	211.209	1.15307	0.2374	7.40224e-08	5.81456e-06	hypothetical protein
Medtr7g102760.1	25.8356	1.15346	0.499963	0.000885414	0.013687	eukaryotic release factor 1 (eRF1) family protein
Medtr2g041550.1	2300.4	1.15468	0.411812	0.000227368	0.00491244	auxin-binding protein ABP19a
Medtr8g005225.1	273.294	1.15522	1.10802	0.00497492	0.0470841	DUF247 domain protein
Medtr3g019080.1	187.77	1.15799	0.386286	0.000131678	0.0031657	disease resistance protein (TIR-NBS-LRR class), putative
Medtr6g083270.1	276.795	1.1588	0.613201	0.00191629	0.0240881	Chitinase / Hevein / PR-4 / Wheatwin2
Medtr7g073590.1	34.0703	1.16191	0.468053	0.000622097	0.0106992	hsp20/alpha crystallin family protein
Medtr6g082860.1	22.3048	1.16363	0.746246	0.00395604	0.0401165	receptor-like kinase
Medtr7g072410.1	83.4247	1.16872	0.244781	1.17164e-07	8.71849e-06	regulator of chromosome condensation (RCC1) family protein
Medtr2g084925.1	140.593	1.1755	0.303629	6.45786e-06	0.000275199	ribosome biogenesis RLP24-like protein
Medtr8g080180.1	418.348	1.17584	0.239492	5.05965e-08	4.18469e-06	carboxy-terminal region remorin
Medtr7g020870.1	70.8531	1.17754	0.290878	2.97797e-06	0.000144557	myb/SANT-like DNA-binding domain protein
Medtr4g107270.1	86.9254	1.18524	0.333983	2.03838e-05	0.000701538	hypothetical protein
Medtr2g100640.1	132.48	1.19363	0.636784	0.00284988	0.031998	DNA repair-like proteinRadA
Medtr1g105290.1	350.072	1.19682	0.374297	8.5836e-05	0.00222916	MAP kinase kinase kinase
Medtr5g071840.1	53.5268	1.19738	0.651601	0.00213051	0.0259748	SKIP interacting protein, putative
Medtr4g134400.1	62.382	1.19807	0.650765	0.0020687	0.0254738	homeobox/lipid-binding domain protein
Medtr4g045973.1	108.731	1.20074	0.515912	0.000790607	0.0125759	diacylglycerol kinase domain protein
Medtr3g075510.1	70.8959	1.20166	0.276896	9.64872e-07	5.64363e-05	raffinose synthase or seed inhibition protein
Medtr3g102310.1	478.061	1.20339	0.502589	0.000644066	0.0109394	carboxy-terminal domain cyclin
Medtr2g007790.1	463.697	1.20359	0.185303	5.23546e-12	1.01466e-09	separase-like protein
Medtr5g083270.1	185.074	1.2074	0.298536	2.89058e-06	0.000141372	abscisic acid receptor
Medtr2g438720.1	492.301	1.20892	0.519075	0.000752685	0.0122094	ankyrin repeat plant-like protein
Medtr2g103140.1	78.7123	1.20922	0.56559	0.00139248	0.019154	acyl thioesterase-like protein
Medtr5g092370.1	1218.49	1.20954	0.189184	9.71521e-12	1.81514e-09	U3 small nucleolar RNA-associated protein
Medtr5g092630.1	23.3168	1.20964	0.388249	0.00010609	0.00266714	toll/interleukin-like receptor-protein
Medtr3g089140.1	52.3781	1.2111	0.509085	0.000841488	0.0132205	chromatin remodeling complex subunit
Medtr0018s0310.1	11.0948	1.21157	0.842862	0.0043272	0.0427778	lysosomal cystine transporter family protein
Medtr3g110405.1	634.287	1.21489	0.22184	2.50955e-09	2.78517e-07	Serine/Threonine-kinase aurora-like protein
Medtr5g024810.1	41.2258	1.21777	0.509315	0.000730749	0.0120035	CW-type zinc finger protein
Medtr2g023930.1	234.876	1.2182	0.663201	0.00201823	0.0249825	WRKY1b transcription factor
Medtr2g101320.1	124.071	1.21866	0.540776	0.000953599	0.014474	ankyrin repeat plant-like protein
Medtr8g078270.1	205.159	1.21904	0.356422	3.27528e-05	0.00103478	EF hand calcium-binding family protein
Medtr3g463730.1	135.391	1.22182	0.284224	1.09262e-06	6.25005e-05	ammonium transporter 1 protein
Medtr4g108880.1	117.617	1.22198	0.312906	5.38002e-06	0.000237214	two-component response regulator-like APRR7 protein
Medtr3g111820.1	93.6981	1.22299	0.422615	0.000196982	0.00439109	hypothetical protein
Medtr5g090290.1	39.7489	1.23047	0.440641	0.00024575	0.00522697	MATE efflux family protein
Medtr1g083250.1	252.912	1.23051	0.218237	1.00591e-09	1.21505e-07	RecQ family ATP-dependent DNA helicase
Medtr5g024210.1	40.7233	1.23193	0.524376	0.000819478	0.012953	transducin/WD40 repeat protein
Medtr3g461500.1	94.4702	1.23423	0.260685	1.29687e-07	9.56809e-06	proteasome activator complex subunit-like protein
Medtr5g035150.1	128.219	1.2354	0.62058	0.00194315	0.0243198	Pmr5/Cas1p GDSL/SGNH-like acyl-esterase family protein
Medtr5g098310.1	6881.07	1.237	0.217081	7.09298e-10	8.77165e-08	peroxisomal acetoacetyl-coenzyme A thiolase
Medtr7g070910.1	229.306	1.23848	0.426745	0.000161759	0.0037575	UDP-glucosyltransferase family protein
Medtr5g086690.1	14.983	1.23909	0.784419	0.00358227	0.0374072	disease resistance protein (TIR-NBS-LRR class), putative
Medtr7g065290.1	86.4251	1.23944	0.996052	0.00449946	0.043969	glutathione S-transferase, amino-terminal domain protein
Medtr8g078770.1	177.97	1.23949	0.556756	0.00104305	0.0155887	CAP, cysteine-rich secretory protein, antigen 5
Medtr7g059460.1	59.3725	1.2448	0.29853	1.75245e-06	9.26906e-05	macrophage migration inhibition factor-like protein
Medtr8g039690.1	196.674	1.24492	0.265575	1.74878e-07	1.22746e-05	nudix hydrolase-like protein
Medtr3g082660.1	1390.18	1.24554	0.116226	5.31207e-28	1.06119e-24	bacterial long-chain fatty acid CoA synthetase
Medtr3g031470.1	188.242	1.24557	0.303153	2.15798e-06	0.00011032	Serine/Threonine kinase, plant-type protein
Medtr2g007690.1	68.0208	1.24776	0.347133	1.92364e-05	0.000665204	XS domain protein/XS zinc finger protein
Medtr4g093980.1	16.6515	1.24885	0.590518	0.00134356	0.018689	GDP dissociation inhibitor
Medtr5g012790.1	161.396	1.25756	0.403866	0.000117546	0.00289079	electron transporter, putative
Medtr1g023730.1	49.9572	1.25792	0.590732	0.00125585	0.0178124	cytochrome P450 family 71 protein
Medtr3g015490.1	126.059	1.26588	0.544684	0.000747968	0.012197	two-component response regulator ARR3-like protein
Medtr3g085890.1	110.142	1.26833	0.353337	1.76355e-05	0.000624822	NADH-ubiquinone reductase complex 1 MLRQ subunit
Medtr6g011670.1	32.0804	1.26942	0.710478	0.00245371	0.0286901	transcription factor
Medtr3g064190.1	118.859	1.27082	0.666394	0.00180367	0.0230246	P-loop nucleoside triphosphate hydrolase superfamily protein
Medtr8g088860.1	211.396	1.27157	0.34665	1.22378e-05	0.000465323	glutelin type-B-like protein
Medtr1g050328.1	25.3905	1.27181	0.687764	0.00320144	0.0348017	transmembrane amino acid transporter family protein
Medtr4g127360.1	117.652	1.27553	0.364399	2.33374e-05	0.000780016	macrophage migration inhibition factor-like protein
Medtr3g114460.1	18.3202	1.27882	0.479055	0.000365066	0.00707954	transmembrane protein
Medtr4g116900.1	353.727	1.27967	0.577695	0.00137584	0.0190436	transducin/WD-like repeat-protein
Medtr8g068120.1	80.7661	1.28344	0.425555	0.000116034	0.00286172	rhamnogalacturonate lyase B-like protein
Medtr2g090115.1	15.8498	1.28486	0.54706	0.000850093	0.0133105	secretory carrier-associated membrane protein
Medtr1g079370.1	32.5659	1.28607	0.550455	0.00100241	0.0150565	phloem protein 2-B5
Medtr4g006320.1	60.0705	1.28625	0.692935	0.00228986	0.0273541	translation initiation factor IF-2
Medtr8g076110.1	27.4703	1.29185	0.491886	0.000390138	0.00748293	transcription factor
Medtr7g079310.1	372.987	1.29634	0.518996	0.000479175	0.00876968	subtilisin-like serine protease
Medtr8g094290.1	12.9348	1.29985	0.737853	0.00249715	0.0290606	transmembrane amino acid transporter family protein
Medtr1g054285.1	204.751	1.3074	0.486952	0.000309327	0.00626616	homeobox associated leucine zipper protein
Medtr4g094360.1	9.14747	1.30903	0.629596	0.00152997	0.0205022	nodulin MtN21/EamA-like transporter family protein
Medtr4g127970.2	284.239	1.3093	0.439344	0.000121172	0.00296592	afadin/alpha-actinin-binding protein
Medtr2g062730.1	30.9823	1.31118	0.540136	0.000623974	0.0107244	NAC transcription factor-like protein
Medtr7g070390.1	22.3977	1.31207	0.843001	0.00337485	0.0359733	disease resistance response protein
Medtr5g080400.1	25.5452	1.32034	0.700957	0.00200042	0.024831	leghemoglobin Lb120-1
Medtr7g060450.1	17.7234	1.32867	0.811921	0.0035931	0.0375052	embryo-specific protein
Medtr7g111850.1	61.4998	1.33231	0.758233	0.0026334	0.0302301	galactinol synthase
Medtr4g133920.1	109.348	1.33586	0.255722	1.08578e-08	1.06407e-06	Serine/Threonine kinase PBS1
Medtr8g012970.1	120.819	1.34974	0.326512	1.94911e-06	0.000101198	cytochrome P450 family 88 protein
Medtr3g100500.1	988.874	1.35506	0.978254	0.00303882	0.0334967	aspartic proteinase nepenthesin-like protein
Medtr2g034750.1	108.273	1.35978	0.278805	6.13672e-08	4.93407e-06	cAMP-regulated phosphoprotein-like protein
Medtr6g042310.1	1829.9	1.36082	0.218548	2.62724e-11	4.43048e-09	UDP-glucosyltransferase family protein
Medtr2g075780.1	230.31	1.36232	0.387815	2.26383e-05	0.000761209	gamma-glutamylhydrolase
Medtr7g070930.1	27.5777	1.3625	0.578835	0.000795222	0.0126311	UDP-glucosyltransferase family protein
Medtr4g010650.1	230.644	1.36447	0.486222	0.000204085	0.00450866	phospholipase D alpha 1
Medtr1g090270.1	68.6982	1.36698	0.757393	0.00371984	0.0385031	UDP-glucosyltransferase family protein
Medtr1g032550.1	32.6305	1.36863	0.337382	2.91752e-06	0.000142421	dynamin-like protein 1E
Medtr4g056470.1	60.08	1.37031	0.4607	0.000137083	0.0032691	eukaryotic translation initiation factor 2c
Medtr4g009510.1	160.919	1.37214	0.313248	6.83495e-07	4.10888e-05	DNA-binding protein, putative
Medtr8g014590.1	31.247	1.37258	0.605585	0.000884576	0.013687	elongation factor Tu (EF-Tu) GTP-binding family protein
Medtr2g016050.1	50.3428	1.37502	0.39282	2.34602e-05	0.000782107	proteasome subunit alpha type-7-A protein
Medtr4g134370.1	224.016	1.37927	0.247665	1.47332e-09	1.70813e-07	glutathione S-transferase tau 5
Medtr1g098140.1	148.419	1.38223	0.618727	0.000850295	0.0133105	chalcone and stilbene synthase family protein
Medtr7g113410.1	139.75	1.38339	0.846052	0.00258199	0.0298284	linoleate 9S-lipoxygenase-like protein
Medtr2g037830.1	768.853	1.38403	0.303461	2.66615e-07	1.80783e-05	cellulose synthase-like protein D3
Medtr4g116520.1	20.0115	1.38741	0.696532	0.00216213	0.0262631	octicosapeptide/phox/Bem1p domain kinase superfamily protein
Medtr5g040690.1	70.4238	1.39031	0.428796	6.29966e-05	0.00174843	Rho GTPase-like protein
Medtr4g081300.1	85.8477	1.39037	0.457726	0.000124285	0.00302784	amino-terminal region of chorein, A TM vesicle-mediated sorter
Medtr6g012690.1	367.451	1.39179	0.303958	2.78376e-07	1.88266e-05	myb transcription factor mixta-like protein
Medtr4g087300.1	210.693	1.39263	0.322006	1.01015e-06	5.88197e-05	BHLH transcription factor-like protein
Medtr1g090657.1	183.215	1.39483	0.77442	0.00239247	0.0283193	shugoshin protein
Medtr3g067430.1	30.0816	1.39572	0.952708	0.00346358	0.0365202	albumin I
Medtr1g090690.1	651.063	1.40335	0.186407	4.75561e-15	1.7899e-12	NB-ARC domain disease resistance protein
Medtr5g067460.1	108.821	1.40496	0.436364	5.77751e-05	0.00163089	MATE efflux family protein
Medtr2g008370.1	35.3223	1.40771	0.548961	0.000425541	0.00800818	somatic embryogenesis receptor kinase
Medtr8g469670.1	71.298	1.40935	0.444825	7.12031e-05	0.00192995	LRR receptor-like kinase
Medtr2g018750.1	27.9309	1.41283	0.376888	9.20851e-06	0.000369621	phototropic-responsive NPH3 family protein
Medtr0057s0130.1	162.127	1.41443	0.445443	8.90409e-05	0.00229219	glutamine cyclotransferase
Medtr7g103420.2	39.4516	1.41857	0.565531	0.000469665	0.00862632	pyruvate kinase family protein
Medtr1g106790.1	224.567	1.42656	0.583868	0.000780975	0.0124872	glycosyl hydrolase family 10 protein
Medtr3g085820.1	40.8572	1.42739	0.450551	8.68811e-05	0.00224508	transmembrane amino acid transporter family protein
Medtr6g011550.1	52.544	1.4329	0.484673	0.000143777	0.00340063	aldose 1-epimerase family protein
Medtr5g014230.1	363.236	1.434	0.409752	2.11905e-05	0.00072315	cytochrome P450 family Ent-kaurenoic acid oxidase
Medtr3g084790.1	765.016	1.43835	0.32726	6.38566e-07	3.85664e-05	phragmoplast-associated kinesin-related protein
Medtr4g094480.1	27.6887	1.44002	0.584022	0.000598892	0.0103638	reticuline oxidase-like protein
Medtr2g035470.1	57.2739	1.44342	1.01781	0.00317722	0.0346255	Mo-molybdopterin cofactor sulfurase
Medtr2g022320.1	335.467	1.45055	0.529581	0.000319925	0.00643076	eukaryotic aspartyl protease family protein
Medtr4g010830.1	55.9856	1.45128	0.715709	0.00228575	0.0273456	histone-lysine N-methyltransferase, suvh protein
Medtr8g080270.1	20.8535	1.45466	0.747758	0.00161054	0.0212097	hypothetical protein
Medtr3g054130.1	12.489	1.4553	0.717853	0.00176399	0.0226674	EPS15-like domain protein
Medtr1g107565.1	657.257	1.45695	0.488241	0.000138021	0.00328243	heavy metal-associated domain protein
Medtr7g087180.1	43.1596	1.45704	0.447811	5.76742e-05	0.00162981	eukaryotic translation initiation factor 3a
Medtr2g022350.1	149.823	1.4582	0.755699	0.00145394	0.019769	extracellular dermal glycoprotein
Medtr7g033170.1	61.5505	1.45872	0.46472	8.5172e-05	0.00221413	SGF29 tudor-like domain protein
Medtr6g084590.1	317.666	1.45922	0.327656	4.30825e-07	2.7626e-05	hypothetical protein
Medtr7g058860.1	74.7237	1.46782	0.353532	1.7266e-06	9.22629e-05	Serine/Threonine kinase, plant-type protein
Medtr1g107460.1	1013.7	1.4705	0.706625	0.0010177	0.0152684	LRR receptor-like kinase family protein
Medtr1g086540.1	12.408	1.4728	1.06004	0.0037427	0.0386675	pectinesterase
Medtr7g007620.1	22.4852	1.47353	1.27179	0.004931	0.0468714	LRR receptor-like kinase family protein
Medtr7g115430.1	54.5946	1.47502	0.41253	2.18234e-05	0.000740734	DIL domain myosin family protein
Medtr7g102260.1	190.683	1.47573	0.357822	1.74149e-06	9.22991e-05	xyloglucan endotransglucosylase/hydrolase family protein
Medtr4g113080.1	40.2394	1.47586	0.431334	4.18054e-05	0.00125804	LisH-SSDP-WD40
Medtr4g092590.1	156.462	1.47629	0.67145	0.00132163	0.0185128	branched-chain amino acid aminotransferase
Medtr2g026920.1	643.702	1.4773	0.334048	5.18472e-07	3.23671e-05	Lipid transfer protein
Medtr6g013990.1	704.995	1.48247	0.360246	1.80566e-06	9.49253e-05	UDP-glucosyltransferase family protein
Medtr7g074240.1	268.555	1.48333	0.499011	0.000120525	0.00295286	EF hand calcium-binding family protein
Medtr3g104570.1	560.89	1.48683	0.387891	8.35291e-06	0.000340165	IQ calmodulin-binding motif protein
Medtr3g099040.1	25.9952	1.48734	0.52565	0.000204483	0.00451183	heavy-metal-associated domain protein
Medtr2g026030.1	169.514	1.49869	0.506699	0.000125316	0.00304723	tonoplast dicarboxylate transporter
Medtr4g059670.1	23.6767	1.49902	0.372332	3.10878e-06	0.000148683	root cap/late embryogenesis-like protein
Medtr8g023390.1	62.7529	1.50163	0.727778	0.001986	0.0247078	hypothetical protein
Medtr1g061510.1	44.8187	1.50242	0.756037	0.00154073	0.0205827	cellulose synthase-like protein A1
Medtr7g407090.1	77.6759	1.50452	0.722113	0.00115317	0.0167681	LRR receptor-like kinase family protein
Medtr3g008920.1	31.3026	1.50573	0.763712	0.00211844	0.0258655	major intrinsic protein (MIP) family transporter
Medtr5g071540.1	23.9689	1.50901	0.570725	0.000458792	0.00849239	RNA-binding (RRM/RBD/RNP motif) family protein
Medtr2g017955.1	468.561	1.51161	0.297071	1.87681e-08	1.72839e-06	GDSL-like lipase/acylhydrolase
Medtr3g093430.1	7.31648	1.51627	1.05442	0.00448954	0.0439643	ABC transporter B family protein
Medtr1g105360.1	228.944	1.5199	0.25572	1.59859e-10	2.2686e-08	fantastic four-like protein
Medtr5g090600.1	22.7369	1.52124	0.817671	0.00299675	0.0331879	UDP-glucose flavonoid 3-O-glucosyltransferase
Medtr1g099400.1	20.9526	1.52468	0.634571	0.000598439	0.0103638	G-type lectin S-receptor-like Serine/Threonine-kinase plant
Medtr4g009195.1	76.1472	1.527	0.36042	1.39414e-06	7.70335e-05	hypothetical protein
Medtr7g094870.1	323.084	1.52757	0.441111	3.4313e-05	0.00107882	hypothetical protein
Medtr2g029750.1	291.873	1.52827	0.36945	1.74097e-06	9.22991e-05	peroxidase family protein
Medtr8g071330.1	102.084	1.53116	0.479006	7.65927e-05	0.00204021	calmodulin-binding protein MPCBP protein
Medtr4g131380.1	31.8847	1.53303	0.375289	2.44206e-06	0.000122907	glycerophosphoryl diester phosphodiesterase family protein
Medtr6g082810.1	105.745	1.54367	0.478047	5.5352e-05	0.00157467	tyrosine kinase family protein
Medtr4g007740.1	403.476	1.54781	0.298526	1.09551e-08	1.06783e-06	eukaryotic aspartyl protease family protein
Medtr8g079335.1	88.122	1.54894	1.053	0.00320441	0.0348194	hypothetical protein
Medtr8g094690.1	14.9968	1.55019	0.653296	0.000750046	0.012197	transcription factor TGA5-like protein
Medtr6g088805.1	55.291	1.55123	0.71815	0.0010398	0.0155551	MATE efflux family protein
Medtr8g102038.1	17.5113	1.55239	0.864379	0.00376712	0.0388377	plant organelle RNA recognition domain protein
Medtr5g464760.1	887.917	1.55585	0.646184	0.000565024	0.0099426	UDP-glucosyltransferase family protein
Medtr1g080740.1	14.6864	1.56	0.417717	1.24845e-05	0.000471777	malectin/receptor-like kinase family protein
Medtr6g088660.1	307.102	1.56154	0.317713	4.6036e-08	3.85663e-06	RNA-dependent RNA polymerase family protein
Medtr4g033085.1	338.525	1.56742	0.269733	3.37865e-10	4.47672e-08	isoflavone-7-O-methyltransferase
Medtr5g098230.1	68.6865	1.56815	0.269849	3.83887e-10	4.95997e-08	DWNN domain, A CCHC-type zinc finger protein
Medtr2g078360.1	17.6316	1.56835	1.01522	0.00448567	0.043947	BZIP transcription factor, putative
Medtr3g065010.1	32.8658	1.56931	0.386428	2.66132e-06	0.000132657	importin-like protein, putative
Medtr7g062770.1	17.3507	1.57612	0.898367	0.00331261	0.0356391	L-type lectin-domain receptor kinase IV.2-like protein
Medtr8g069910.1	15.2678	1.59173	0.462725	3.05464e-05	0.000974558	transmembrane protein, putative
Medtr8g017580.1	42.7546	1.59319	0.597059	0.000340361	0.00676812	calmodulin-binding family protein
Medtr6g023910.1	792.254	1.5996	0.423827	7.22098e-06	0.000299057	short-chain alcohol dehydrogenase
Medtr4g074330.1	131.521	1.61077	0.57975	0.000222184	0.00482049	uracil-DNA glycosylase-like protein
Medtr7g098010.1	111.288	1.61249	0.683011	0.000610084	0.0105345	phosphatidylcholine-sterol acyltransferase
Medtr5g014240.1	3058.72	1.61275	0.363042	4.34532e-07	2.77951e-05	cytochrome P450 family ent-kaurenoic acid oxidase
Medtr6g045357.1	42.3946	1.61285	0.569546	0.000288052	0.00593237	shortage in chiasmata protein, putative
Medtr2g008430.1	179.805	1.61554	0.5111	7.09145e-05	0.00192641	LL-diaminopimelate aminotransferase
Medtr1g007700.1	77.2028	1.61658	0.319362	2.94555e-08	2.56698e-06	histone-lysine N-methyltransferase ATXR6, putative
Medtr5g022530.1	325.763	1.62074	0.303228	6.31925e-09	6.51234e-07	DUF630 family protein
Medtr6g007770.1	6.02986	1.62548	0.877134	0.00248675	0.0289731	pathogen-inducible alpha-dioxygenase
Medtr7g098010.2	720.717	1.62869	0.347914	1.40807e-07	1.0243e-05	phosphatidylcholine-sterol acyltransferase
Medtr3g087270.1	28.1946	1.63316	1.62002	0.00532175	0.0493593	hypothetical protein
Medtr4g058005.1	121.894	1.63406	0.467812	2.9121e-05	0.00093598	arsenical pump-driving ATPase-like protein
Medtr5g031860.1	27.3458	1.64154	0.748483	0.00116834	0.0168954	UDP-glucosyltransferase family protein
Medtr8g023760.1	23.5406	1.64157	0.720333	0.00157208	0.0208301	3-oxo-5-alpha-steroid 4-dehydrogenase
Medtr0250s0040.1	62.6557	1.6437	0.460574	1.68181e-05	0.00059831	basic helix loop helix (bHLH) DNA-binding family protein
Medtr7g091880.1	247.333	1.64644	0.300058	2.25084e-09	2.53067e-07	galactinol-raffinose galactosyltransferase
Medtr7g007010.1	345.55	1.64695	0.385435	8.8909e-07	5.24765e-05	seed specific protein Bn15D17A
Medtr7g104110.1	12.6376	1.64724	0.529878	9.50682e-05	0.00242527	drug resistance transporter-like ABC domain protein
Medtr8g089110.1	1124.79	1.65051	0.475752	2.11782e-05	0.00072315	basic blue-like protein
Medtr3g089977.1	29.6036	1.65151	0.828482	0.00263953	0.0302767	zinc-binding alcohol dehydrogenase family protein
Medtr2g097010.1	76.8209	1.65172	0.347954	1.10064e-07	8.26117e-06	XH/XS domain protein
Medtr5g008060.1	131.696	1.65642	0.339036	7.41093e-08	5.81456e-06	transferring glycosyl group transferase
Medtr4g106590.1	486.436	1.65828	0.40764	2.25436e-06	0.000114124	two-component response regulator ARR3-like protein
Medtr7g080090.1	19.4773	1.65911	0.626562	0.000361984	0.00703647	60S ribosomal L35-like protein
Medtr2g055470.1	3706.2	1.66553	0.381214	5.682e-07	3.50503e-05	cytochrome P450 family 709 protein
Medtr2g008380.1	99.8284	1.66712	0.253787	2.871e-12	5.825e-10	somatic embryogenesis receptor-like kinase
Medtr3g101100.1	36.4378	1.66861	0.459425	1.51912e-05	0.000549466	histone acetylation protein
Medtr7g113980.1	17.7587	1.67277	0.667902	0.000638009	0.0108864	receptor-like cytosolic Serine/Threonine-kinase
Medtr5g034100.1	8.5812	1.68235	0.905095	0.00223931	0.0269111	hypothetical protein
Medtr7g024873.1	17.8025	1.68567	0.724756	0.000878116	0.013631	calcium-binding EF-hand protein
Medtr6g488050.1	61.7916	1.68787	0.34008	3.60211e-08	3.08735e-06	bark storage-like protein
Medtr3g031490.1	54.8276	1.69316	0.882604	0.00283061	0.0318367	Serine/Threonine kinase, plant-type protein
Medtr6g087850.1	227.695	1.6995	0.539103	6.31313e-05	0.00174975	disease resistance protein (TIR-NBS-LRR class)
Medtr6g088700.1	30.8761	1.69997	0.528757	7.0196e-05	0.0019149	cytochrome C biogenesis protein ccsA
Medtr8g018550.1	1094.96	1.70147	0.919344	0.00180481	0.0230246	seed linoleate 9S-lipoxygenase
Medtr1g034320.1	75.6246	1.70645	0.554421	8.11886e-05	0.00213116	fatty acid hydroperoxide lyase
Medtr1g086430.1	103.12	1.71164	0.66365	0.00034486	0.00682073	hypothetical protein
Medtr5g018550.1	182.82	1.71306	0.42461	3.19518e-06	0.000151698	hypothetical protein
Medtr8g102140.1	15.0395	1.72299	0.584425	0.000154915	0.00362773	hypothetical protein
Medtr4g020640.2	74.1192	1.72964	0.604074	0.000158422	0.00369651	disease resistance protein (TIR-NBS-LRR class)
Medtr8g103930.1	33.184	1.73824	0.520917	3.7858e-05	0.00116766	heat shock 70 kDa protein
Medtr5g064040.1	22.2374	1.7442	0.768917	0.0012446	0.0176915	outer arm dynein light chain 1
Medtr1g034480.1	60.6302	1.74624	0.969163	0.00491923	0.0467958	UPF0496 plant-like protein
Medtr2g035640.1	185.766	1.74675	0.623279	0.00018377	0.00414873	DUF247 domain protein
Medtr4g094925.1	193.946	1.74961	0.296695	1.91235e-10	2.64168e-08	caffeoyl-CoA 3-O-methyltransferase
Medtr6g034265.1	161.83	1.74994	0.260892	1.26641e-12	2.85988e-10	ABC transporter family protein
Medtr7g063260.1	378.159	1.75081	0.377262	1.65869e-07	1.18017e-05	NAD(P)-binding rossmann-fold protein
Medtr1g492760.1	94.489	1.75351	0.563515	7.42776e-05	0.00199276	HhH-GPD base excision DNA repair family protein
Medtr3g114110.1	426.563	1.7613	0.303838	2.9198e-10	3.97001e-08	hypothetical protein
Medtr5g066180.1	141.379	1.76309	0.338535	1.17758e-08	1.13687e-06	MADS-box transcription factor
Medtr0170s0030.1	92.9967	1.76344	0.327789	3.95523e-09	4.24452e-07	transmembrane protein, putative
Medtr4g078885.1	182.094	1.76412	0.659027	0.000445309	0.00829254	disease resistance-responsive, dirigent domain protein
Medtr8g014080.1	141.182	1.76653	0.940504	0.00449243	0.043969	transducin/WD-like repeat-protein
Medtr3g008500.1	281.313	1.77504	0.283875	2.40582e-11	4.08361e-09	trehalose-phosphate phosphatase
Medtr8g036185.1	194.874	1.7829	0.168385	2.02137e-27	3.28094e-24	cytochrome P450 family protein
Medtr3g082120.1	170.476	1.78616	0.931378	0.00430116	0.0426315	LRR receptor-like kinase family protein
Medtr1g021945.1	18.4956	1.78862	1.33664	0.00326569	0.0353228	pathogenesis-related thaumatin family protein
Medtr7g104190.1	15.5794	1.79163	0.622344	0.000225049	0.00487045	bZIP transcription factor
Medtr4g123553.1	1028.26	1.7932	0.317159	7.34068e-10	9.03495e-08	UDP-glucosyltransferase family protein
Medtr2g046620.1	1807.98	1.79818	0.315355	5.66708e-10	7.14437e-08	UDP-glucosyltransferase family protein
Medtr3g110172.1	12363.7	1.79945	0.326786	1.75185e-09	2.02203e-07	bark storage-like protein
Medtr5g022020.1	5.26576	1.80363	0.74513	0.000742054	0.0121275	naringenin 3-dioxygenase (flavanone-3-hydroxylase)
Medtr6g083780.1	35.946	1.8113	1.21698	0.00279768	0.0315757	receptor-like kinase
Medtr5g067170.1	2923.98	1.81505	0.372709	4.73704e-08	3.94298e-06	UDP-glucosyltransferase family protein
Medtr3g090150.1	8.48867	1.81583	0.813141	0.00138433	0.0190743	serine carboxypeptidase-like protein
Medtr2g027600.1	62.0714	1.81734	0.802122	0.00115394	0.01677	heavy metal transport/detoxification superfamily protein
Medtr8g092720.1	83.6757	1.82564	0.643468	0.00035929	0.00699983	core histone H2A/H2B/H3/H4
Medtr5g022010.1	375.316	1.83131	0.472411	5.49828e-06	0.000240793	chalcone-flavanone isomerase family protein, putative
Medtr2g013350.2	263.524	1.84186	0.580306	5.51707e-05	0.00157435	splicing factor 3B subunit 2
Medtr3g070560.2	74.8186	1.84598	0.810457	0.000959402	0.0145196	phosphoinositide-specific phospholipase C family protein
Medtr5g064120.1	369.417	1.85203	1.01563	0.00162395	0.0213215	RNA-binding (RRM/RBD/RNP motif) family protein
Medtr4g081110.1	24.5689	1.85665	0.714219	0.00034962	0.00685018	Ypt/Rab-GAP domain of gyp1p superfamily protein
Medtr3g067437.1	120.891	1.86499	0.599506	6.83551e-05	0.00187651	albumin I
Medtr3g464580.1	110.567	1.8685	0.835976	0.000723912	0.0119311	asparagine synthetase [glutamine-hydrolyzing] protein
Medtr6g015430.1	49.4542	1.87459	0.917127	0.001098	0.0161843	disease resistance protein (TIR-NBS-LRR class)
Medtr3g019340.1	15.3325	1.87608	0.874637	0.001814	0.0231156	NB-ARC domain disease resistance protein
Medtr4g123810.1	817.376	1.87847	0.515352	1.00213e-05	0.00039855	S-adenosylmethionine synthase-like protein
Medtr3g088655.1	40.2161	1.8795	0.625309	0.000131772	0.0031657	EF hand calcium-binding family protein
Medtr2g009270.1	313.082	1.87997	0.371848	2.0825e-08	1.87786e-06	3,4-dihydroxy-2-butanone 4-phosphate synthase
Medtr1g070070.1	12.924	1.88245	0.656495	0.000191855	0.00429523	AP2 domain class transcription factor
Medtr1g025570.1	27.6318	1.88426	0.593985	6.49063e-05	0.0017913	plant/K21P3-8 protein, putative
Medtr2g023680.1	3870.63	1.89077	0.319929	1.67261e-10	2.32287e-08	cytochrome P450 family monooxygenase
Medtr2g072080.1	26.0704	1.89103	0.829719	0.00072128	0.0119139	NBS-LRR type disease resistance protein
Medtr7g095640.1	66.0707	1.89304	0.37995	4.29874e-08	3.63643e-06	inhibitor of apoptosis-promoting Bax1 protein
Medtr3g102010.1	15.6973	1.89424	0.834677	0.00104588	0.0156176	HXXXD-type acyl-transferase family protein
Medtr2g097000.1	24.0741	1.90209	0.544333	2.6985e-05	0.000874906	XH/XS domain protein
Medtr5g027910.1	27.0986	1.90822	1.03496	0.00179013	0.0229324	disease resistance protein (CC-NBS-LRR class) family protein
Medtr8g100135.1	5161.93	1.90964	0.375207	1.64977e-08	1.53564e-06	cytochrome P450 family protein
Medtr8g072550.1	15.9943	1.91847	0.738474	0.000670775	0.011297	type 2 acyl-CoA diacylglycerol acyltransferase
Medtr5g092570.1	24.6268	1.92678	0.758417	0.000461101	0.00852433	heat shock 70 kDa protein
Medtr4g094560.1	201.373	1.92838	0.436142	4.57788e-07	2.90678e-05	stress up-regulated Nod 19 protein
Medtr3g009020.1	33.9019	1.93177	0.717262	0.000266006	0.00554873	glycoside hydrolase family 5 protein
Medtr8g042440.1	20.6696	1.93422	0.905149	0.00142916	0.0195549	disease resistance protein (TIR-NBS-LRR class)
Medtr4g029550.1	902.565	1.94029	0.631949	7.30596e-05	0.00196617	extensin-like repeat protein
Medtr5g064240.1	164.827	1.94369	0.377893	1.38472e-08	1.31726e-06	UDP-glucosyltransferase family protein
Medtr2g036650.1	137.286	1.94495	0.684587	0.000361189	0.00702627	plasma membrane H+-ATPase
Medtr3g065460.1	55.5518	1.96338	0.502422	4.93395e-06	0.000222456	glucan endo-1,3-beta-glucosidase-like protein
Medtr4g117090.1	19.4303	1.97032	0.880677	0.000883047	0.0136749	xyloglucanase-specific endoglucanase inhibitor protein
Medtr3g099030.1	13.3601	1.97662	0.617942	7.73415e-05	0.00204595	heavy-metal-associated domain protein
Medtr4g093860.1	24.7558	1.97761	0.868416	0.0016797	0.0218546	transmembrane protein, putative
Medtr7g451650.2	84.1921	1.98652	0.427658	1.68747e-07	1.19411e-05	basic helix loop helix protein BHLH17, putative
Medtr3g012050.1	34.7184	1.9946	0.834086	0.000870627	0.0135553	NBS-LRR type disease resistance protein
Medtr1g022245.1	213.276	2.01125	0.782991	0.000303876	0.00617019	P-loop nucleoside triphosphate hydrolase superfamily protein
Medtr3g079450.1	543.977	2.01378	0.530829	6.09498e-06	0.000263372	linoleate 13S-lipoxygenase 2-1, related protein
Medtr1g037580.1	52.0616	2.01835	0.55084	1.07609e-05	0.000420875	cytochrome P450 family ABA 8'-hydroxylase
Medtr3g110590.1	29.4352	2.0274	0.741018	0.000441707	0.00824076	transmembrane protein, putative
Medtr2g025710.1	111.637	2.02896	0.382296	6.15902e-09	6.39799e-07	MBOAT (membrane bound O-acyl transferase) family protein, putative
Medtr6g016020.1	14.0204	2.03139	1.01339	0.00324857	0.0351816	PPR containing plant-like protein
Medtr3g101230.1	316.022	2.03763	0.146963	7.45467e-45	1.93598e-40	Spc97/Spc98 family of spindle pole body (SBP) component
Medtr0391s0020.1	353.727	2.03865	0.969125	0.000922154	0.0140624	LRR and NB-ARC domain disease resistance protein
Medtr6g086625.1	20.4391	2.04167	0.983933	0.00297483	0.0330296	alpha-galactosidase-like protein
Medtr8g032950.1	524.971	2.04883	0.560432	9.95657e-06	0.000396583	UDP-glucosyltransferase family protein
Medtr3g019150.1	12.9798	2.05127	0.874915	0.00146509	0.0198514	NADPH:quinone oxidoreductase-like protein
Medtr1g097935.1	124.285	2.05471	0.451429	2.34838e-07	1.61771e-05	chalcone and stilbene synthase family protein
Medtr2g009070.1	18.4584	2.05481	0.747285	0.000284718	0.00587301	phosphate-responsive 1 family protein
Medtr1g070365.1	30.7241	2.05665	0.506279	2.38285e-06	0.00012016	cytochrome P450 family-dependent fatty acid hydroxylase
Medtr1g043760.1	305.255	2.05803	0.168507	1.75746e-35	7.60689e-32	1-aminocyclopropane-1-carboxylate oxidase
Medtr6g004000.1	39.3306	2.0656	0.427973	8.05419e-08	6.20425e-06	actin-97
Medtr7g117990.1	22.2443	2.07309	0.4359	1.12536e-07	8.39814e-06	cytochrome b5-like heme/steroid-binding domain protein
Medtr8g030690.1	10.1748	2.07457	1.49914	0.00515137	0.0482573	U-box kinase family protein
Medtr2g075770.1	113.898	2.08595	0.57538	1.68079e-05	0.00059831	gamma-glutamylhydrolase
Medtr7g106860.1	10.2189	2.09253	0.884683	0.00133222	0.018631	transmembrane protein, putative
Medtr1g013680.1	33.2191	2.10196	0.68088	0.000104544	0.0026336	GTP-binding elongation factor Tu family protein
Medtr2g035020.1	93.8938	2.11261	0.656304	6.66962e-05	0.0018368	UDP-glucosyltransferase family protein
Medtr2g105830.1	10.9355	2.1226	0.838624	0.000773929	0.0124452	calcium-transporting ATPase 9, plasma membrane-type protein
Medtr1g077460.1	44.2005	2.12367	0.752994	0.000229434	0.00494201	plant/F9H3-4 protein
Medtr1g015970.1	109.228	2.12441	0.819445	0.000311252	0.00629399	fructan exohydrolase
Medtr4g125410.1	30.3328	2.12606	0.569199	9.57101e-06	0.000382398	RNI superfamily protein
Medtr4g009420.1	58.1715	2.13083	0.449514	1.12102e-07	8.3899e-06	hypothetical protein
Medtr1g059730.1	28.4777	2.13408	0.995779	0.00244174	0.0286284	125 kDa kinesin-like protein
Medtr1g013360.1	58.6	2.13945	0.629879	3.53644e-05	0.00110786	histidine kinase cytokinin receptor
Medtr1g090687.1	103.135	2.1411	0.344917	2.99986e-11	5.02622e-09	DUF594 family protein
Medtr4g088870.1	57.6677	2.15063	0.459309	1.41551e-07	1.02684e-05	E3 ubiquitin-protein ligase RMA1H1-like protein
Medtr7g062220.1	13.2925	2.15492	0.906886	0.000736192	0.0120776	WRKY family transcription factor
Medtr7g114990.1	2000.41	2.15872	0.396904	2.3258e-09	2.60349e-07	aldo/keto reductase family oxidoreductase
Medtr3g460770.1	72.4935	2.16081	0.326907	2.46539e-12	5.08145e-10	4-coumarate:CoA ligase-like protein
Medtr8g083220.1	66.7553	2.16411	0.630284	3.58947e-05	0.00111907	subtilisin-like serine protease
Medtr3g082100.1	2042.76	2.16475	0.296238	1.20563e-14	4.01412e-12	Lipid transfer protein
Medtr5g084570.1	2382.68	2.17173	0.391825	1.38938e-09	1.62533e-07	leguminosin group485 secreted peptide
Medtr4g056390.1	121.852	2.17745	0.703209	0.000219974	0.00478453	serine kinase-like protein
Medtr5g072780.1	9.66258	2.18458	0.975538	0.00120821	0.0173421	CCT motif protein
Medtr5g025370.1	100.221	2.18796	0.303177	3.24927e-14	9.48129e-12	nodulin MtN21/EamA-like transporter family protein
Medtr5g037700.1	36.5634	2.19219	0.810181	0.000402898	0.00768793	disease resistance protein (TIR-NBS-LRR class)
Medtr7g113280.1	32.6767	2.19646	0.551101	6.19618e-06	0.000266415	homeodomain transcription factor superfamily protein, putative
Medtr7g109540.1	77.3286	2.20246	0.620109	1.88907e-05	0.000656035	cytochrome C oxidase subunit 5C
Medtr7g451650.3	154.985	2.20594	0.369275	1.15132e-10	1.70856e-08	basic helix loop helix protein BHLH17, putative
Medtr6g082890.1	95.5802	2.20854	0.417757	6.73632e-09	6.91471e-07	tyrosine kinase family protein
Medtr7g066770.1	15.4529	2.21285	1.37474	0.00488828	0.0465696	MAP kinase-binding-like protein
Medtr7g062430.1	33.2126	2.22641	0.657987	3.24851e-05	0.00103008	transmembrane amino acid transporter family protein
Medtr4g026540.1	36.6806	2.23248	0.685443	0.000110616	0.00275619	MSP (major sperm protein) domain protein
Medtr3g064090.1	41.9292	2.23887	0.682207	4.49961e-05	0.00134008	cysteine-rich RLK (receptor-like kinase) protein
Medtr8g014650.1	12060.6	2.24039	0.340521	2.01042e-12	4.24476e-10	stem 28 kDa glycoprotein
Medtr4g062540.4	84.7578	2.24948	0.436275	2.58954e-08	2.27967e-06	DNA repair protein RAD51
Medtr4g015790.1	42.9849	2.26206	0.734015	8.68047e-05	0.00224508	leucoanthocyanidin dioxygenase-like protein
Medtr3g072190.2	105.175	2.27616	0.915844	0.00034932	0.00685018	peroxidase family protein
Medtr5g017810.1	23.0565	2.29617	0.646005	1.87475e-05	0.00065352	transducin/WD-like repeat-protein
Medtr8g072640.1	5962.27	2.29828	0.412959	1.09257e-09	1.31361e-07	3-hydroxy-3-methylglutaryl-coenzyme A reductase-like protein
Medtr8g099725.3	26.7769	2.30274	0.562432	3.21023e-06	0.000152134	DUF2439 family protein
Medtr8g047230.1	32.3521	2.30991	1.20013	0.0017537	0.0225687	LRR receptor-like kinase family protein
Medtr2g086680.1	127.326	2.31355	0.816153	0.000137969	0.00328243	pollen Ole e I family allergen
Medtr6g053550.1	1529.8	2.32009	0.387036	9.05383e-11	1.39129e-08	NAD(P)-binding rossmann-fold protein
Medtr8g035750.1	25.9399	2.32587	0.653159	4.53148e-05	0.00134533	WD-40 repeat protein/beige protein
Medtr4g123040.1	27.1389	2.34076	1.3462	0.00388054	0.0395805	myb transcription factor
Medtr8g099420.1	25.9732	2.36724	0.563416	1.66051e-06	8.94675e-05	long-chain fatty acyl CoA ligase
Medtr0154s0010.1	37.2803	2.37283	1.33995	0.00368017	0.0381838	late embryogenesis abundant protein
Medtr7g105320.1	85.1519	2.38495	0.450422	7.40657e-09	7.51362e-07	F-box plant protein, putative
Medtr3g092330.1	66.7129	2.38747	1.02334	0.00287264	0.0321967	growth-regulating factor
Medtr7g033475.1	616.792	2.39423	0.909965	0.00034254	0.00679585	polygalacturonase inhibitor
Medtr6g084250.1	96.3652	2.39617	0.449115	4.96632e-09	5.22167e-07	hypothetical protein
Medtr1g086990.1	942.736	2.407	0.441458	2.10495e-09	2.39761e-07	calcium-dependent phosphotriesterase superfamily protein
Medtr5g075070.1	24.1786	2.40756	1.10708	0.0031587	0.0344771	methyltransferase-like protein
Medtr1g026750.1	80.1384	2.41387	0.576604	1.59576e-06	8.63375e-05	peptide/nitrate transporter plant
Medtr5g077170.1	10.2361	2.43605	0.902283	0.000365741	0.00708299	transmembrane 9 family protein
Medtr1g006660.1	18.2051	2.44482	1.05909	0.00278876	0.0315299	AP2 domain class transcription factor
Medtr4g127560.1	62.7522	2.45025	1.11211	0.00075709	0.0122451	calcium-binding EF-hand protein
Medtr2g010410.1	9.77131	2.45162	1.17885	0.00334938	0.0358386	DNA ligase-like protein
Medtr5g029800.1	278.896	2.46028	1.00186	0.00219028	0.0264565	UDP-glucosyltransferase family protein
Medtr1g076650.1	116.827	2.48106	0.925268	0.00053688	0.0095762	EF hand calcium-binding family protein
Medtr5g023260.1	49.3885	2.48212	1.27743	0.00110823	0.0162971	transmembrane amino acid transporter family protein
Medtr5g026500.1	167.246	2.49232	0.365364	4.3987e-13	1.06761e-10	3-hydroxy-3-methylglutaryl-coenzyme A reductase-like protein
Medtr1g015050.1	21.1133	2.49844	0.934546	0.000329291	0.00658344	adenine nucleotide alpha hydrolase-like domain kinase
Medtr4g036070.1	34.4435	2.50166	0.62784	4.18883e-06	0.000193222	transmembrane protein, putative
Medtr3g011390.1	35.6662	2.51812	0.616575	2.4929e-06	0.000124982	NBS-LRR disease resistance protein
Medtr7g065980.1	57.1027	2.52264	0.705482	1.80739e-05	0.000636439	laccase/diphenol oxidase family protein
Medtr0024s0170.1	45.5942	2.52931	0.960032	0.000250653	0.00531819	O-acyltransferase WSD1-like protein
Medtr8g079330.1	47.2134	2.53691	1.18724	0.000957452	0.0144986	hypothetical protein
Medtr4g050130.1	15.0234	2.53708	0.95526	0.000358261	0.00698976	transmembrane protein, putative
Medtr7g007560.1	58.9255	2.55124	1.37008	0.00283658	0.03189	LRR receptor-like kinase family protein
Medtr5g091050.1	187.614	2.564	0.745325	2.28559e-05	0.000766885	3-hydroxy-3-methylglutaryl-coenzyme A reductase-like protein
Medtr7g115270.1	23.9036	2.57202	0.71578	1.43505e-05	0.00052613	F-box/RNI/FBD-like domain protein
Medtr4g108170.1	34.8981	2.58398	0.382439	1.40458e-12	3.14456e-10	ABC transporter A family protein
Medtr1g007990.1	135.044	2.58724	0.518997	2.87432e-08	2.52183e-06	gamma-irradiation and mitomycin C induced protein
Medtr5g023660.1	660.128	2.60725	0.692966	6.59903e-06	0.000279115	DNA (cytosine-5)-methyltransferase CMT3-like protein
Medtr2g069400.1	8.47739	2.62438	0.9897	0.000544729	0.00968946	cysteine-rich TM module stress tolerance protein
Medtr5g026450.1	128.777	2.63952	0.44123	1.06612e-10	1.60972e-08	3-hydroxy-3-methylglutaryl-coenzyme A reductase-like protein
Medtr3g091680.1	31.2296	2.64319	0.819319	0.000143306	0.00339259	hypothetical protein
Medtr4g062450.1	43.1467	2.6471	0.666013	9.15757e-06	0.000369289	heavy-metal-associated domain protein
Medtr4g006220.3	36.1747	2.65042	0.600732	1.07384e-06	6.15621e-05	UBX domain protein
Medtr8g023510.1	70.048	2.65321	1.30677	0.0022412	0.026914	legume lectin beta domain protein
Medtr8g015220.1	96.4886	2.65629	0.960158	0.000579346	0.0101227	myo-inositol oxygenase
Medtr1g052515.1	92.4921	2.66965	0.250739	1.19538e-27	2.0696e-24	galactinol-raffinose galactosyltransferase
Medtr1g095850.1	24.142	2.69585	1.37509	0.00237661	0.02817	lateral organ boundaries (LOB) domain protein
Medtr3g096410.1	30.4527	2.69908	1.0167	0.00145754	0.0197999	white-brown-complex ABC transporter family protein
Medtr3g088520.2	6.73586	2.70103	1.49906	0.00400161	0.040462	beta-like galactosidase
Medtr1g082760.1	9.19592	2.7241	0.859492	7.82812e-05	0.00206812	NAD(P)-binding rossmann-fold protein
Medtr4g125430.1	18.3958	2.7261	0.654584	1.93652e-06	0.000100784	Rad7, putative
Medtr1g112940.1	6.31333	2.72785	1.20682	0.00145774	0.0197999	protein phosphatase 2A regulatory B subunit family protein
Medtr8g085260.1	10.1881	2.73174	0.957219	0.000218175	0.00476136	cation/H+ exchanger 3
Medtr8g083530.1	298.664	2.7348	0.642962	1.15787e-06	6.57248e-05	cytosolic aldehyde dehydrogenase RF2C
Medtr5g082570.1	214.962	2.74311	0.265341	3.14024e-26	4.29221e-23	FACT complex subunit SSRP1
Medtr5g018320.1	72.184	2.7494	0.506615	2.77087e-09	3.03627e-07	methyl jasmonate esterase
Medtr4g045990.1	11.4879	2.76226	0.802024	5.54196e-05	0.00157467	wound-responsive family protein
Medtr8g092580.1	77.787	2.76283	0.854561	0.000126062	0.00306251	hypothetical protein
Medtr7g070740.1	147.861	2.77338	0.468338	1.52809e-10	2.19252e-08	UDP-glucosyltransferase family protein
Medtr3g087020.1	60.9197	2.79583	1.27836	0.00165279	0.0216084	epidermal patterning factor-like protein
Medtr4g117020.1	40.4674	2.80606	0.85651	7.90986e-05	0.00208336	cysteine-rich RLK (receptor-like kinase) protein
Medtr4g093850.2	15.685	2.81054	1.1776	0.000818316	0.0129426	phototropic-responsive NPH3 family protein
Medtr1g017490.2	478.413	2.82854	0.525511	6.31435e-09	6.51234e-07	growth-regulating factor
Medtr7g045650.1	295.516	2.83298	0.695135	1.73222e-06	9.22991e-05	2OG-Fe(II) oxygenase family oxidoreductase, putative
Medtr3g098090.1	11.1712	2.84068	1.29488	0.00174652	0.0225004	CDPK-related kinase
Medtr3g103980.1	5.02614	2.84767	0.995493	0.00027213	0.00566284	carboxyl-terminal peptidase
Medtr4g125090.1	5.21994	2.84802	1.1415	0.00161912	0.0212904	F-box plant-like protein, putative
Medtr4g088270.1	7.58653	2.8788	0.706999	4.0094e-06	0.000185604	transmembrane protein, putative
Medtr2g008225.1	31.2055	2.89584	0.773965	1.17746e-05	0.000451014	UDP-glucosyltransferase family protein
Medtr5g006310.1	21.52	2.91393	0.877752	0.000160546	0.003736	structural constituent of ribosome protein
Medtr8g432400.1	21.2379	2.93854	0.725934	5.74947e-06	0.000250526	C2 domain protein
Medtr1g062650.1	10.5434	2.95709	1.10837	0.00116536	0.0168792	glutamate-ammonia ligase-like protein
Medtr2g438440.1	240.419	2.99268	0.763284	3.07278e-06	0.000148195	ankyrin repeat plant-like protein
Medtr7g451650.1	131.443	2.99493	0.591729	1.7653e-08	1.63148e-06	basic helix loop helix protein BHLH17, putative
Medtr5g017800.1	60.9507	3.04272	0.406809	8.36395e-15	2.92978e-12	transducin/WD40 repeat protein
Medtr5g009780.1	18.3339	3.04895	1.0075	0.000591642	0.0102793	cation/H+ exchanger 3
Medtr4g094492.1	102.458	3.10105	1.93784	0.00257105	0.0297153	reticuline oxidase-like protein
Medtr1g107560.1	6.34386	3.12668	1.02397	0.000243491	0.00519714	transducin/WD40 repeat protein
Medtr1g022060.1	147.986	3.14498	0.753004	3.81646e-06	0.000177864	DUF594 family protein
Medtr1g016490.1	382.936	3.16398	1.15666	0.000546574	0.00971563	BEL1-like homeodomain protein
Medtr3g088565.1	331.141	3.1755	0.799776	6.54807e-06	0.000277865	1-aminocyclopropane-1-carboxylate oxidase
Medtr3g054370.1	7.74305	3.18829	1.34996	0.00105278	0.0156681	LBP/BPI/CETP family, amino-terminal domain protein
Medtr4g133060.1	50.9516	3.19743	0.901553	3.87103e-05	0.00118831	Rho GDP-dissociation inhibitor-like protein
Medtr2g438470.1	63.9981	3.20229	0.650469	1.67809e-07	1.19071e-05	ankyrin repeat protein
Medtr8g066260.1	55.9827	3.20556	0.493345	4.51208e-12	8.87717e-10	MADS-box transcription factor
Medtr1g015540.1	23.3837	3.211	1.25865	0.00077837	0.0124857	anthranilate phosphoribosyltransferase-like protein
Medtr3g113870.1	11.0806	3.2175	1.31868	0.000912531	0.0139611	NAD(P)-binding rossmann-fold protein
Medtr2g040890.1	326.456	3.2352	1.77014	0.000494461	0.00899241	glycoside hydrolase family 18 protein
Medtr3g085150.1	59.3106	3.24991	0.391473	8.33241e-18	4.24299e-15	hypothetical protein
Medtr2g083210.1	8.60651	3.27878	0.875017	1.31331e-05	0.000491451	COBRA-like protein 7 precursor
Medtr4g019010.1	19.9846	3.31284	1.0962	0.00044594	0.00829324	verticillium wilt disease resistance protein
Medtr1g090667.1	38.4308	3.3207	0.846331	3.81572e-06	0.000177864	FAD/NAD(P)-binding oxidoreductase family protein
Medtr4g066000.1	50.1779	3.34982	1.81945	0.000489389	0.00891891	transducin/WD40 domain protein
Medtr1g041475.1	18.5473	3.38863	1.26549	0.000529886	0.00948034	phosphatase 2C family protein
Medtr4g009420.2	29.7721	3.44881	0.799608	1.42241e-06	7.82629e-05	hypothetical protein
Medtr3g435290.1	21.6351	3.48259	1.14059	0.000172655	0.00395052	transferase family protein
Medtr7g112930.1	12.6822	3.49474	0.992314	0.000154505	0.00362465	hypothetical protein
Medtr4g092070.1	34.7565	3.52122	0.583215	3.23714e-10	4.33343e-08	dual-specificity kinase domain protein
Medtr4g094918.1	159.702	3.52976	0.281492	2.47435e-37	2.14196e-33	papain family cysteine protease
Medtr6g092020.1	24.4271	3.56813	2.14827	0.000967404	0.0146155	calcium-dependent phospholipid-binding copine family protein
Medtr3g064270.1	35.1427	3.57501	0.58816	2.18196e-10	2.9824e-08	zinc finger CCCH domain protein
Medtr7g080960.1	43.564	3.65384	0.920457	1.42531e-05	0.000524295	UDP-glucosyltransferase family protein
Medtr6g039440.1	126.253	3.66518	0.592903	4.04039e-11	6.64108e-09	sesquiterpene synthase
Medtr8g068190.1	37.0116	3.73	0.647399	5.08402e-10	6.44059e-08	cinnamyl alcohol dehydrogenase-like protein
Medtr2g022780.1	92.4313	3.79927	1.85472	0.000241061	0.00515679	adenosine/AMP deaminase
Medtr1g013190.1	12.6435	3.83956	2.00187	0.000388358	0.00745428	chromatin remodeling factor CHD3 (pickle)
Medtr8g089575.1	260.251	3.8643	0.394776	6.17445e-24	7.28865e-21	enoyl-(acyl carrier) reductase
Medtr8g042020.1	195.874	3.89085	0.558007	1.35264e-13	3.5845e-11	cytochrome P450 family 72 protein
Medtr4g100590.1	62.3085	3.9776	1.84853	0.000149564	0.00352466	2OG-Fe(II) oxygenase family oxidoreductase
Medtr5g067700.1	22.1521	3.98674	1.95785	0.00134811	0.0187422	WRKY family transcription factor
Medtr4g028510.1	50.1577	3.99966	0.83338	7.91126e-07	4.71228e-05	F-box protein interaction domain protein
Medtr5g049820.1	28.113	4.03958	1.89157	0.00017648	0.00402386	kinesin motor domain Di-glucose-binding protein
Medtr2g081590.1	1511.01	4.06173	1.1755	3.04743e-05	0.000973452	embryonic abundant-like protein
Medtr2g101590.1	35.3812	4.09087	1.10274	5.0657e-05	0.00147219	nitrate transporter 1
Medtr5g027330.1	5.74241	4.09221	1.43946	0.000296253	0.00604838	F-box protein interaction domain protein
Medtr4g019750.1	23.9506	4.1234	1.68202	0.000724042	0.0119311	transmembrane protein, putative
Medtr8g027390.1	26.2846	4.15224	1.43065	0.000180125	0.00408903	hypothetical protein
Medtr8g028845.1	34.7636	4.15722	1.79373	7.64458e-05	0.00204021	hypothetical protein
Medtr2g055430.1	25.9749	4.25347	1.26002	8.66272e-05	0.00224298	cytochrome P450 family 72 protein
Medtr7g104050.2	21.2716	4.28494	1.97544	0.000139288	0.00330952	growth-regulating factor
Medtr7g090100.1	124.697	4.2962	1.91074	0.00011424	0.00282823	fatty acid hydroxylase superfamily protein
Medtr6g086340.1	24.0565	4.3311	1.9616	0.000130868	0.00315322	cytosolic aldehyde dehydrogenase
Medtr3g435300.1	49.1671	4.37542	1.2902	2.87177e-05	0.000926458	transferase family protein
Medtr5g061880.1	38.0737	4.40259	1.9203	9.57432e-05	0.00243624	high affinity sulfate transporter
Medtr2g073370.1	14.6876	4.47984	1.91888	7.47856e-05	0.00200019	B-box type zinc finger protein
Medtr8g099035.1	25.9127	4.79679	2.17512	0.000154658	0.00362497	late embryogenesis abundant protein
Medtr2g080100.1	6.17753	4.87088	2.40136	0.000338756	0.00674138	G-type lectin S-receptor-like Serine/Threonine-kinase SD2-5
Medtr3g113090.1	20.2856	4.97471	2.05861	5.65983e-05	0.00160115	transmembrane and coiled-coil protein
Medtr5g005570.1	10.726	5.00635	2.0808	5.52267e-05	0.00157435	gibberellin 2-beta-dioxygenase
Medtr8g027395.1	40.578	5.03693	1.86973	1.21626e-05	0.00046314	serpin-like protein
Medtr1g012360.1	42.3404	5.20617	0.791159	1.29628e-10	1.89125e-08	kinesin-associated protein
Medtr6g053810.1	55.6388	5.43444	1.85646	3.56358e-06	0.000167353	HXXXD-type acyl-transferase family protein
Medtr7g012210.1	8.91137	6.03412	2.9443	0.000482322	0.00881592	transmembrane protein, putative
Medtr1g080820.1	82.4964	6.17489	2.15749	5.73093e-06	0.000250138	Chitinase / Hevein / PR-4 / Wheatwin2
Medtr3g435310.1	76.5482	6.4145	1.3515	1.23555e-07	9.1417e-06	UDP-glucosyltransferase family protein
Medtr7g116360.2	888.587	6.54594	1.86806	2.17774e-37	2.14196e-33	polyubiquitin 3
Medtr2g034480.1	37.1458	6.59861	1.70726	5.12638e-06	0.000229538	glucan endo-1,3-beta-glucosidase
Medtr8g059485.2	120.283	6.70888	1.98257	3.87494e-07	2.50329e-05	UNE1-like protein
Medtr4g121140.2	28.7691	6.80001	2.09934	6.06015e-07	3.69442e-05	carboxy-terminal domain phosphatase-like protein
Medtr5g027370.1	5.7277	7.61287	2.72231	5.00864e-06	0.000224653	F-box protein interaction domain protein
Medtr1g006990.1	181.408	7.69603	0.833655	5.73776e-21	4.25742e-18	subtilisin-like serine endopeptidase family protein
Medtr4g092920.2	800.511	9.00038	1.71509	8.46106e-15	2.92978e-12	heat shock 70 kDa protein
Medtr3g070080.2	426.874	9.21364	1.72849	1.20731e-15	4.89905e-13	Myb/SANT-like DNA-binding domain protein

## Sheet: Mting1-7 vs WT apex
Gene ID	baseMean	log2FoldChange	lfcSE	pvalue	padj	Annotation
Medtr0384s0020.1	10.6572	-6.89802	2.65071	9.73929e-07	0.000105267	hypothetical protein
Medtr2g012890.2	18.4012	-6.84598	2.95873	3.49846e-05	0.0020304	hypothetical protein
Medtr7g037720.1	40.6518	-6.81961	1.0595	1.06526e-11	4.82021e-09	hypothetical protein
Medtr5g049790.3	8.64753	-6.66812	2.61313	1.57335e-06	0.000159105	exostosin family protein
Medtr0068s0080.1	9.80056	-5.80784	2.54077	2.01914e-05	0.00134762	disease resistance protein (CC-NBS-LRR class) family protein
Medtr8g030880.1	10.7708	-5.0402	1.29991	6.05238e-06	0.000493881	gibberellin 2-beta-dioxygenase
Medtr5g045920.1	4.53645	-5.03035	2.41107	7.54221e-05	0.00375676	NLI interacting factor-like phosphatase
Medtr3g007260.1	8.4271	-4.02267	2.31057	0.000487887	0.0153112	hypothetical protein
Medtr8g015940.1	97.6995	-4.01831	2.32789	0.000560291	0.0168637	2,3-diketo-5-methylthio-1-phosphopentane phosphatase
Medtr4g060430.1	8.14329	-3.5524	1.42322	0.000708559	0.0200364	pyridoxal-binding domain pyridoxal-dependent decarboxylase
Medtr4g070790.1	10.6151	-3.53139	0.940521	1.91748e-05	0.0012927	Sec14p-like phosphatidylinositol transfer family protein
Medtr1g046460.1	233.208	-3.41529	0.162506	6.43674e-99	1.71842e-94	PHD finger-like protein
Medtr4g131350.1	52.828	-3.38063	0.313748	3.71169e-28	1.41558e-24	XH/XS domain protein
Medtr5g078250.1	12.8537	-3.33769	1.38864	0.00098817	0.0246515	replication factor-A carboxy-terminal domain protein
Medtr0530s0020.1	21.4563	-3.31196	0.645641	3.83213e-08	6.77526e-06	clathrin assembly protein
Medtr4g134190.1	21.6875	-3.14532	0.496669	3.18719e-11	1.2513e-08	C2 and GRAM domain plant-like protein
Medtr2g045420.3	85.4306	-2.81314	0.964429	0.000202098	0.00792277	fungal proteinase A, aspartic proteinase superfamily protein
Medtr4g036090.1	38.2618	-2.80458	1.06372	0.000766866	0.0211564	trehalose-phosphate phosphatase
Medtr2g072840.2	27.2669	-2.78738	0.764977	1.2262e-05	0.000911861	MAP kinase-like protein
Medtr3g061310.1	4.07317	-2.72103	1.0352	0.000727107	0.0203407	transcriptional factor B3 family protein
Medtr3g107800.1	14.0522	-2.62166	0.95567	0.000368088	0.0124865	transporter ABC domain protein
Medtr1g080340.1	26.6818	-2.51242	0.50878	9.75435e-08	1.48061e-05	histone-lysine N-methyltransferase SUVR2-like protein
Medtr4g021450.1	49.8248	-2.50361	0.538498	2.20105e-07	2.98282e-05	aldo/keto reductase family oxidoreductase
Medtr2g076010.1	29.9765	-2.37385	0.925435	0.000814179	0.0218894	pathogenesis-like protein
Medtr3g114350.1	105.089	-2.34494	0.193427	7.94946e-35	1.06113e-30	DNA topoisomerase type I
Medtr2g426070.1	89.8908	-2.33717	0.356735	3.05697e-12	1.77417e-09	F-box protein interaction domain protein
Medtr1g029710.6	160.034	-2.22893	0.397306	1.18096e-09	3.06097e-07	zinc finger CCCH domain protein, putative
Medtr3g100320.2	42.6129	-2.20561	0.713799	8.16296e-05	0.00402822	mechanosensitive ion channel-like protein
Medtr4g131990.1	107.332	-2.20514	0.200188	3.52605e-29	1.8827e-25	hypothetical protein
Medtr6g472230.1	198.128	-2.14214	0.419209	1.41391e-08	2.81694e-06	disease resistance protein (TIR-NBS-LRR class), putative
Medtr1g069195.1	10.3637	-2.08033	0.591579	2.22502e-05	0.00144476	hypothetical protein
Medtr1g025830.1	8.21073	-2.0306	0.995461	0.00219486	0.0438593	F-box-like protein
Medtr8g045210.1	150.79	-1.99364	0.44988	3.46438e-07	4.44656e-05	50S ribosomal protein L33
Medtr8g013830.1	71.3013	-1.98766	0.543489	1.48811e-05	0.00105942	transmembrane protein, putative
Medtr8g468760.1	8.64384	-1.97398	0.558808	1.92828e-05	0.00129671	F-box/RNI/FBD-like domain protein
Medtr8g467380.1	63.1715	-1.92081	0.78958	0.000682946	0.0195001	transmembrane protein, putative
Medtr8g099700.1	13.6958	-1.89816	0.624555	0.000114416	0.00521549	3-oxoacyl-[acyl-carrier] synthase
Medtr3g098240.1	17.79	-1.89238	0.47467	3.87917e-06	0.000340665	suppressor OF protein silencing protein
Medtr7g099060.1	53.1401	-1.88321	0.284796	1.66019e-12	1.05529e-09	RNA polymerase-associated RTF1-like protein
Medtr2g017925.1	56.2589	-1.88091	0.320614	2.65735e-10	8.15439e-08	GDSL-like lipase/acylhydrolase
Medtr8g068300.1	15.3233	-1.85607	0.578195	5.89778e-05	0.00309338	1-deoxy-D-xylulose-5-phosphate synthase
Medtr3g053890.1	1002.25	-1.84403	0.350132	6.85159e-09	1.44029e-06	serine-glyoxylate aminotransferase-like protein
Medtr8g104410.1	587.268	-1.80778	0.318878	6.78048e-10	1.88561e-07	CHY zinc finger protein
Medtr2g007870.1	8.16372	-1.77236	0.849447	0.00164988	0.0356655	fasciclin domain protein
Medtr8g058250.1	138.756	-1.76489	0.623029	0.000146184	0.00627767	LRR receptor-like kinase
Medtr4g097650.1	44.6291	-1.7639	0.606159	0.000228105	0.0087496	xyloglucan endotransglucosylase/hydrolase, putative
Medtr2g089000.1	107.155	-1.76014	0.263806	1.30686e-12	8.94594e-10	BHLH domain class transcription factor
Medtr0625s0020.1	19.8539	-1.75571	0.700658	0.000573618	0.0171873	S12-like, 30S ribosomal protein S12 subfamily protein
Medtr8g011210.1	118.701	-1.73391	0.286926	7.52946e-11	2.68019e-08	ATP/DNA-binding protein
Medtr3g073320.2	126.087	-1.72912	0.505142	2.32692e-05	0.00150053	PHD-zinc-finger-like domain protein
Medtr3g011510.1	747.479	-1.72531	0.594331	0.000124042	0.00555628	zinc ion-binding protein, putative
Medtr3g106740.1	5983.8	-1.70383	0.262469	4.40883e-12	2.35405e-09	Lipid transfer protein
Medtr5g097180.1	49.3882	-1.69987	0.199206	7.04755e-19	1.34392e-15	serine carboxypeptidase-like protein
Medtr3g078490.1	41.9692	-1.6957	0.482861	1.7392e-05	0.00119055	NAD-dependent aldehyde dehydrogenase family protein
Medtr6g046550.1	32.0222	-1.64266	0.53047	9.47802e-05	0.00451031	LRR and NB-ARC domain disease resistance protein
Medtr1g072540.1	158.731	-1.60857	0.542224	0.000163926	0.00690273	adenylate isopentenyltransferase
Medtr4g113670.1	45.8729	-1.60474	0.418783	5.37717e-06	0.000445595	plant tudor-like RNA-binding protein
Medtr2g087960.1	130.498	-1.58971	0.240711	2.42262e-12	1.46993e-09	cellulose synthase H1-like protein
Medtr1g009310.1	35.2793	-1.58949	0.38339	1.7429e-06	0.000174271	adenine nucleotide alpha hydrolase-like domain kinase
Medtr8g032010.1	33.7125	-1.58808	0.440695	1.79686e-05	0.00122687	NAD(P)-binding rossmann-fold protein
Medtr4g115930.1	43.6677	-1.56949	0.47302	4.07874e-05	0.00228281	RING-H2 zinc finger protein
Medtr6g023975.1	325.934	-1.56039	0.226986	3.04253e-13	2.53832e-10	sulfite oxidase-like protein
Medtr8g059110.1	11.4072	-1.55974	0.574391	0.000263596	0.00964001	PPR containing protein, putative
Medtr3g113040.1	23.9296	-1.5411	0.490357	8.21995e-05	0.0040414	hypothetical protein
Medtr3g116130.2	171.659	-1.52546	0.238815	9.11179e-12	4.26767e-09	RNA-binding (RRM/RBD/RNP motif) family protein
Medtr8g083280.1	1299.43	-1.51889	0.428125	2.57909e-05	0.00162894	flavonoid glucosyltransferase
Medtr3g466460.1	42.2099	-1.50622	0.554115	0.000224264	0.00863951	hypothetical protein
Medtr2g089040.1	25.2864	-1.50585	0.388847	4.93616e-06	0.000418351	formin-like 2 domain protein
Medtr4g062080.1	59.5471	-1.50007	0.416898	1.31475e-05	0.000956402	cytosolic Fe-S cluster assembly factor NARFL-like protein
Medtr7g113960.2	43.8934	-1.48945	0.844156	0.00236291	0.0462143	sugar porter (SP) family MFS transporter
Medtr4g074030.1	5.44639	-1.48675	0.745006	0.00175834	0.0375967	amidase C869.01-like protein, putative
Medtr8g013640.1	496.662	-1.47814	0.359635	1.66305e-06	0.000166912	4F5 family protein
Medtr7g105390.2	113.163	-1.47721	0.426713	2.22962e-05	0.00144476	lysosomal pro-X carboxypeptidase-like protein
Medtr8g011100.1	13.8891	-1.46988	0.596152	0.000533236	0.0163067	peptidyl-prolyl cis-trans isomerase FKBP65
Medtr8g107730.1	104.306	-1.46614	0.547776	0.000259115	0.00951336	hypothetical protein
Medtr4g107810.2	76.8253	-1.4657	0.643412	0.000686559	0.0195614	SPFH/band 7/PHB domain membrane-associated family protein
Medtr3g064250.1	36.6296	-1.44802	0.399188	1.205e-05	0.000901116	zinc finger CCCH domain protein
Medtr4g099380.1	18.3022	-1.44795	0.639125	0.000821295	0.0219481	2-oxoglutarate-dependent dioxygenase
Medtr1g041550.1	19.7991	-1.42052	0.480196	0.000109472	0.00503893	NBS-LRR type disease resistance protein
Medtr1g026370.1	4.11635	-1.41957	0.760931	0.00181568	0.0383794	prolyl oligopeptidase-like protein
Medtr0022s0430.1	257.346	-1.41892	0.737152	0.00140247	0.0318382	plant regulator RWP-RK family protein
Medtr6g089960.1	185.892	-1.41583	0.207998	5.04791e-13	3.93354e-10	hypothetical protein
Medtr5g098020.1	648.376	-1.41192	0.71432	0.00106712	0.0261846	hypothetical protein
Medtr8g080980.1	1166.53	-1.40955	0.598967	0.000555598	0.0167982	peptidyl-prolyl cis-trans isomerase FKBP62-like protein
Medtr6g023290.1	51.3475	-1.40714	0.320086	5.46735e-07	6.43004e-05	cytochrome c1, heme protein
Medtr1g099010.1	100.424	-1.40657	0.817495	0.00194919	0.0402767	vacuolar iron transporter-like protein
Medtr2g100490.1	24.6577	-1.40551	0.55883	0.000487143	0.0153112	basic helix loop helix (BHLH) DNA-binding family protein
Medtr7g096080.1	37.8618	-1.3918	0.374797	8.35799e-06	0.00065435	indole-3-glycerol phosphate lyase IGL1
Medtr1g111000.1	165.807	-1.38848	0.23264	1.29022e-10	4.25246e-08	alpha-glucosidase
Medtr8g013990.1	136.949	-1.37935	0.518527	0.000426959	0.0138576	DUF1677 family protein
Medtr1g079460.1	13.363	-1.37896	0.595888	0.000696975	0.0197528	phloem protein 2-B11
Medtr6g018390.1	25.1119	-1.36562	0.391483	2.14129e-05	0.00141151	F-box SKIP23-like protein
Medtr6g006990.2	135887	-1.35438	0.241481	1.02616e-09	2.71241e-07	carbonic anhydrase family protein
Medtr2g099920.1	211.639	-1.33783	0.383524	2.03649e-05	0.00135581	disease resistance protein (TIR-NBS-LRR class), putative
Medtr4g132540.1	255.763	-1.33389	0.221872	9.2946e-11	3.18126e-08	transcription factor jumonji (JmjC) domain protein
Medtr4g063720.1	150.334	-1.30613	0.684256	0.00138772	0.031611	heat shock cognate 70 kDa protein
Medtr8g015680.1	20.2204	-1.30238	0.45514	0.000179687	0.00731013	F-box/FBD-like domain protein
Medtr4g051350.1	1964.52	-1.30051	0.470752	0.000181258	0.0073319	50S ribosomal protein L33
Medtr4g089065.1	19.2169	-1.28965	0.590111	0.000833317	0.0222415	phosphatidylinositol N-acetylglucosaminyltransferase
Medtr8g093630.1	202.951	-1.28898	0.226866	6.73146e-10	1.88561e-07	glucan synthase-like protein
Medtr2g093510.1	20.2788	-1.28743	0.495169	0.000408282	0.0134832	pre-mRNA-processing-splicing factor
Medtr2g021480.1	26.6973	-1.26593	0.354615	1.61404e-05	0.00112507	F-box protein
Medtr8g103227.1	8.1788	-1.22146	0.75912	0.00262932	0.0496428	E3 ubiquitin-protein ligase LIN-like protein, putative
Medtr5g036460.1	30.2677	-1.21913	0.555196	0.000884531	0.0231213	disease resistance protein (CC-NBS-LRR class) family protein
Medtr0011s0280.1	27.4943	-1.21073	0.456494	0.000283462	0.0101578	NADP-dependent alkenal double bond reductase P1
Medtr6g472220.1	32.1349	-1.20959	0.490584	0.000526047	0.0161424	disease resistance protein (TIR-NBS-LRR class)
Medtr4g033330.1	27.6845	-1.18333	0.441043	0.000279487	0.0100559	proton-dependent oligopeptide transport family protein
Medtr5g091615.1	18.6699	-1.18154	0.328277	1.55965e-05	0.00109286	metal-nicotianamine transporter YSL3-like protein
Medtr1g025810.1	19.9433	-1.17172	0.376971	8.62793e-05	0.00419563	F-box-like protein
Medtr1g088230.1	1044.47	-1.16932	0.523542	0.000859628	0.0226326	late embryogenesis abundant protein
Medtr6g029200.1	438.346	-1.16172	0.214822	3.5087e-09	8.07515e-07	superoxide dismutase [Cu-Zn] protein
Medtr5g040690.1	70.4238	-1.15395	0.332842	2.39172e-05	0.0015349	Rho GTPase-like protein
Medtr5g040850.1	42.4941	-1.15388	0.337848	2.82895e-05	0.00175429	F-box/RNI/FBD-like domain protein
Medtr5g091570.1	117.753	-1.14667	0.223772	1.6709e-08	3.20921e-06	magnesium transporter CorA family protein
Medtr3g086640.1	76.4401	-1.14277	0.594332	0.00160114	0.0349382	hypothetical protein
Medtr8g015910.1	276.321	-1.12585	0.372693	0.000118204	0.00533959	2,3-diketo-5-methylthio-1-phosphopentane phosphatase
Medtr2g085330.2	610.604	-1.12371	0.323854	2.18659e-05	0.00143428	proton pump interactor, putative
Medtr2g078930.1	30.2173	-1.11881	0.556383	0.00125982	0.0295549	MATE efflux family protein
Medtr3g450790.1	467.361	-1.11867	0.184469	7.1438e-11	2.61008e-08	glutathione S-transferase
Medtr2g005410.1	66.7852	-1.11226	0.484474	0.000865672	0.0227245	chloride channel ClC1 protein
Medtr8g023960.2	73.5587	-1.09008	0.47684	0.000717453	0.0201598	copper ion-binding protein
Medtr1g023910.1	32.6199	-1.07695	0.515942	0.00121717	0.0288329	hypothetical protein
Medtr1g022325.1	23.8882	-1.07161	0.555331	0.00170445	0.036691	4-hydroxyphenylpyruvate dioxygenase
Medtr2g104050.1	99.4602	-1.07147	0.17831	9.19184e-11	3.18126e-08	signal recognition particle 54 kDa protein
Medtr5g027020.1	16.3293	-1.06847	0.43035	0.000443556	0.0141986	histone-lysine N-methyltransferase
Medtr1g102890.1	698.804	-1.06265	0.221865	8.5031e-08	1.34324e-05	1,2-dihydroxy-3-keto-5-methylthiopentene dioxygenase
Medtr7g084040.1	326.196	-1.0604	0.176196	9.45345e-11	3.19467e-08	glycoside hydrolase family 38 amino-terminal domain protein
Medtr3g070290.1	297.69	-1.06037	0.281312	7.10294e-06	0.000566051	anthranilate synthase alpha 1
Medtr0049s0110.1	100.357	-1.06011	0.206901	1.83108e-08	3.49174e-06	F-box/RNI/FBD-like domain protein
Medtr3g076950.1	730.751	-1.05843	0.513523	0.00116772	0.0280599	phloem specific protein
Medtr2g008380.1	99.8284	-1.05768	0.311628	2.9535e-05	0.00180792	somatic embryogenesis receptor-like kinase
Medtr2g064310.1	177.029	-1.05012	0.414524	0.000412583	0.0135816	ZIP zinc/iron transport family protein
Medtr1g083340.1	53.7841	-1.05005	0.249931	1.31773e-06	0.000137722	translationally-controlled tumor-like protein
Medtr4g006220.3	36.1747	-1.04441	0.455786	0.000791028	0.0215254	UBX domain protein
Medtr3g096910.1	178.872	-1.03702	0.415992	0.000460539	0.0146369	beta-galactosidase-like protein
Medtr4g098530.1	46.7504	-1.03432	0.372045	0.000224691	0.0086435	plant intracellular ras group-related LRR protein
Medtr2g038680.1	52.4182	-1.02961	0.347162	0.00013162	0.00581763	F-box protein interaction domain protein
Medtr1g116080.1	193.882	-1.02362	0.190616	4.80815e-09	1.05216e-06	carbon-nitrogen family hydrolase
Medtr1g079180.1	65.7472	-1.02324	0.631436	0.00257146	0.0487572	phloem protein 2-B11
Medtr8g041390.1	209.793	-1.01916	0.526958	0.00145878	0.0326721	nodulin MtN21/EamA-like transporter family protein
Medtr2g032550.1	45.6343	-1.01755	0.385549	0.000331109	0.0114355	heat shock 70 kDa protein
Medtr1g085570.4	162.797	-1.01562	0.520045	0.00154385	0.0340733	haloacid dehalogenase-like hydrolase
Medtr8g102038.1	17.5113	-1.00469	0.44099	0.000851108	0.0224748	plant organelle RNA recognition domain protein
Medtr6g074140.1	10.2826	1.013	0.406044	0.000509887	0.0157926	chlorophyll A/B-binding protein, putative
Medtr0219s0070.1	188.951	1.01326	0.312548	5.5341e-05	0.00293726	eukaryotic-type carbonic anhydrase
Medtr7g115080.2	799.059	1.02641	0.243296	1.32063e-06	0.000137722	GDP-D-mannose-3,5-epimerase
Medtr3g109410.1	102.681	1.02686	0.220235	1.79297e-07	2.51932e-05	transmembrane protein, putative
Medtr4g028510.1	50.1577	1.02787	0.4883	0.0012188	0.0288357	F-box protein interaction domain protein
Medtr6g045603.1	99.0474	1.03162	0.247184	1.52759e-06	0.000155656	RNA polymerase II, Rpb4, core protein
Medtr4g072130.1	120.482	1.0322	0.235496	5.93188e-07	6.88537e-05	ATP synthase E chain
Medtr7g078070.2	725.115	1.03912	0.304994	2.84297e-05	0.00175429	cysteine synthase/L-3-cyanoalanine synthase
Medtr4g100900.1	300.31	1.04521	0.222144	1.34202e-07	1.94717e-05	40S ribosomal S30-like protein
Medtr5g075240.1	1455	1.05028	0.208783	2.64262e-08	4.83219e-06	30S ribosomal protein S9P
Medtr4g090580.1	31.8744	1.05127	0.56374	0.00177047	0.0377225	NAD(P)H dehydrogenase B2
Medtr4g073510.1	27.0453	1.05892	0.404328	0.000339209	0.0116549	synaptotagmin, putative
Medtr5g076380.1	137.716	1.06125	0.363392	0.000135016	0.00594805	P-loop nucleoside triphosphate hydrolase superfamily protein
Medtr3g053460.1	35.5651	1.06414	0.376841	0.000189114	0.0075597	membrane lipoprotein, putative
Medtr5g026530.1	95.6228	1.06447	0.255857	1.54107e-06	0.000156433	zinc finger protein, putative
Medtr5g033100.1	46.9972	1.07297	0.314524	3.08808e-05	0.00186432	MATE efflux family protein
Medtr2g018680.1	416.305	1.0735	0.195992	2.32395e-09	5.66747e-07	60S ribosomal protein L38A
Medtr2g029000.1	40.4802	1.07582	0.468613	0.000727624	0.0203407	prefoldin
Medtr5g098230.1	68.6865	1.08156	0.309611	2.18487e-05	0.00143428	DWNN domain, A CCHC-type zinc finger protein
Medtr1663s0010.1	22.8757	1.08591	0.403808	0.000280574	0.0100814	Rab GTPase-like protein G3A
Medtr8g006645.1	90.4597	1.08703	0.313986	2.33922e-05	0.00150482	hypothetical protein
Medtr7g097110.1	219.162	1.08871	0.234715	1.80389e-07	2.52139e-05	nucleolar RNA-binding Nop10p-like protein
Medtr2g007855.1	6.30588	1.09514	0.543933	0.00160751	0.0349761	COP9 signalosome complex subunit 8
Medtr6g477750.1	115.071	1.09687	0.399152	0.000208425	0.00815884	resistance protein, putative
Medtr2g461540.1	38.2472	1.0999	0.434673	0.000417079	0.0136623	hypothetical protein
Medtr3g065080.1	131.773	1.10691	0.508425	0.00091448	0.0234499	Avr9/Cf-9 rapidly elicited protein
Medtr0002s0880.1	35.4466	1.10768	0.339176	5.09212e-05	0.00274635	hypothetical protein
Medtr8g085740.1	84.1507	1.11161	0.170235	3.78087e-12	2.14761e-09	60S ribosomal protein L32-1
Medtr7g105080.1	2410.71	1.11623	0.159675	1.65967e-13	1.52787e-10	ubiquitin-60S ribosomal L40 fusion protein
Medtr3g063970.1	83.2686	1.12464	0.263527	1.24816e-06	0.000132231	transmembrane protein, putative
Medtr8g040260.1	298.744	1.13157	0.609737	0.00158563	0.0347549	hypothetical protein
Medtr1g087020.1	277.634	1.14575	0.275388	1.50554e-06	0.000153998	cytochrome C oxidase subunit 5C
Medtr1g102650.1	137.285	1.14795	0.285868	2.74404e-06	0.000253487	trafficking protein particle complex subunit-like protein
Medtr7g007920.1	55.5088	1.14967	0.454628	0.000408582	0.0134832	60S ribosomal protein L32-1
Medtr0197s0100.1	105.642	1.1509	0.463904	0.000496903	0.015552	histone H3.2
Medtr3g084140.1	482.685	1.15256	0.23947	7.30738e-08	1.18229e-05	UBL5 ubiquitin-like modifier
Medtr3g106310.1	505.577	1.15309	0.241221	1.01651e-07	1.5332e-05	60S ribosomal protein L39-3
Medtr4g063410.1	656.667	1.15365	0.265089	6.7801e-07	7.73539e-05	core histone H2A/H2B/H3/H4
Medtr7g015780.1	22.9097	1.15723	0.495513	0.000748474	0.0208581	tyrosine kinase family protein
Medtr4g134370.1	224.016	1.16515	0.263278	5.28418e-07	6.24211e-05	glutathione S-transferase tau 5
Medtr4g087080.1	68.6375	1.1707	0.473628	0.000444929	0.0142255	hypothetical protein
Medtr6g033605.1	13.6573	1.18363	0.466999	0.000440262	0.014144	hypothetical protein
Medtr5g061840.1	133.97	1.18654	0.31192	6.36281e-06	0.000514751	plant/F2E2-13 protein
Medtr4g070190.1	349.384	1.18767	0.174221	5.15691e-13	3.93354e-10	RNA-binding (RRM/RBD/RNP motif) family protein
Medtr1g022060.1	147.986	1.1892	0.419929	0.000174368	0.00722193	DUF594 family protein
Medtr7g065130.1	200.462	1.1923	0.405964	0.000128714	0.00572712	hypothetical protein
Medtr2g014910.1	26.0096	1.19498	0.371815	5.53192e-05	0.00293726	ribosomal protein L31
Medtr8g006910.1	26.1329	1.19617	0.547663	0.000957856	0.0242158	FBD, F-box and LRR protein, putative
Medtr5g034050.1	216.797	1.21811	0.187221	3.87813e-12	2.15696e-09	DNA-directed RNA polymerase II 8.2 kDa protein
Medtr4g068040.1	441.963	1.22465	0.247592	4.69049e-08	8.07884e-06	60S ribosomal protein L38A
Medtr6g069830.1	84.4398	1.23607	0.220329	1.05179e-09	2.75291e-07	hypothetical protein
Medtr3g092130.1	3181.38	1.25307	0.198083	1.34528e-11	5.98582e-09	ubiquitin-60S ribosomal L40 fusion protein
Medtr3g116130.1	70.181	1.25635	0.556707	0.000728565	0.0203457	RNA-binding (RRM/RBD/RNP motif) family protein
Medtr7g066240.1	82.9558	1.32716	0.381634	2.24695e-05	0.00145246	DNA-directed RNA polymerase I, II
Medtr8g005360.1	304.058	1.33268	0.209784	1.03476e-11	4.76291e-09	NADH dehydrogenase [ubiquinone] 1 alpha subcomplex subunit 1
Medtr6g086560.1	324.711	1.34308	0.339321	3.18711e-06	0.000288449	sigma factor sigb regulation protein rsbq protein, putative
Medtr4g052350.1	48.0773	1.3522	0.401308	3.20026e-05	0.00190244	short-chain dehydrogenase/reductase
Medtr7g105760.1	19.8406	1.3586	0.398038	2.81066e-05	0.0017491	COP-1 interacting protein
Medtr5g030290.1	37.9934	1.3628	0.50264	0.000230165	0.0087977	hypothetical protein
Medtr4g065570.1	192.876	1.37148	0.170276	4.24027e-17	6.65896e-14	zinc finger AN1 domain stress-associated protein
Medtr2g090650.1	22.7862	1.38261	0.672147	0.00108726	0.026573	hypothetical protein
Medtr2g016650.1	9.84112	1.39853	0.608411	0.000691424	0.0196581	hypothetical protein
Medtr0055s0110.1	2287.15	1.39917	0.479591	0.000124689	0.00556661	senescence-associated protein
Medtr3g063240.1	377.811	1.40776	0.338622	1.39027e-06	0.000143378	DMT(drug/metabolite transporter) superfamily permease
Medtr8g006650.1	53.4356	1.41827	0.449782	6.26984e-05	0.00323139	COP9 signalosome complex subunit 5a-like protein
Medtr4g006650.1	55.9517	1.42942	0.284131	2.41801e-08	4.48289e-06	major intrinsic protein (MIP) family transporter
Medtr0065s0070.1	28.4473	1.45081	0.742348	0.00224653	0.0445849	hypothetical protein
Medtr6g088240.1	12.0609	1.46486	0.840843	0.00194467	0.0402213	translation elongation factor Ts protein
Medtr3g035650.1	165.729	1.47415	0.551562	0.000225714	0.00867036	hypothetical protein
Medtr4g072980.1	5.44193	1.48223	0.626982	0.000657595	0.0190204	SAUR-like auxin-responsive family protein
Medtr0152s0090.1	13.3842	1.51267	1.00287	0.00264735	0.0498704	senescence-associated protein, putative
Medtr6g093010.1	197.616	1.52767	0.289877	6.48272e-09	1.38455e-06	complex I subunit
Medtr7g099670.1	598.879	1.54531	0.240359	7.55285e-12	3.60069e-09	transmembrane protein, putative
Medtr0722s0010.1	70.1672	1.54567	0.275681	9.85753e-10	2.63166e-07	hypothetical protein
Medtr1g013680.1	33.2191	1.56448	0.520635	9.51746e-05	0.00451031	GTP-binding elongation factor Tu family protein
Medtr2g035220.1	43.4448	1.57595	0.402025	4.10384e-06	0.000354221	ABA-responsive protein
Medtr7g045290.1	5.77512	1.57839	0.606407	0.000391789	0.0131073	hypothetical protein
Medtr6g040280.1	50.6104	1.61044	0.306869	9.09442e-09	1.88212e-06	phytoene desaturase
Medtr4g122180.1	20.3913	1.61352	0.607416	0.000278357	0.0100423	hypothetical protein
Medtr1g093650.1	24.759	1.64067	0.513242	6.39311e-05	0.00327595	transmembrane protein, putative
Medtr4g026540.1	36.6806	1.64596	0.414877	3.99063e-06	0.000347029	MSP (major sperm protein) domain protein
Medtr1g084060.1	65.4899	1.6508	0.431479	6.20147e-06	0.000503224	homeobox knotted-like protein
Medtr1g106755.1	354.757	1.65132	0.27376	8.51446e-11	2.99093e-08	ribosomal protein S14p/S29e
Medtr3g115330.1	454.969	1.65938	0.258514	6.77241e-12	3.28733e-09	ribosomal protein S14p/S29e
Medtr3g019340.1	15.3325	1.7081	0.557873	8.92035e-05	0.00428225	NB-ARC domain disease resistance protein
Medtr4g070240.1	218.975	1.73929	0.605355	0.000146929	0.00627767	core histone H2A/H2B/H3/H4
Medtr5g011430.1	35.353	1.76152	0.371346	9.71379e-08	1.48061e-05	hypothetical protein
Medtr4g108170.1	34.8981	1.78704	0.324062	2.10477e-09	5.20287e-07	ABC transporter A family protein
Medtr2g030600.1	28.1569	1.81315	1.25904	0.00240628	0.0466755	homeobox leucine zipper protein, putative
Medtr7g076905.1	15.3019	1.81327	0.555038	4.31632e-05	0.0024057	hypothetical protein
Medtr7g064080.1	38.2555	1.87122	0.642201	0.000232321	0.00884777	transmembrane protein, putative
Medtr2g009733.1	5.89939	1.88081	1.05224	0.00185335	0.0387766	hypothetical protein
Medtr2g101320.1	124.071	1.88936	0.794524	0.00064881	0.0188619	ankyrin repeat plant-like protein
Medtr4g049420.1	128.67	1.8921	0.355085	4.67277e-09	1.03511e-06	transmembrane protein, putative
Medtr4g109610.1	50.6913	1.89624	0.403854	1.26653e-07	1.85784e-05	import receptor subunit TOM5-like protein
Medtr0055s0050.1	621.396	1.91959	0.477384	2.24413e-06	0.000214736	senescence-associated protein, putative
Medtr1g109600.1	33.1508	1.92967	0.645064	0.000137881	0.00603444	transmembrane protein, putative
Medtr4g006070.1	431.724	1.93148	0.465368	1.25431e-06	0.000132357	hypothetical protein
Medtr4g036505.1	7.48779	1.95277	0.90791	0.00107	0.0262313	LRR receptor-like kinase family protein
Medtr5g005130.1	436.892	1.96268	0.31738	3.05489e-11	1.21726e-08	ribosomal protein S14p/S29e
Medtr3g052810.1	15.1151	1.96472	0.55054	1.54173e-05	0.001086	hypothetical protein
Medtr0055s0030.1	125.562	1.97188	0.601199	3.35072e-05	0.00195874	hypothetical protein
Medtr4g051655.1	40.57	2.02674	0.700979	0.000175235	0.00722193	transmembrane protein, putative
Medtr4g029550.1	902.565	2.06314	0.618036	2.78291e-05	0.00173587	extensin-like repeat protein
Medtr8g032130.1	16.3793	2.07126	1.35027	0.00206608	0.0421055	hypothetical protein
Medtr7g080090.1	19.4773	2.09432	0.62921	4.13375e-05	0.00230876	60S ribosomal L35-like protein
Medtr6g071090.1	86.7674	2.1387	0.423021	1.98755e-08	3.76323e-06	translationally-controlled tumor-like protein
Medtr1g082310.1	462.193	2.14126	0.192617	5.29214e-30	3.53211e-26	receptor-like cytosolic Serine/Threonine-kinase
Medtr8g076700.1	4.44422	2.15238	0.814127	0.000346342	0.011839	folate transporter/carrier-like protein
Medtr6g022570.1	15.8426	2.17539	0.60803	1.43527e-05	0.00103004	hypothetical protein
Medtr5g013240.1	15.9329	2.18126	0.46244	1.2191e-07	1.79813e-05	transmembrane protein, putative
Medtr5g090600.1	22.7369	2.18308	0.499266	7.33272e-07	8.33029e-05	UDP-glucose flavonoid 3-O-glucosyltransferase
Medtr5g092540.1	8.68969	2.23808	0.653748	2.71431e-05	0.00170321	nonsense-mediated mRNA decay protein
Medtr2g014125.1	10.8048	2.23814	0.820579	0.000244339	0.00912323	hypothetical protein
Medtr1g035240.1	75.2553	2.24347	0.569068	3.02305e-06	0.000275448	hypothetical protein
Medtr7g070220.1	10.7331	2.26784	0.678052	4.62337e-05	0.00255021	DRE transcription factor
Medtr4g049410.1	59.0539	2.28978	0.424598	3.30777e-09	7.74628e-07	hypothetical protein
Medtr0055s0090.1	345.594	2.3153	0.455198	1.47195e-08	2.86837e-06	senescence-associated protein
Medtr0055s0080.1	73.2542	2.32129	0.46882	2.91455e-08	5.29319e-06	transmembrane protein, putative
Medtr1g095085.1	5.74058	2.33953	0.904623	0.000415567	0.0136295	hypothetical protein
Medtr6g082860.1	22.3048	2.35671	0.681085	3.09488e-05	0.00186432	receptor-like kinase
Medtr7g108860.1	1103.87	2.50333	0.424375	1.55703e-10	5.06926e-08	CS domain protein
Medtr1g112830.1	42.3399	2.57393	0.387634	1.6068e-12	1.04626e-09	DHHC-type zinc finger protein
Medtr0055s0120.1	221.638	2.61631	0.58137	2.60196e-07	3.4219e-05	senescence-associated protein
Medtr4g028250.1	18.8591	2.64066	1.00905	0.000803307	0.0217697	Lipid transfer protein
Medtr4g007570.2	48.1517	2.66913	0.732815	9.82085e-06	0.000757766	Novel GRP family
Medtr7g029505.1	7.08938	2.79291	0.931534	0.000233957	0.00887707	transmembrane protein, putative
Medtr1g048110.1	53.598	2.82496	0.722007	5.90823e-06	0.000485251	subtilisin-like serine endopeptidase family protein
Medtr8g038775.1	36.5746	2.853	0.62575	2.1138e-07	2.89396e-05	hypothetical protein
Medtr3g061980.1	8.9078	2.94205	0.912117	8.74492e-05	0.00423732	hypothetical protein
Medtr5g034680.1	9.53453	2.9667	0.924444	0.000190686	0.00759811	transmembrane protein, putative
Medtr0052s0130.1	2127.07	3.10513	0.439437	7.05531e-14	6.97613e-11	senescence-associated protein
Medtr5g430470.1	90.1174	3.22275	0.671973	6.13492e-08	1.01101e-05	transmembrane protein, putative
Medtr3g052800.1	9.54707	3.25934	1.633	0.00110247	0.0268791	hypothetical protein
Medtr3g084030.2	3324.07	3.61509	0.641358	5.01098e-10	1.45411e-07	rhodanese/cell cycle control phosphatase superfamily protein
Medtr8g066952.1	33.0269	3.62736	0.506425	5.92383e-14	6.08264e-11	hypothetical protein
Medtr1g075490.1	99.5539	3.79478	0.449932	1.60849e-18	2.68387e-15	hypothetical protein
Medtr7g095040.1	5.76204	3.84318	1.35651	0.000422908	0.0137856	hypothetical protein
Medtr1g058380.1	13.2836	3.88432	0.781248	1.93917e-07	2.69635e-05	Pmr5/Cas1p GDSL/SGNH-like acyl-esterase family protein
Medtr2g033980.1	21.5996	3.91774	0.630949	4.71893e-11	1.74974e-08	transmembrane protein, putative
Medtr7g112930.1	12.6822	3.91998	0.705279	7.88688e-09	1.64497e-06	hypothetical protein
Medtr3g073075.1	5.53853	3.94324	0.76086	4.56004e-08	7.95682e-06	hypothetical protein
Medtr8g074070.1	53.9592	4.06554	0.802752	1.56047e-08	3.01883e-06	2OG-Fe(II) oxygenase family oxidoreductase
Medtr1g066430.1	6.04793	4.08353	1.38561	0.000201552	0.00792005	zinc finger, C3HC4 type (RING finger) protein
Medtr8g032055.1	61.7946	4.29802	0.559204	7.28882e-16	9.26617e-13	transmembrane protein, putative
Medtr5g080330.1	23.9099	4.30324	0.737676	2.93461e-10	8.80283e-08	aspartic protease family protein, putative
Medtr0052s0160.1	536.904	4.36526	0.46736	4.25641e-22	1.03303e-18	senescence-associated protein
Medtr8g032050.1	8.08514	4.56256	0.85674	2.17117e-08	4.05341e-06	homeobox domain, ZF-HD class protein
Medtr1g016235.1	26.1624	4.6806	1.8764	3.10588e-05	0.00186432	hypothetical protein
Medtr8g066950.1	72.5823	4.84432	0.768645	1.8137e-11	7.68579e-09	transmembrane protein, putative
Medtr4g070080.1	288.709	5.06437	0.598279	1.26213e-18	2.24634e-15	RNA-binding (RRM/RBD/RNP motif) family protein
Medtr4g091430.1	11.5714	5.09625	1.15448	3.18735e-06	0.000288449	hypothetical protein
Medtr2g009737.1	44.9039	5.40684	0.693877	6.23916e-16	8.32834e-13	hypothetical protein
Medtr4g116273.1	17.8385	5.51215	1.94676	4.68722e-06	0.000398518	hypothetical protein
Medtr5g098973.1	5.286	6.86044	2.34899	2.46189e-06	0.000232244	hypothetical protein
Medtr6g007783.1	9.15052	6.91876	2.08884	1.08889e-07	1.62402e-05	hypothetical protein
Medtr6g052050.1	9.43817	7.63266	2.46492	2.57691e-06	0.000240198	methyl-CpG-binding domain protein
Medtr8g010570.3	166.031	11.2483	3.77441	1.26282e-05	0.000931313	NADH dehydrogenase [ubiquinone] iron-sulfur protein
Medtr4g081010.5	372.548	12.2381	3.00275	6.81235e-09	1.44029e-06	polyubiquitin 3 chr4:31289098-31286525 20140818

## Sheet: Mting1-7 vs WT leaf
Gene ID	baseMean	log2FoldChange	lfcSE	pvalue	padj	Annotation
Medtr8g445800.1	40.5371	-7.02803	2.61321	2.31924e-07	1.66383e-05	LRR receptor-like kinase, putative
Medtr5g049790.3	8.64753	-6.62432	2.60999	1.7738e-06	9.05023e-05	exostosin family protein
Medtr8g045880.1	58.9661	-6.3977	2.76116	2.72275e-05	0.0008928	embryonic abundant-like protein
Medtr2g030400.1	34.0326	-5.70605	2.59798	5.11514e-05	0.0014711	3-hydroxyisobutyrate dehydrogenase
Medtr7g099000.1	28.6731	-5.51244	2.3771	9.2312e-06	0.000361167	hypothetical protein
Medtr4g078770.4	28.0321	-5.03567	2.41595	7.96303e-05	0.00205976	hypothetical protein
Medtr1g100627.1	13.2314	-4.8841	0.864735	9.04223e-09	1.04367e-06	hypothetical protein
Medtr6g016455.1	5.41901	-4.75259	2.41351	0.000164683	0.00362442	hypothetical protein
Medtr1g107085.3	55.2153	-4.66341	2.3218	0.000117077	0.00279137	hypothetical protein
Medtr7g034115.1	8.91041	-4.50921	2.32182	0.000174327	0.00378851	cyclin-like F-box protein
Medtr8g068760.1	13.1	-4.49387	2.32447	0.000181513	0.00391194	caffeic acid O-methyltransferase
Medtr4g051350.1	1964.52	-4.34353	0.427581	1.32582e-25	4.9188e-22	50S ribosomal protein L33
Medtr8g045210.1	150.79	-4.26103	0.455704	4.63245e-22	6.68359e-19	50S ribosomal protein L33
Medtr5g068780.1	29.8229	-4.09052	2.26797	0.000360354	0.00655809	60S ribosomal protein L6
Medtr0006s0230.1	7.86254	-3.31876	1.27927	0.000912076	0.0131228	NBS-LRR type disease resistance protein
Medtr2g013430.1	26.2267	-3.22215	1.06529	9.46724e-05	0.00235502	protein silencing defective protein
Medtr1g051380.2	172.072	-3.06814	0.416986	1.13719e-14	4.92214e-12	apurinic endonuclease-redox protein
Medtr3g070080.1	207.768	-3.04088	0.69795	5.7091e-07	3.47226e-05	Myb/SANT-like DNA-binding domain protein
Medtr7g114100.1	6.22165	-3.02011	2.35608	0.00213225	0.0239924	calcium-dependent phospholipid-binding copine family protein
Medtr7g033685.2	22.8081	-3.00354	1.10488	0.00105082	0.0143358	RNA-directed DNA methylation protein
Medtr4g131350.1	52.828	-2.96365	1.01851	0.000855735	0.0125202	XH/XS domain protein
Medtr2g017925.1	56.2589	-2.94661	0.514002	1.26658e-09	1.82739e-07	GDSL-like lipase/acylhydrolase
Medtr6g043280.1	365.211	-2.93671	2.43722	0.00271109	0.0286523	peroxidase family protein
Medtr2g031240.2	21.5042	-2.92816	2.47163	0.00277569	0.0290899	S-adenosyl-L-methionine-dependent methyltransferase, putative
Medtr1g112950.1	8.5349	-2.90617	1.38219	0.00202787	0.0231897	neutral amino acid transporter
Medtr4g129890.1	69.7951	-2.90355	1.0746	0.00123449	0.016151	Rho GTPase-like protein
Medtr2g021242.1	46.5407	-2.88918	0.510922	2.04792e-09	2.82897e-07	glutamine synthetase domain protein
Medtr1g107085.1	21.1074	-2.87737	2.50515	0.0029839	0.0307144	hypothetical protein
Medtr6g016375.1	44.8094	-2.87503	1.49273	0.00258239	0.0276781	BZIP transcription factor
Medtr4g115160.1	65.0806	-2.83671	0.454785	2.45636e-11	5.51963e-09	nucleosome assembly protein
Medtr2g099950.1	113.978	-2.79867	1.01394	0.000193326	0.00409182	cell-wall invertase
Medtr3g054080.1	7.90804	-2.71408	0.996521	0.000666743	0.0104435	cyclin-dependent kinase
Medtr8g023960.2	73.5587	-2.68012	0.564981	1.27107e-07	9.85363e-06	copper ion-binding protein
Medtr4g009040.2	15.5018	-2.65543	0.940449	0.000292434	0.00556374	cinnamoyl-CoA reductase
Medtr8g011210.1	118.701	-2.62333	0.431992	1.04645e-10	1.9449e-08	ATP/DNA-binding protein
Medtr6g052330.1	34.9122	-2.58033	1.33978	0.00331409	0.0326998	DNA primase
Medtr2g450510.1	28.5981	-2.57385	0.594886	5.51931e-07	3.3966e-05	flavin-binding monooxygenase-like protein
Medtr3g064250.1	36.6296	-2.557	2.58091	0.00377833	0.0359162	zinc finger CCCH domain protein
Medtr1g079270.1	24.4592	-2.46698	0.778484	0.000147948	0.00332948	glycoside hydrolase family 81 protein
Medtr2g021480.1	26.6973	-2.45247	0.813157	0.000317606	0.00594681	F-box protein
Medtr1g046460.1	233.208	-2.39843	0.176158	2.73215e-43	3.5477e-39	PHD finger-like protein
Medtr5g071833.1	35.8231	-2.38527	1.54027	0.00516355	0.0448936	clathrin heavy chain
Medtr2g033055.1	8.56228	-2.36986	0.967349	0.000740872	0.0113211	E3 ubiquitin-protein ligase UPL6-like protein
Medtr8g018270.1	13.3964	-2.36457	2.91517	0.00437884	0.0399292	NB-ARC domain protein
Medtr7g118210.1	9.31755	-2.34688	0.964669	0.000992505	0.0138726	RNA recognition motif 2 in plant MEI2-like protein, putative
Medtr1840s0010.1	6.54613	-2.30822	0.896718	0.000827709	0.0122343	pentatricopeptide (PPR) repeat protein
Medtr1g025140.1	132.097	-2.27144	0.526138	1.19396e-06	6.35807e-05	hexokinase
Medtr3g456070.1	10.2647	-2.26281	1.19842	0.00535562	0.045996	NB-ARC domain disease resistance protein
Medtr4g116010.1	34.1839	-2.26059	0.655551	7.03041e-05	0.0018858	flavonol synthase/flavanone 3-hydroxylase
Medtr4g099380.1	18.3022	-2.25211	0.856072	0.000601325	0.00973591	2-oxoglutarate-dependent dioxygenase
Medtr3g055970.1	140.239	-2.2045	0.276829	9.89362e-17	6.42343e-14	tornado protein
Medtr6g018390.1	25.1119	-2.19563	0.836769	0.00089066	0.0128997	F-box SKIP23-like protein
Medtr4g125670.1	51.5885	-2.16119	0.640814	7.73681e-05	0.00201474	EEIG1/EHBP1 protein amino-terminal domain protein
Medtr4g131990.1	107.332	-2.16084	0.232166	1.45554e-21	1.80002e-18	hypothetical protein
Medtr3g005460.1	75.6349	-2.14835	0.645173	8.63576e-05	0.00219658	B3 DNA-binding domain protein
Medtr7g064740.1	5.85792	-2.13154	1.178	0.00371605	0.0355454	transmembrane protein, putative
Medtr1g116580.1	31.9583	-2.09462	0.605115	5.14269e-05	0.00147739	DNA-binding domain protein, putative
Medtr8g058400.1	15.0968	-2.08769	1.09665	0.00360821	0.0348515	PPR containing plant-like protein
Medtr5g078250.1	12.8537	-2.08556	0.866595	0.000852374	0.0125088	replication factor-A carboxy-terminal domain protein
Medtr3g082160.1	54.9981	-2.07018	0.558064	2.27884e-05	0.000768589	myb-like DNA-binding domain protein
Medtr3g076960.1	211.915	-2.06298	0.701193	9.91144e-05	0.00243563	phloem specific protein
Medtr4g104370.1	32.2004	-2.06137	0.631564	5.83354e-05	0.00163781	KDEL-tailed cysteine endopeptidase CEP1
Medtr7g103050.1	10.2099	-2.039	0.848045	0.00108366	0.0146729	hypothetical protein
Medtr0572s0010.1	20.3786	-2.03144	0.698011	0.000237103	0.00477086	pentatricopeptide (PPR) repeat protein
Medtr3g110010.1	24.555	-2.0047	0.733702	0.000287867	0.00552543	BZIP transcription factor
Medtr2g087960.1	130.498	-1.93896	0.217149	3.26446e-20	3.68601e-17	cellulose synthase H1-like protein
Medtr5g027600.1	15.8541	-1.92604	0.924787	0.00285964	0.0297059	ribosomal protein S13P/S18e
Medtr2g067860.1	31.0761	-1.91433	0.555113	4.32921e-05	0.00129378	heat shock protein 70 (HSP70)-interacting protein, putative
Medtr3g045830.1	55.4323	-1.90288	0.330795	7.27855e-10	1.12514e-07	homeobox leucine zipper protein
Medtr4g107670.1	120.708	-1.90103	0.498079	5.31133e-06	0.000226867	peptide/nitrate transporter
Medtr3g045450.1	25.4695	-1.89862	0.968402	0.00434282	0.0396565	pentatricopeptide (PPR) repeat protein
Medtr6g081040.1	338.413	-1.8896	0.795371	0.000801973	0.0119766	kinase interacting (KIP1-like) family protein
Medtr4g089065.1	19.2169	-1.87945	1.12623	0.00539278	0.0461908	phosphatidylinositol N-acetylglucosaminyltransferase
Medtr2g091280.1	69.9967	-1.83546	0.525557	3.09752e-05	0.000991895	myosin heavy chain-like protein, putative
Medtr4g134870.1	14.466	-1.83455	0.775037	0.00144097	0.0181484	AP2 domain class transcription factor
Medtr3g028650.1	12.371	-1.83167	0.839551	0.001867	0.0218406	receptor-like kinase
Medtr4g126120.2	112.904	-1.829	0.235283	4.81188e-16	2.65882e-13	BAAT/acyl-CoA thioester hydrolase carboxy-terminal protein
Medtr5g017040.1	69.815	-1.81759	5.9829	0.00526087	0.0453903	helix loop helix DNA-binding domain protein
Medtr1g040560.1	62.2986	-1.8096	0.462852	5.34337e-06	0.000227487	sucrose phosphate phosphatase
Medtr2g041140.1	51.315	-1.80472	0.767742	0.00122695	0.0160887	DEAD-box ATP-dependent RNA helicase
Medtr6g005940.1	14.2375	-1.80361	1.00635	0.00383039	0.0362916	transmembrane protein, putative
Medtr5g044120.1	38.4505	-1.78217	0.605128	0.000244145	0.00487727	PPR containing plant-like protein
Medtr1g041380.1	190.994	-1.77462	0.246803	3.83662e-14	1.44401e-11	aluminum induced protein with YGL and LRDR motif protein
Medtr3g103410.1	185.592	-1.74635	0.563495	7.178e-05	0.00190801	plant/MWF20 protein
Medtr2g089000.1	107.155	-1.74571	0.252089	2.86802e-13	8.66074e-11	BHLH domain class transcription factor
Medtr1g073350.1	11.1164	-1.74492	0.755541	0.000741681	0.0113236	CCT motif protein
Medtr3g062220.1	25.4343	-1.74464	0.469625	1.11757e-05	0.000423081	NB-ARC domain disease resistance protein
Medtr2g099630.1	14.2463	-1.74187	0.823994	0.00164202	0.0198618	DUF3511 domain protein
Medtr2g100550.1	11.8955	-1.72776	0.786174	0.00103451	0.0142149	tyrosine kinase family protein
Medtr6g053660.1	133.424	-1.7239	0.279218	5.83466e-11	1.1783e-08	C2H2-like zinc finger protein, putative
Medtr8g074040.1	59.5374	-1.71609	0.730188	0.00140206	0.0178225	long-chain acyl-CoA synthetase
Medtr4g066340.1	63.1818	-1.70744	0.241529	1.13648e-13	3.7839e-11	cyanogenic beta-glucosidase, putative
Medtr2g099820.1	40.7116	-1.68182	0.7064	0.00135594	0.0173638	SMAD/FHA domain protein, putative
Medtr1g022290.1	19.0842	-1.65868	0.585179	0.000179096	0.0038727	MYB family transcription factor
Medtr0939s0010.1	35.6032	-1.64818	0.449125	1.45557e-05	0.00052795	dehydration-responsive element-binding protein
Medtr3g116240.1	47.8618	-1.63684	0.469916	2.15443e-05	0.000733297	polyol/monosaccharide transporter 1
Medtr1g111000.1	165.807	-1.63582	0.261882	2.46104e-11	5.51963e-09	alpha-glucosidase
Medtr2g426070.1	89.8908	-1.63542	0.397879	2.11774e-06	0.000105969	F-box protein interaction domain protein
Medtr3g092050.1	19.4537	-1.62172	0.834197	0.00323032	0.0322423	metal-dependent protein hydrolase
Medtr7g090980.1	102.636	-1.6102	0.448867	1.57638e-05	0.00056467	DNA topoisomerase 2-binding-like protein, putative
Medtr3g114350.1	105.089	-1.60135	0.229426	2.6878e-13	8.21201e-11	DNA topoisomerase type I
Medtr1g115300.1	325.353	-1.60061	0.406204	4.09003e-06	0.000184407	elongator complex protein
Medtr0009s0370.1	124.068	-1.58207	0.269433	3.56052e-10	5.93854e-08	sugar porter (SP) family MFS transporter
Medtr6g023975.1	325.934	-1.58166	0.217885	2.16298e-14	8.67303e-12	sulfite oxidase-like protein
Medtr3g082270.2	58.1303	-1.57733	0.666155	0.000618299	0.00990576	hypothetical protein
Medtr3g063940.1	77.7856	-1.57405	0.297846	8.88021e-09	1.02955e-06	transmembrane protein, putative
Medtr4g121435.1	73.4497	-1.56706	0.484027	9.20736e-05	0.00230806	importin subunit alpha
Medtr6g086510.1	72.5194	-1.55619	0.322724	8.08832e-08	6.63658e-06	nudix hydrolase-like protein
Medtr2g076330.1	342.846	-1.55563	0.348888	4.25093e-07	2.73259e-05	hypothetical protein
Medtr6g089960.1	185.892	-1.55312	0.222249	1.77634e-13	5.69525e-11	hypothetical protein
Medtr1g069805.1	14.0201	-1.55199	0.943839	0.00361837	0.0348938	NAC transcription factor-like protein
Medtr3g020620.1	7.95695	-1.54944	0.980463	0.00483962	0.0428959	LRR and NB-ARC domain disease resistance protein
Medtr1g046510.1	63.7678	-1.53328	0.422396	1.97336e-05	0.000676989	hydroxyethylthiazole kinase family protein
Medtr6g026730.1	55.323	-1.5302	0.336572	3.80869e-07	2.51045e-05	FAD-dependent oxidoreductase
Medtr1g080420.1	185.708	-1.51074	0.560034	0.000259637	0.00508121	chromatin remodeling complex subunit
Medtr3g096350.1	148.974	-1.51036	0.209311	3.47392e-14	1.34653e-11	small GTPase family RAB protein
Medtr3g073320.2	126.087	-1.50677	0.523095	0.000156412	0.00348971	PHD-zinc-finger-like domain protein
Medtr6g039840.1	216.695	-1.50563	0.402205	8.96811e-06	0.000352882	DEAD-box ATP-dependent RNA helicase
Medtr7g031420.1	63.1663	-1.50545	0.380253	5.33598e-06	0.000227487	sister chromatid cohesion 1 protein
Medtr5g030600.1	68.5161	-1.50541	0.331712	3.13174e-07	2.13776e-05	starch synthase
Medtr1g050510.1	251.32	-1.50452	0.998642	0.00276642	0.0290161	hypothetical protein
Medtr5g044200.1	84.4698	-1.4915	0.403553	1.62979e-05	0.000579803	chromatin modification-related protein Eaf7
Medtr7g091810.1	27.6668	-1.49093	0.618449	0.000892291	0.0129025	zinc finger AN1 and C2H2 domain stress-associated protein
Medtr3g065900.1	47.2286	-1.49045	0.330618	4.393e-07	2.79623e-05	TATA-box-binding protein
Medtr4g015420.1	19.6116	-1.48127	0.729192	0.00223021	0.0247621	cyanogenic beta-glucosidase, putative
Medtr4g113830.1	49.3676	-1.47787	0.386293	9.02461e-06	0.000354032	organelle transcript processing protein, putative
Medtr2g016060.1	85.6653	-1.46004	0.726794	0.00305998	0.0311784	Pmr5/Cas1p GDSL/SGNH-like acyl-esterase family protein
Medtr3g037470.1	21.5359	-1.4576	0.646389	0.00130932	0.0169218	TPR superfamily protein
Medtr3g076950.1	730.751	-1.44175	0.462133	7.48554e-05	0.00196165	phloem specific protein
Medtr5g063390.1	35.0334	-1.4404	0.945037	0.00306225	0.031187	MFS transporter
Medtr4g134680.1	267.867	-1.43665	0.706285	0.00132673	0.0170909	dynamin-2B-like protein
Medtr1g063180.2	227.118	-1.43598	0.546591	0.000360774	0.00656113	suppressor of auxin resistance 1 protein
Medtr4g097650.1	44.6291	-1.43383	0.344232	1.59357e-06	8.21133e-05	xyloglucan endotransglucosylase/hydrolase, putative
Medtr5g097180.1	49.3882	-1.43315	0.569465	0.000837144	0.0123386	serine carboxypeptidase-like protein
Medtr2g085330.2	610.604	-1.42398	0.320111	4.13819e-07	2.68672e-05	proton pump interactor, putative
Medtr0308s0020.1	27.9852	-1.40787	0.67021	0.0014763	0.0185125	pentatricopeptide (PPR) repeat protein
Medtr4g032360.1	34.9815	-1.40585	0.549184	0.000520758	0.00873084	nutrient reservoir protein, putative
Medtr8g027380.1	17.2544	-1.40158	0.908798	0.00595088	0.0494845	hypothetical protein
Medtr4g062550.1	165.402	-1.39763	0.304381	2.59246e-07	1.84455e-05	nutrient reservoir protein, putative
Medtr5g026620.1	95.6545	-1.3862	0.654167	0.00108912	0.0147314	ubiquinol oxidase 1a
Medtr0013s0120.1	31.7222	-1.37793	0.858306	0.0051613	0.0448911	pentatricopeptide (PPR) repeat protein
Medtr5g082250.1	42.3027	-1.36704	0.53859	0.000639552	0.0101424	ubiquitin-binding WIYLD domain protein
Medtr1g018205.1	93.1638	-1.3649	0.595211	0.00139032	0.0177167	porin/voltage-dependent anion-selective channel protein
Medtr4g082300.2	84.7444	-1.36288	0.468207	0.000216634	0.00446861	GCK domain protein
Medtr7g092100.1	41.8313	-1.36152	0.663962	0.00195397	0.0225833	RNAediting factor 1
Medtr4g022510.1	6.89749	-1.35281	1.06355	0.00394728	0.0371266	transmembrane protein, putative
Medtr4g125920.1	467.751	-1.34793	0.233844	7.12588e-10	1.11481e-07	XH/XS domain protein
Medtr6g045183.1	16.4113	-1.34675	0.599374	0.00119374	0.0157688	frigida-LIKE protein
Medtr3g111880.1	23.1327	-1.34388	0.991151	0.00316607	0.0318446	MYB family transcription factor
Medtr2g014370.3	24.8141	-1.33531	1.10451	0.00558235	0.047408	hypothetical protein
Medtr1g092860.1	156.706	-1.33244	0.23477	6.95825e-10	1.09519e-07	RNA-binding (RRM/RBD/RNP motif) family protein, putative
Medtr8g035880.1	303.036	-1.32716	0.628163	0.00104956	0.0143358	zinc-binding dehydrogenase family oxidoreductase
Medtr4g129770.1	29.7662	-1.32481	0.361354	1.41866e-05	0.000516003	hypothetical protein
Medtr2g100200.1	70.9573	-1.32411	0.276717	1.31913e-07	1.01056e-05	PPR containing plant-like protein
Medtr7g052670.1	24.4229	-1.32043	0.749353	0.00412809	0.0383803	F-box protein interaction domain protein
Medtr7g066450.1	8.77368	-1.31142	0.965093	0.0056442	0.0477303	hypothetical protein
Medtr8g468380.1	122.147	-1.30751	0.221323	2.71017e-10	4.66114e-08	myb transcription factor
Medtr5g078500.1	59.3207	-1.30469	0.468369	0.000294037	0.00558606	hypothetical protein
Medtr3g010190.1	52.6825	-1.28431	0.305303	1.55605e-06	8.0499e-05	Sec14p-like phosphatidylinositol transfer family protein
Medtr3g088160.3	1199.74	-1.28133	0.301638	1.1661e-06	6.26656e-05	thylakoid-bound ascorbate peroxidase chr3:39979738-39987437 20140818
Medtr0040s0110.1	55.8657	-1.27739	0.279743	3.58763e-07	2.38289e-05	Sel1 repeat protein
Medtr2g084585.1	17.2078	-1.27533	0.554941	0.000970371	0.0136573	GDSL-like lipase/acylhydrolase
Medtr4g088850.2	29.8573	-1.27441	0.43408	0.000175439	0.00380631	LSD1-type zinc finger protein
Medtr1g094630.2	46.0585	-1.27013	0.693773	0.00203742	0.023258	pumilio-family RNA-binding repeatprotein
Medtr1g070350.1	46.7933	-1.26958	0.342572	1.20171e-05	0.000450338	zein-binding protein
Medtr4g078750.1	16.616	-1.26912	0.480079	0.000401848	0.00714306	PPR containing plant-like protein
Medtr1g100683.2	104.964	-1.26109	0.36668	3.41907e-05	0.0010698	DNA mismatch repair MSH3-like protein
Medtr7g012890.1	16.6828	-1.26034	0.591929	0.0016312	0.0197585	pentatricopeptide (PPR) repeat protein
Medtr1g051230.1	374.961	-1.26023	0.553281	0.000952292	0.0134774	condensin complex subunit 1
Medtr8g070540.1	606.23	-1.24922	0.262996	1.174e-07	9.18333e-06	CTP synthase-like protein
Medtr1g056460.1	118.893	-1.2475	0.641892	0.00168278	0.0202068	esophageal cancer associated protein, putative
Medtr7g097240.1	11.3857	-1.2446	0.740876	0.00380846	0.0361497	hypothetical protein
Medtr7g056313.1	41.3721	-1.24178	0.461787	0.00034752	0.00640246	RNA polymerase Rpb1 carboxy-terminal repeat protein, putative
Medtr4g072320.1	63.1811	-1.23533	0.405967	0.000114257	0.00272976	aldo/keto reductase family oxidoreductase
Medtr4g113670.1	45.8729	-1.2294	0.410174	0.000130949	0.00301485	plant tudor-like RNA-binding protein
Medtr3g080120.1	230.525	-1.22281	0.314625	6.70523e-06	0.000275003	FAM91A1-like protein
Medtr5g074550.1	36.7348	-1.21848	0.406894	0.000161501	0.00357255	tubby C 2 protein
Medtr3g435460.2	3081.25	-1.21829	0.532762	0.000796111	0.0119233	light-harvesting complex I chlorophyll A/B-binding protein
Medtr1g049070.1	10.931	-1.2182	1.00985	0.00584607	0.0489511	RNA recognition motif
Medtr8g041600.1	25.8321	-1.21017	0.703955	0.00319637	0.0320501	2OG-Fe(II) oxygenase family oxidoreductase
Medtr4g060540.1	185.682	-1.20279	0.22179	3.99264e-09	5.08279e-07	proteasome subunit beta protein
Medtr4g063720.1	150.334	-1.19995	0.785093	0.00370347	0.0354512	heat shock cognate 70 kDa protein
Medtr4g035350.1	86.0646	-1.19921	0.339598	2.71025e-05	0.000889826	SnRK1-interacting protein
Medtr1g032040.1	23.5307	-1.19742	0.591097	0.00206542	0.0234443	plant organelle RNA recognition domain protein
Medtr2g437030.1	42.7059	-1.1974	0.506832	0.00105089	0.0143358	mTERF protein
Medtr1g052405.1	315.339	-1.19613	0.142628	3.25252e-18	2.63962e-15	OTU-like cysteine protease
Medtr5g045620.1	72.6309	-1.19067	0.293531	3.24112e-06	0.000151661	PPR containing plant-like protein
Medtr1g095580.1	79.6902	-1.18772	0.237719	4.00273e-08	3.57219e-06	pseudouridine synthase Rlu family protein
Medtr4g082150.1	130.661	-1.18716	0.462177	0.000471085	0.00813977	anaphase promoting complex subunit 2
Medtr4g063530.1	7.59268	-1.18636	0.88609	0.00548917	0.046785	transmembrane protein, putative
Medtr3g114700.1	137.88	-1.18633	0.253548	2.26705e-07	1.6357e-05	PPR containing plant-like protein
Medtr5g061550.1	20.4534	-1.18188	0.552088	0.00123824	0.0161653	hypothetical protein
Medtr3g040070.1	237.855	-1.17657	0.208878	1.04191e-09	1.52872e-07	vacuolar protein sorting-associated protein 26A
Medtr8g059560.7	82.2755	-1.17525	0.528525	0.0010724	0.0145508	titan9, putative
Medtr5g068170.1	24.6867	-1.17387	0.564811	0.00178841	0.0211884	PPR containing plant-like protein
Medtr4g049830.1	626.954	-1.16965	0.135708	4.73201e-19	4.55149e-16	dienelactone hydrolase family protein
Medtr8g015550.1	131.79	-1.16553	0.264189	7.15573e-07	4.22351e-05	calcium-activated chloride channel protein
Medtr8g075110.1	508.084	-1.16441	0.143012	2.70428e-17	1.95083e-14	universal stress family protein
Medtr1g037130.1	23.9782	-1.16271	0.556142	0.00155219	0.0191663	disease resistance protein (CC-NBS-LRR class) family protein
Medtr7g117580.1	181.695	-1.16173	0.354141	5.57382e-05	0.00158199	ion channel castor
Medtr7g090340.1	266.907	-1.15993	0.160892	3.19226e-14	1.25611e-11	PPR containing plant-like protein
Medtr6g023290.1	51.3475	-1.15992	0.321628	1.79682e-05	0.00062804	cytochrome c1, heme protein
Medtr8g013640.1	496.662	-1.15969	0.365756	7.59668e-05	0.00198676	4F5 family protein
Medtr8g015680.1	20.2204	-1.15607	0.610238	0.0025514	0.0274595	F-box/FBD-like domain protein
Medtr8g068265.1	21.6299	-1.15391	0.923757	0.00518372	0.0450087	1-deoxy-D-xylulose-5-phosphate synthase
Medtr6g008800.1	83.2104	-1.14733	0.359903	7.21201e-05	0.00191509	ABC transporter B family protein
Medtr2g038550.1	54.3669	-1.14566	0.45118	0.000615514	0.00988553	transmembrane-like protein
Medtr1g088120.1	21.1987	-1.14301	0.808597	0.00594129	0.0494536	F-box protein interaction domain protein
Medtr7g072580.2	219.043	-1.14265	0.473448	0.000667643	0.0104497	transcription factor TFIID protein
Medtr6g488190.1	24.0395	-1.14228	0.475664	0.000747519	0.011386	hypothetical protein
Medtr2g025950.1	82.3255	-1.14114	0.420607	0.000380875	0.00685946	ubiquitin-protein ligase, UPL5
Medtr2g032550.1	45.6343	-1.12741	0.627942	0.00333493	0.0328094	heat shock 70 kDa protein
Medtr1g053570.1	45.3455	-1.11922	0.324749	3.93999e-05	0.00119256	D111/G-patch domain protein
Medtr7g051240.1	92.2497	-1.1181	0.343477	6.2859e-05	0.00172929	FAD-dependent oxidoreductase
Medtr4g102530.1	93.327	-1.11762	0.492489	0.000994879	0.0138727	MADS-box transcription factor
Medtr2g096290.1	270.125	-1.10824	0.184545	1.42619e-10	2.56908e-08	NDX1 homeobox protein
Medtr1g035250.1	39.1181	-1.10328	0.386304	0.000231516	0.00470459	PPR containing plant-like protein
Medtr8g442370.1	289.569	-1.09334	0.231213	1.671e-07	1.25421e-05	cysteine-rich RLK (receptor-like kinase) protein
Medtr4g078565.1	554.36	-1.09259	0.459367	0.000989258	0.0138544	targeting protein for Xklp2 protein
Medtr1g044020.1	148.768	-1.09216	0.205505	7.64974e-09	8.98932e-07	Rpp4C3
Medtr6g005030.1	92.9184	-1.09178	0.313596	3.26419e-05	0.00103128	30S ribosomal S17-like protein
Medtr1g061710.1	33.3453	-1.09022	0.830579	0.00400898	0.0375589	sulfite exporter TauE/SafE family protein
Medtr5g085950.1	212.735	-1.08734	0.192436	9.81846e-10	1.45706e-07	MMS19 nucleotide excision repair-like protein
Medtr2g072510.1	362.295	-1.08597	0.204359	7.0202e-09	8.32487e-07	chalcone-flavanone isomerase family protein
Medtr2g013080.1	45.5775	-1.08331	0.321684	4.60287e-05	0.00134613	RING zinc finger protein
Medtr2g034370.1	162.748	-1.07937	0.532348	0.00156795	0.0192985	transmembrane protein, putative
Medtr5g016880.1	51.0602	-1.07523	0.390194	0.000364628	0.00661733	pi-PLC X domain plant-like protein
Medtr3g047590.1	105.525	-1.07506	0.229964	2.05131e-07	1.50914e-05	hypothetical protein
Medtr5g027000.1	153.44	-1.06887	0.269874	4.51472e-06	0.000200766	calcium-binding EF-hand protein
Medtr8g077150.1	269.087	-1.06312	0.320952	5.74528e-05	0.00161827	chaperone DnaJ-domain protein, putative
Medtr4g107810.2	76.8253	-1.0599	0.689615	0.00363604	0.0349733	SPFH/band 7/PHB domain membrane-associated family protein
Medtr2g086950.1	368.458	-1.05894	0.171985	6.01156e-11	1.20093e-08	protein phosphatase 1 regulatory subunit SDS22
Medtr7g105260.1	123.801	-1.04398	0.242963	1.1635e-06	6.26656e-05	RNA-binding (RRM/RBD/RNP motif) family protein
Medtr7g094810.1	133.364	-1.0434	0.286561	1.72622e-05	0.000607453	Rho GTPase
Medtr7g107040.1	24.2391	-1.04281	0.732932	0.00440825	0.040141	gibberellin receptor GID1, putative
Medtr5g044930.1	57.8521	-1.03117	0.33602	0.00013564	0.00310907	PPR containing plant-like protein
Medtr7g105390.2	113.163	-1.02918	0.394428	0.000453717	0.00789218	lysosomal pro-X carboxypeptidase-like protein
Medtr7g102950.1	68.1821	-1.02655	0.323472	9.4094e-05	0.00234288	translation initiation factor
Medtr7g093160.1	10.8409	-1.0258	0.710904	0.00430074	0.0394665	seed maturation protein
Medtr5g017640.1	546.99	-1.02569	0.208977	6.62762e-08	5.64325e-06	SEC8 exocyst complex component specific domain protein
Medtr4g082265.1	236.271	-1.02112	0.22746	5.26422e-07	3.26281e-05	anaphase promoting complex subunit 2
Medtr3g117790.1	54.7522	-1.01999	0.40905	0.000695216	0.0107377	myb-like DNA-binding domain protein
Medtr3g466820.1	944.53	-1.01261	0.139819	3.55756e-14	1.35867e-11	insulin-degrading enzyme
Medtr1g007800.1	81.3731	-1.01261	0.315031	8.80217e-05	0.00222799	enoyl-(acyl carrier) reductase
Medtr8g016230.1	1573.38	-1.01244	0.274085	1.55505e-05	0.000557798	beta-galactosidase
Medtr3g437990.1	248.916	-1.01201	0.20106	3.36294e-08	3.10803e-06	ABC transporter A family protein
Medtr5g077160.1	58.3899	-1.01001	0.325857	0.000138895	0.00316413	transducin/WD40 repeat protein
Medtr8g059605.1	92.5538	-1.00941	0.622238	0.00392428	0.0369788	LRR receptor-like kinase
Medtr1g045880.1	51.9772	-1.0064	0.42686	0.000919444	0.0131971	PPR containing plant-like protein
Medtr2g061230.1	35.0468	-1.00076	0.356918	0.00035511	0.00647823	zinc finger, C3HC4 type (RING finger) protein
Medtr4g114690.1	633.808	1.00143	0.177041	8.98186e-10	1.35616e-07	TPR repeat protein
Medtr3g117890.1	820.341	1.00296	0.124214	4.5607e-17	3.20112e-14	heavy metal transport/detoxification superfamily protein
Medtr3g053460.1	35.5651	1.00321	0.505251	0.00225055	0.0249453	membrane lipoprotein, putative
Medtr1g087270.1	376.965	1.00351	0.250871	4.20009e-06	0.00018896	DNAJ heat shock amino-terminal domain protein
Medtr8g088880.1	415.609	1.00372	0.403401	0.000648976	0.0102352	glutelin type-B-like protein
Medtr1g098650.1	187.89	1.00468	0.335581	0.000181907	0.00391718	plant inositol phosphorylceramide synthase
Medtr8g068330.1	354.968	1.00578	0.245692	2.75221e-06	0.000132361	UDP-glucosyltransferase family protein
Medtr6g014187.1	96.3843	1.00683	0.616631	0.00431695	0.0395598	UDP-glucosyltransferase family protein
Medtr2g096760.1	116.772	1.00888	0.220375	3.35818e-07	2.25354e-05	E3 ubiquitin-protein ligase XBAT31, putative
Medtr4g068980.1	45.0946	1.01117	0.312111	7.65431e-05	0.00199982	F-box-like protein
Medtr6g008680.1	22.812	1.01162	0.33545	0.000160195	0.00355577	hypothetical protein
Medtr4g108880.1	117.617	1.01401	0.319446	9.48369e-05	0.00235686	two-component response regulator-like APRR7 protein
Medtr4g057795.2	934.489	1.01404	0.362213	0.000277199	0.00536828	ABC transporter family protein
Medtr2g029750.1	291.873	1.02011	0.391706	0.000481398	0.00826845	peroxidase family protein
Medtr3g035650.1	165.729	1.02192	0.540998	0.00245121	0.0266239	hypothetical protein
Medtr1g079870.1	643.713	1.02201	0.3321	0.000119382	0.00282879	hypothetical protein
Medtr8g031990.1	150.589	1.02221	0.198886	2.0504e-08	2.03463e-06	NAD(P)-binding rossmann-fold protein
Medtr4g084280.1	164.467	1.02251	0.354984	0.000230743	0.00469255	calcium-dependent lipid-binding (CaLB domain) family protein
Medtr2g019630.1	31.5861	1.023	0.444018	0.00113693	0.0152196	phospho-N-acetylmuramoyl-pentapeptide-transferase, putative
Medtr4g114120.1	209.123	1.02325	0.35826	0.000234042	0.0047337	DEAD-box ATP-dependent RNA helicase-like protein
Medtr4g084270.1	213.897	1.02504	0.323385	9.1657e-05	0.00229984	phosphoglucomutase/phosphomannomutase family protein
Medtr8g102800.1	103.906	1.02542	0.332435	0.000118992	0.00282471	ethylene response factor
Medtr5g030990.1	35.695	1.02698	0.63644	0.00416935	0.0386984	hypothetical protein
Medtr3g449480.6	204.918	1.0294	0.304599	4.41119e-05	0.00130775	N-(5-phosphoribosyl)anthranilate isomerase
Medtr2g034880.1	26.9013	1.03002	0.742646	0.0048765	0.0430758	transmembrane protein, putative
Medtr4g033085.1	338.525	1.03128	0.277456	1.2781e-05	0.000470811	isoflavone-7-O-methyltransferase
Medtr2g090765.1	297.076	1.0313	0.535994	0.0021569	0.0241755	fasciclin-like arabinogalactan protein
Medtr1g103200.1	234.869	1.03175	0.297885	3.25303e-05	0.00103091	transmembrane protein, putative
Medtr2g097030.1	214.193	1.03881	0.39571	0.000455708	0.00791093	expansin A10
Medtr0052s0070.1	926.65	1.04109	0.613558	0.00309717	0.0313981	senescence-associated protein
Medtr3g084140.1	482.685	1.04132	0.242043	1.15391e-06	6.23017e-05	UBL5 ubiquitin-like modifier
Medtr7g071040.1	788.209	1.04579	0.296868	2.55549e-05	0.000848671	UDP-glucosyltransferase family protein
Medtr7g094870.1	323.084	1.04732	0.479462	0.00158883	0.0194449	hypothetical protein
Medtr1g097080.1	68.718	1.04761	0.426607	0.000783099	0.0118033	hypothetical protein
Medtr1g115285.1	189.755	1.04832	0.232566	4.58585e-07	2.89064e-05	CASP-like protein
Medtr4g007570.2	48.1517	1.04853	0.938342	0.00595262	0.0494845	Novel GRP family
Medtr4g121550.1	147.798	1.05243	0.330482	0.000102416	0.00250221	ribosomal RNA processing protein
Medtr2g026030.1	169.514	1.05264	0.550751	0.00218739	0.0244493	tonoplast dicarboxylate transporter
Medtr2g009720.2	178.901	1.05536	0.380553	0.000291871	0.00556117	class I glutamine amidotransferase
Medtr1g104540.1	166.234	1.05601	0.273092	6.10863e-06	0.000255461	Sec14p-like phosphatidylinositol transfer family protein
Medtr1g090723.3	314.96	1.06017	0.550124	0.0020647	0.0234443	NAC transcription factor-like protein
Medtr1g082890.1	547.51	1.06591	0.263241	2.98605e-06	0.000141253	endo-beta-mannosidase-like mannosylglycoprotein
Medtr4g134400.1	62.382	1.06654	0.674808	0.00361529	0.034877	homeobox/lipid-binding domain protein
Medtr7g029015.1	454.832	1.06819	0.202836	9.29246e-09	1.06311e-06	nodulin-like/MFS transporter
Medtr3g091570.2	877.277	1.07028	0.231537	2.74473e-07	1.93173e-05	starch synthase 2/amyloplastic protein
Medtr3g011390.1	35.6662	1.07065	0.811399	0.00566406	0.0478671	NBS-LRR disease resistance protein
Medtr8g066460.1	337.959	1.07073	0.362138	0.000167929	0.00367098	RNA recognition motif
Medtr2g027690.2	456.62	1.07173	0.656369	0.00320956	0.0321414	enhancer of mRNA-decapping-like protein
Medtr8g014590.1	31.247	1.07508	0.656147	0.00353667	0.0343354	elongation factor Tu (EF-Tu) GTP-binding family protein
Medtr7g097210.2	247.964	1.07616	0.243023	6.47239e-07	3.86409e-05	long-chain-alcohol oxidase FAO1
Medtr5g011040.1	5317.14	1.07726	0.262038	2.42511e-06	0.000119507	3-hydroxy-3-methylglutaryl coenzyme A synthase
Medtr8g104460.1	36.7389	1.07739	0.280802	8.66986e-06	0.000342183	hypothetical protein
Medtr3g093270.1	34.3787	1.07918	0.491652	0.00134547	0.0172469	MFS transporter
Medtr4g127150.1	142.192	1.07985	0.295906	1.63731e-05	0.000580154	protein transporter Sec61 subunit gamma-like protein
Medtr1g052125.1	83.4356	1.08014	0.287948	1.12004e-05	0.0004234	transmembrane protein, putative
Medtr5g092070.1	75.995	1.08248	0.325587	5.2218e-05	0.00149515	hypothetical protein
Medtr3g074450.1	202.611	1.08573	0.496077	0.0012053	0.015896	hypothetical protein
Medtr8g039690.1	196.674	1.08611	0.268969	3.86194e-06	0.000175034	nudix hydrolase-like protein
Medtr7g098010.2	720.717	1.08714	0.361635	0.00014152	0.00320986	phosphatidylcholine-sterol acyltransferase
Medtr8g071330.1	102.084	1.0892	0.517008	0.00168234	0.0202068	calmodulin-binding protein MPCBP protein
Medtr5g062660.1	88.2934	1.08925	0.709877	0.00536646	0.0460413	nudix hydrolase-like protein
Medtr5g009410.1	38.3035	1.09042	0.818102	0.00520941	0.0451053	AP2 domain class transcription factor
Medtr4g068040.1	441.963	1.09448	0.27231	3.57026e-06	0.000163816	60S ribosomal protein L38A
Medtr1g056490.1	1161.51	1.09894	0.146546	5.8625e-15	2.67104e-12	ATP-dependent RNA helicase
Medtr5g014240.1	3058.72	1.10055	0.377449	0.000184637	0.00396335	cytochrome P450 family ent-kaurenoic acid oxidase
Medtr4g077100.1	97.6743	1.10115	0.675085	0.00334608	0.0328784	cinnamoyl-CoA reductase-like protein
Medtr6g087850.1	227.695	1.10272	0.600573	0.0023139	0.0255059	disease resistance protein (TIR-NBS-LRR class)
Medtr6g042310.1	1829.9	1.1038	0.220292	3.30626e-08	3.07755e-06	UDP-glucosyltransferase family protein
Medtr4g081560.1	205.859	1.10566	0.278923	4.97758e-06	0.000215446	DUF538 family protein
Medtr3g104570.1	560.89	1.10723	0.409497	0.000415243	0.00733098	IQ calmodulin-binding motif protein
Medtr1g052515.1	92.4921	1.10934	0.273196	3.34539e-06	0.000155143	galactinol-raffinose galactosyltransferase
Medtr5g063300.1	29.3407	1.11005	0.36647	0.00015174	0.00339715	hypothetical protein
Medtr1g100180.1	64.7214	1.11014	0.398534	0.000309371	0.00581779	MATE efflux family protein
Medtr5g083270.1	185.074	1.11356	0.299804	1.21844e-05	0.000453985	abscisic acid receptor
Medtr3g106750.1	943.485	1.11378	0.41402	0.000345624	0.0063749	Lipid transfer protein
Medtr5g090290.1	39.7489	1.11691	0.446161	0.00060935	0.00982298	MATE efflux family protein
Medtr3g068015.1	44.24	1.11829	0.421118	0.000404599	0.00717231	pathogenesis-related thaumatin family protein
Medtr4g051177.1	281.279	1.12082	0.571121	0.00202974	0.0232009	photosystem I P700 chlorophyll A apoprotein A1
Medtr4g060990.1	53.9403	1.12098	0.3949	0.000251356	0.0049754	tyrosine phosphatase-like protein PTPLB protein
Medtr2g005070.1	31.5536	1.12362	0.386056	0.000213045	0.00442269	hypothetical protein
Medtr8g022440.1	57.5566	1.12489	0.491779	0.000973971	0.0136724	SAUR-like auxin-responsive family protein
Medtr6g088700.1	30.8761	1.12531	0.586972	0.00240764	0.0262827	cytochrome C biogenesis protein ccsA
Medtr3g106310.1	505.577	1.12582	0.26881	1.7003e-06	8.72663e-05	60S ribosomal protein L39-3
Medtr2g094910.1	15.1806	1.1263	0.466342	0.000821279	0.01216	receptor-like Serine/Threonine-kinase NCRK protein
Medtr6g048300.1	422.897	1.12963	0.326553	3.09473e-05	0.000991895	septum site determining protein MinD, putative
Medtr5g067460.1	108.821	1.12963	0.452713	0.000640103	0.0101424	MATE efflux family protein
Medtr7g087190.1	406.893	1.13292	0.35378	7.14626e-05	0.00190543	GDSL-like lipase/acylhydrolase
Medtr8g072000.2	966.386	1.135	0.310642	1.40207e-05	0.000510684	pectinacetylesterase family protein
Medtr6g086560.1	324.711	1.1355	0.310834	1.58721e-05	0.000566986	sigma factor sigb regulation protein rsbq protein, putative
Medtr5g025370.1	100.221	1.13716	0.332164	3.90455e-05	0.00118598	nodulin MtN21/EamA-like transporter family protein
Medtr1008s0010.1	145.006	1.13894	0.316805	1.96462e-05	0.000674884	ABC transporter C family protein
Medtr2g037830.1	768.853	1.13987	0.307704	1.21666e-05	0.000453975	cellulose synthase-like protein D3
Medtr8g077390.1	248.895	1.14059	0.366963	0.000106254	0.00257167	MYB family transcription factor
Medtr1g034320.1	75.6246	1.14633	0.614138	0.00214093	0.0240693	fatty acid hydroperoxide lyase
Medtr7g070910.1	229.306	1.14756	0.430177	0.000354736	0.00647823	UDP-glucosyltransferase family protein
Medtr3g087160.1	36.7037	1.14843	0.771341	0.00400828	0.0375589	RAB GTPase-like protein B1C
Medtr4g094925.1	193.946	1.15059	0.30847	1.08788e-05	0.000414866	caffeoyl-CoA 3-O-methyltransferase
Medtr8g012655.1	165.998	1.15274	0.221657	1.25466e-08	1.37483e-06	ethylene response factor
Medtr1g007700.1	77.2028	1.15345	0.335365	3.87893e-05	0.00117958	histone-lysine N-methyltransferase ATXR6, putative
Medtr5g079220.1	33.2929	1.15372	0.540068	0.00148495	0.0185762	R2R3-myb transcription factor
Medtr7g117695.1	149.776	1.1544	0.467559	0.000678284	0.0105479	DUF688 family protein
Medtr2g041090.1	132.071	1.15496	0.233285	6.06494e-08	5.19823e-06	CCAAT-binding transcription factor
Medtr7g021780.1	104.82	1.1577	0.776062	0.00387972	0.0366787	F0F1-type ATP synthase, beta subunit
Medtr4g058005.1	121.894	1.15868	0.506742	0.00122331	0.0160695	arsenical pump-driving ATPase-like protein
Medtr1g018640.1	119.981	1.16708	0.533749	0.0012532	0.0163135	gibberellin-regulated family protein
Medtr6g093010.1	197.616	1.16934	0.303908	6.6925e-06	0.000275003	complex I subunit
Medtr4g072130.1	120.482	1.17121	0.26302	5.41859e-07	3.35049e-05	ATP synthase E chain
Medtr3g106585.1	1536.99	1.17995	0.470059	0.000454259	0.00789632	Kunitz type trypsin inhibitor
Medtr4g010180.1	157.594	1.18452	0.260573	3.34264e-07	2.24892e-05	LURP-one-like protein
Medtr4g065570.1	192.876	1.18655	0.181219	4.06928e-12	1.02601e-09	zinc finger AN1 domain stress-associated protein
Medtr4g007740.1	403.476	1.18786	0.305418	5.30821e-06	0.000226867	eukaryotic aspartyl protease family protein
Medtr7g064080.1	38.2555	1.18803	0.300391	4.86064e-06	0.000212153	transmembrane protein, putative
Medtr7g085780.1	254.86	1.18843	0.392634	0.000122498	0.0028686	transmembrane protein, putative
Medtr7g078070.2	725.115	1.19311	0.290771	2.54274e-06	0.000123893	cysteine synthase/L-3-cyanoalanine synthase
Medtr6g013210.1	966.171	1.19387	0.189753	2.4867e-11	5.51963e-09	40S ribosomal protein S28-1
Medtr5g075240.1	1455	1.19558	0.218967	2.93363e-09	3.8478e-07	30S ribosomal protein S9P
Medtr2g062560.1	85.2152	1.19809	0.590786	0.00154791	0.0191334	glycoside hydrolase family 20 domain protein
Medtr4g007600.1	43.3578	1.19877	0.357961	4.62107e-05	0.00134994	hypothetical protein
Medtr2g097290.1	178.982	1.19999	0.356012	3.9301e-05	0.0011912	double-strand telomere-binding protein, putative
Medtr5g078800.1	93.3035	1.20569	0.45674	0.000382398	0.00687735	R2R3-myb transcription factor
Medtr6g007750.1	218.262	1.20816	0.285364	1.36032e-06	7.19265e-05	nodulin MtN21/EamA-like transporter family protein
Medtr8g043400.1	66.6325	1.2084	0.424759	0.000242973	0.00486508	HrpN-interacting protein from malus protein
Medtr7g105080.1	2410.71	1.20903	0.168162	4.39915e-14	1.63209e-11	ubiquitin-60S ribosomal L40 fusion protein
Medtr3g087700.1	868.397	1.20975	0.237762	1.91862e-08	1.92381e-06	DUF581 family protein
Medtr4g018880.1	208.103	1.21189	0.595485	0.00154005	0.0190907	PAR1 protein
Medtr5g060880.1	18.5373	1.21237	0.848954	0.00500318	0.043911	hypothetical protein
Medtr8g077085.1	78.0903	1.2135	0.566347	0.00155969	0.019215	transmembrane protein, putative
Medtr2g016050.1	50.3428	1.21369	0.398193	0.000121532	0.00285894	proteasome subunit alpha type-7-A protein
Medtr2g072260.1	283.995	1.21517	0.390685	8.89383e-05	0.00224682	cytochrome P450 family monooxygenase
Medtr4g077960.1	724.127	1.2157	0.269903	3.99129e-07	2.61752e-05	UDP-glucosyltransferase family protein
Medtr4g130660.1	232.567	1.22336	0.250258	6.23264e-08	5.3244e-06	low temperature and salt responsive family protein
Medtr1g061510.1	44.8187	1.22639	0.823548	0.00399915	0.0374944	cellulose synthase-like protein A1
Medtr3g099080.1	98.0537	1.22917	0.561755	0.0013219	0.0170541	squamosa promoter-binding 13A-like protein
Medtr7g015780.1	22.9097	1.23239	0.482753	0.000570135	0.00936522	tyrosine kinase family protein
Medtr6g087680.1	327.682	1.23357	0.321405	6.97583e-06	0.000283954	ABIL1-like protein
Medtr4g087140.1	75.3785	1.23441	0.288288	1.12216e-06	6.08405e-05	senescence-associated nodulin
Medtr3g012320.1	72.0706	1.23848	0.275991	4.65063e-07	2.92438e-05	cytochrome P450 family protein
Medtr3g035620.1	2646.45	1.23956	0.477993	0.000460514	0.00797303	hypothetical protein
Medtr3g092130.1	3181.38	1.24442	0.203855	6.53364e-11	1.27086e-08	ubiquitin-60S ribosomal L40 fusion protein
Medtr5g064240.1	164.827	1.24659	0.400345	9.40513e-05	0.00234288	UDP-glucosyltransferase family protein
Medtr3g463730.1	135.391	1.25179	0.282911	6.37415e-07	3.81421e-05	ammonium transporter 1 protein
Medtr0001s0490.1	570.668	1.25538	0.286499	9.07682e-07	5.14684e-05	growth-regulating factor
Medtr3g095340.1	128.966	1.25901	0.496621	0.00047278	0.00816363	alginate lyase
Medtr5g031860.1	27.3458	1.26635	0.834727	0.00429492	0.0394409	UDP-glucosyltransferase family protein
Medtr3g114110.1	426.563	1.26668	0.311139	2.56287e-06	0.00012464	hypothetical protein
Medtr7g108530.1	22.3436	1.26822	0.804121	0.00486734	0.0430624	PPR containing plant-like protein
Medtr5g080330.1	23.9099	1.27198	1.04364	0.00499298	0.0438511	aspartic protease family protein, putative
Medtr1g099370.1	332.05	1.27315	0.38034	4.55329e-05	0.00133615	timeless protein carboxy-terminal region protein
Medtr7g085640.1	867.628	1.27337	0.366791	2.69092e-05	0.000884598	Gar1/Naf1 RNA-binding region protein
Medtr2g102570.1	128.685	1.27584	0.398045	6.67324e-05	0.00181091	gibberellin 2-beta-dioxygenase
Medtr8g091720.1	11.8373	1.27828	0.68564	0.0027998	0.0292199	nuclear transcription factor Y protein
Medtr8g005360.1	304.058	1.27987	0.222134	5.15353e-10	8.26155e-08	NADH dehydrogenase [ubiquinone] 1 alpha subcomplex subunit 1
Medtr1g111830.1	74.7285	1.28064	0.58426	0.00120516	0.015896	MYB-like transcription factor family protein
Medtr4g100900.1	300.31	1.28189	0.271224	1.33207e-07	1.01747e-05	40S ribosomal S30-like protein
Medtr6g065650.2	628.466	1.28966	0.319519	3.05366e-06	0.000143666	chloride channel ClC1 protein
Medtr0638s0020.1	24.9328	1.29152	0.565354	0.00101046	0.0139956	cytochrome P450 family 71 protein
Medtr7g072580.1	211.996	1.29306	0.283222	2.82208e-07	1.97014e-05	transcription factor TFIID protein
Medtr4g116900.1	353.727	1.29632	0.567258	0.0012569	0.0163431	transducin/WD-like repeat-protein
Medtr8g104765.1	149.503	1.2974	0.33255	5.19276e-06	0.000222535	plant invertase/pectin methylesterase inhibitor
Medtr4g117090.1	19.4303	1.29792	1.12852	0.00549476	0.0468172	xyloglucanase-specific endoglucanase inhibitor protein
Medtr7g063260.1	378.159	1.29828	0.388573	3.05377e-05	0.0009803	NAD(P)-binding rossmann-fold protein
Medtr5g009150.1	423.079	1.30032	0.271674	9.27806e-08	7.45979e-06	dynamin-like protein 1E
Medtr6g015505.1	116.79	1.30397	0.252663	1.81809e-08	1.84437e-06	disease resistance protein (TIR-NBS-LRR class)
Medtr6g013990.1	704.995	1.30444	0.364231	1.77646e-05	0.00062176	UDP-glucosyltransferase family protein
Medtr8g070770.1	1368.43	1.30581	0.233133	1.23031e-09	1.78498e-07	Defensin MtDef4.2
Medtr3g053650.3	36.3572	1.30605	0.496808	0.00039955	0.0071217	cytochrome C oxidase assembly protein CtaG/COX11
Medtr7g114980.1	85.1024	1.30774	0.628244	0.00140347	0.0178317	aldo/keto reductase family oxidoreductase
Medtr4g063130.1	169.982	1.30937	0.323858	3.64164e-06	0.000166502	auxin-regulated protein
Medtr1g037580.1	52.0616	1.30951	0.602924	0.00111796	0.0150122	cytochrome P450 family ABA 8'-hydroxylase
Medtr1g067190.1	9.58453	1.31005	0.800516	0.00419876	0.0389012	F-box/RNI superfamily protein
Medtr5g014230.1	363.236	1.31409	0.413515	7.03636e-05	0.0018858	cytochrome P450 family Ent-kaurenoic acid oxidase
Medtr5g082570.1	214.962	1.31508	0.287293	3.13625e-07	2.13776e-05	FACT complex subunit SSRP1
Medtr0722s0010.1	70.1672	1.31619	0.311472	1.40021e-06	7.36101e-05	hypothetical protein
Medtr2g090270.1	109.713	1.31711	0.712033	0.00192505	0.0223385	expansin-like protein B1
Medtr7g070390.1	22.3977	1.31936	0.829188	0.00344024	0.0335246	disease resistance response protein
Medtr2g035020.1	93.8938	1.31962	0.758513	0.00291319	0.0301777	UDP-glucosyltransferase family protein
Medtr8g103380.2	328.559	1.32107	0.356481	1.14318e-05	0.00043089	Zc3h12a-like ribonuclease NYN domain protein
Medtr3g464580.1	110.567	1.32411	1.01031	0.00393398	0.0370567	asparagine synthetase [glutamine-hydrolyzing] protein
Medtr4g087080.1	68.6375	1.32502	0.458004	0.000176949	0.00383468	hypothetical protein
Medtr5g009870.1	495.432	1.32682	0.461329	0.000243681	0.0048755	membrane-associated kinase regulator, putative
Medtr1g076400.1	381.793	1.32759	0.327152	2.65969e-06	0.000128626	E3 ubiquitin ligase PUB14, putative
Medtr8g028105.1	49.9897	1.32912	0.426971	0.000124183	0.00290282	HhH-GPD base excision DNA repair family protein
Medtr4g049420.1	128.67	1.32964	0.461465	0.000189002	0.00401996	transmembrane protein, putative
Medtr5g067170.1	2923.98	1.33612	0.383937	2.52611e-05	0.000841065	UDP-glucosyltransferase family protein
Medtr5g022530.1	325.763	1.33775	0.310144	1.07286e-06	5.85338e-05	DUF630 family protein
Medtr4g009195.1	76.1472	1.33833	0.366891	1.6414e-05	0.000580751	hypothetical protein
Medtr5g026530.1	95.6228	1.34278	0.273039	5.16619e-08	4.45734e-06	zinc finger protein, putative
Medtr5g089750.1	300.481	1.34412	0.230764	3.56724e-10	5.93854e-08	lateral root primordium (LRP)-like protein
Medtr7g106580.1	99.2164	1.34439	0.56899	0.000689171	0.0106783	dihydroneopterin aldolase
Medtr5g084470.1	5838.93	1.34532	0.190016	7.026e-14	2.40086e-11	hypothetical protein
Medtr4g009510.1	160.919	1.34565	0.312543	9.35293e-07	5.25748e-05	DNA-binding protein, putative
Medtr3g035635.1	549.626	1.34597	0.534583	0.000498698	0.00846311	hypothetical protein
Medtr3g085820.1	40.8572	1.34686	0.45355	0.00016791	0.00367098	transmembrane amino acid transporter family protein
Medtr3g035685.1	86.0646	1.35767	0.673441	0.00143282	0.0180948	maturase K domain protein
Medtr7g074240.1	268.555	1.35864	0.506065	0.000301047	0.00568987	EF hand calcium-binding family protein
Medtr7g059460.1	59.3725	1.3593	0.294537	2.3136e-07	1.66383e-05	macrophage migration inhibition factor-like protein
Medtr2g035640.1	185.766	1.36278	0.666324	0.00134413	0.0172469	DUF247 domain protein
Medtr2g438470.1	63.9981	1.36688	0.808383	0.00428053	0.0394064	ankyrin repeat protein
Medtr8g083220.1	66.7553	1.37395	0.712841	0.00221605	0.0246525	subtilisin-like serine protease
Medtr6g084250.1	96.3652	1.37596	0.486916	0.000219206	0.00450735	hypothetical protein
Medtr6g039440.1	126.253	1.37982	0.709714	0.0018631	0.0218146	sesquiterpene synthase
Medtr6g083270.1	276.795	1.39007	0.575755	0.000577133	0.00944433	Chitinase / Hevein / PR-4 / Wheatwin2
Medtr6g045603.1	99.0474	1.39334	0.276015	2.74934e-08	2.64446e-06	RNA polymerase II, Rpb4, core protein
Medtr0078s0010.1	1410.76	1.39548	0.553542	0.000440258	0.00769415	UDP-glucosyltransferase family protein
Medtr1g111990.1	14.3655	1.39659	0.496998	0.000243953	0.00487718	transmembrane protein, putative
Medtr2g022320.1	335.467	1.3975	0.529962	0.000447169	0.0077835	eukaryotic aspartyl protease family protein
Medtr4g081300.1	85.8477	1.39869	0.453416	0.000114123	0.00272966	amino-terminal region of chorein, A TM vesicle-mediated sorter
Medtr4g092590.1	156.462	1.39947	0.677625	0.00186915	0.021846	branched-chain amino acid aminotransferase
Medtr7g066240.1	82.9558	1.40483	0.471448	0.000137306	0.00314172	DNA-directed RNA polymerase I, II
Medtr4g010650.1	230.644	1.40618	0.481491	0.000146333	0.00329884	phospholipase D alpha 1
Medtr3g079450.1	543.977	1.40652	0.564836	0.000482029	0.00827383	linoleate 13S-lipoxygenase 2-1, related protein
Medtr4g092070.1	34.7565	1.40907	0.701558	0.00226705	0.0250961	dual-specificity kinase domain protein
Medtr1g107565.1	657.257	1.41486	0.488299	0.000186632	0.0039886	heavy metal-associated domain protein
Medtr3g026310.1	82.1848	1.41542	0.822386	0.0046603	0.0418348	HXXXD-type acyl-transferase family protein
Medtr1g041585.1	25.7558	1.41741	0.499241	0.00024205	0.00485033	hypothetical protein
Medtr2g438440.1	240.419	1.41743	0.991027	0.00317087	0.0318682	ankyrin repeat plant-like protein
Medtr2g023320.2	686.019	1.4247	0.641469	0.000996082	0.0138727	soluble starch synthase III-1
Medtr5g081650.1	96.5281	1.42537	0.340111	1.42997e-06	7.48715e-05	Yos1-like protein
Medtr4g088810.1	389.747	1.42696	0.629333	0.000785611	0.0118289	linoleate 13S-lipoxygenase 2-1, related protein
Medtr1g097935.1	124.285	1.42727	0.472998	0.000113709	0.00272418	chalcone and stilbene synthase family protein
Medtr4g063410.1	656.667	1.42764	0.348644	2.26602e-06	0.000112736	core histone H2A/H2B/H3/H4
Medtr1g097910.1	274.999	1.42859	0.43198	4.45769e-05	0.00131552	chalcone and stilbene synthase family protein
Medtr5g091050.1	187.614	1.4289	0.908213	0.00294648	0.0304254	3-hydroxy-3-methylglutaryl-coenzyme A reductase-like protein
Medtr3g008920.1	31.3026	1.4366	0.771679	0.00271866	0.0287006	major intrinsic protein (MIP) family transporter
Medtr3g088735.1	60.4256	1.43966	0.745918	0.00307625	0.0313	hypothetical protein
Medtr5g095260.1	56.6598	1.44573	0.829378	0.00240921	0.0262887	cytochrome P450 family 71 protein
Medtr6g015595.1	19.1213	1.44841	0.760388	0.0028411	0.0295725	hypothetical protein
Medtr7g021770.1	180.464	1.4488	0.847504	0.00242228	0.0263759	ribulose bisphosphate carboxylase large chain domain protein
Medtr7g116630.2	321.348	1.45507	0.858895	0.00248978	0.0269527	violaxanthin de-epoxidase
Medtr3g035710.1	21.5801	1.46034	0.670339	0.00108104	0.0146451	50S ribosomal protein L2-B
Medtr4g108170.1	34.8981	1.46135	0.416586	3.01026e-05	0.000969024	ABC transporter A family protein
Medtr8g085740.1	84.1507	1.46694	0.361069	3.00854e-06	0.000142058	60S ribosomal protein L32-1
Medtr5g010555.1	27.0868	1.47862	0.429815	3.45402e-05	0.00107555	hypothetical protein
Medtr0072s0040.1	167.388	1.4792	0.229931	7.42302e-12	1.81864e-09	ultrapetala developmental regulator
Medtr1g070365.1	30.7241	1.48007	0.535167	0.000255394	0.00503449	cytochrome P450 family-dependent fatty acid hydroxylase
Medtr6g080360.2	112.246	1.48803	1.09689	0.00313158	0.0315956	myb transcription factor
Medtr3g115330.1	454.969	1.48844	0.289413	1.45435e-08	1.54793e-06	ribosomal protein S14p/S29e
Medtr4g006040.1	1773.98	1.49597	0.468639	6.62542e-05	0.0018017	ycf68 protein
Medtr5g080940.1	36.8647	1.49696	0.572274	0.000366234	0.0066372	signal anchor, putative
Medtr7g451650.2	84.1921	1.49723	0.443737	3.7214e-05	0.00114336	basic helix loop helix protein BHLH17, putative
Medtr2g437370.1	46.5604	1.49784	0.769702	0.00160308	0.0195375	CW-type zinc-finger protein
Medtr7g113405.1	64.5185	1.50137	0.421036	1.75022e-05	0.000613405	3-ketoacyl-CoA synthase-like protein
Medtr4g134370.1	224.016	1.50233	0.245836	6.38837e-11	1.26646e-08	glutathione S-transferase tau 5
Medtr2g005710.1	77.6728	1.50403	0.708161	0.00169536	0.0203178	hypothetical protein
Medtr1g100890.1	29.9271	1.50892	0.51298	0.000155731	0.0034805	hypothetical protein
Medtr7g076655.1	10.7374	1.50927	0.900834	0.00282173	0.0294062	NAD(P)-binding rossmann-fold protein
Medtr0055s0080.1	73.2542	1.51333	0.490182	8.96891e-05	0.00226001	transmembrane protein, putative
Medtr8g014650.1	12060.6	1.51373	0.348759	6.54037e-07	3.89572e-05	stem 28 kDa glycoprotein
Medtr3g085380.1	14.9326	1.5211	0.71419	0.00134549	0.0172469	meiotic asynaptic mutant protein
Medtr3g116130.1	70.181	1.52168	0.548671	0.000222939	0.00457685	RNA-binding (RRM/RBD/RNP motif) family protein
Medtr7g064980.1	73.0952	1.52645	0.526299	0.000210695	0.00439499	peroxisomal Ca-dependent solute carrier protein
Medtr3g062440.1	240.092	1.52676	0.477787	6.70354e-05	0.00181723	integrase-type DNA-binding superfamily protein
Medtr2g047832.1	10.3047	1.52798	1.08891	0.00546271	0.04659	F-box protein interaction domain protein
Medtr6g040280.1	50.6104	1.52841	0.226692	9.79408e-13	2.70588e-10	phytoene desaturase
Medtr8g102400.1	194.135	1.52874	1.10877	0.0036797	0.0353148	IQ calmodulin-binding motif protein
Medtr1g109100.1	139.197	1.52944	0.254471	1.01267e-10	1.90574e-08	origin recognition complex subunit 4
Medtr3g074830.1	1354.57	1.53918	0.521227	0.000120268	0.0028423	phosphate-responsive 1 family protein
Medtr4g114000.1	12.7639	1.54255	0.614028	0.000544615	0.00901443	aspartate racemase
Medtr1g070515.1	489.092	1.54284	0.993764	0.0023608	0.0258801	F-box/LRR protein, putative
Medtr6g090535.1	49.7754	1.54386	0.555493	0.000255537	0.00503449	arabinogalactan protein
Medtr1g106755.1	354.757	1.54405	0.295989	9.94261e-09	1.12755e-06	ribosomal protein S14p/S29e
Medtr4g062450.1	43.1467	1.55531	0.760079	0.00226462	0.0250798	heavy-metal-associated domain protein
Medtr2g075780.1	230.31	1.55928	0.381398	2.33792e-06	0.000116091	gamma-glutamylhydrolase
Medtr8g024790.1	93.8521	1.56421	0.920388	0.00255467	0.0274701	basic helix loop helix (bHLH) family transcription factor
Medtr5g098230.1	68.6865	1.56747	0.268753	3.6161e-10	5.98153e-08	DWNN domain, A CCHC-type zinc finger protein
Medtr8g083530.1	298.664	1.56754	0.729593	0.00119341	0.0157688	cytosolic aldehyde dehydrogenase RF2C
Medtr0057s0130.1	162.127	1.58244	0.431311	1.66171e-05	0.000586338	glutamine cyclotransferase
Medtr3g088655.1	40.2161	1.58345	0.651077	0.000689547	0.0106783	EF hand calcium-binding family protein
Medtr7g010570.1	16.9126	1.58559	0.848152	0.00197397	0.0227436	hypothetical protein
Medtr2g036650.1	137.286	1.59508	0.722763	0.00172562	0.0206043	plasma membrane H+-ATPase
Medtr8g068340.1	623.479	1.60005	0.242531	2.3057e-12	5.92863e-10	UDP-glucosyltransferase family protein
Medtr5g011040.2	27.6513	1.60604	1.40101	0.00459158	0.0414759	3-hydroxy-3-methylglutaryl coenzyme A synthase
Medtr1g082580.1	93.0184	1.60764	0.545481	0.000125355	0.00291708	Serine/Threonine kinase family protein
Medtr3g091680.1	31.2296	1.61004	0.956246	0.00462173	0.0416581	hypothetical protein
Medtr7g019140.1	7.80818	1.61204	1.1066	0.00469152	0.0420368	trichome birefringence-like protein
Medtr3g098350.1	32.6654	1.61283	1.07498	0.00574144	0.0483058	respiratory burst oxidase-like protein D
Medtr7g114470.1	21.9221	1.61437	0.811436	0.00148072	0.0185501	benzyl alcohol O-benzoyltransferase
Medtr0170s0030.1	92.9967	1.61485	0.32979	5.13846e-08	4.45415e-06	transmembrane protein, putative
Medtr0055s0110.1	2287.15	1.61511	0.46472	2.26073e-05	0.000764469	senescence-associated protein
Medtr8g432400.1	21.2379	1.619	0.846884	0.00269233	0.0285038	C2 domain protein
Medtr8g079330.1	47.2134	1.62165	1.79932	0.00520602	0.0451053	hypothetical protein
Medtr1g107460.1	1013.7	1.63452	0.679453	0.000486564	0.00831773	LRR receptor-like kinase family protein
Medtr1g086990.1	942.736	1.63628	0.461032	1.61126e-05	0.000573996	calcium-dependent phosphotriesterase superfamily protein
Medtr2g062930.1	38.5917	1.63969	0.576143	0.00018738	0.0039953	photosystem II reaction center protein H
Medtr2g012910.1	8.55628	1.64403	0.956765	0.00469616	0.0420549	hypothetical protein
Medtr3g106430.1	39.5864	1.64528	1.11414	0.0043237	0.0395793	SPFH/band 7/PHB domain membrane-associated family protein
Medtr1g019340.2	28.4243	1.64652	0.898805	0.00183653	0.021591	AGC kinase
Medtr3g083920.1	160.149	1.65036	0.428057	5.49309e-06	0.000233097	chalcone and stilbene synthase family protein
Medtr2g025710.1	111.637	1.65261	0.390954	1.25979e-06	6.69054e-05	MBOAT (membrane bound O-acyl transferase) family protein, putative
Medtr3g460770.1	72.4935	1.65886	0.332518	3.68007e-08	3.34409e-06	4-coumarate:CoA ligase-like protein
Medtr6g088805.1	55.291	1.66375	0.696799	0.000652433	0.0102627	MATE efflux family protein
Medtr1g025570.1	27.6318	1.66527	0.607771	0.00025791	0.00506268	plant/K21P3-8 protein, putative
Medtr2g078920.1	61.459	1.674	0.70975	0.000672984	0.0104936	hypothetical protein
Medtr3g008500.1	281.313	1.68389	0.284115	1.62602e-10	2.89231e-08	trehalose-phosphate phosphatase
Medtr4g062540.4	84.7578	1.68621	0.456393	1.69359e-05	0.000596778	DNA repair protein RAD51
Medtr4g125430.1	18.3958	1.69986	0.720567	0.000809723	0.0120526	Rad7, putative
Medtr4g123553.1	1028.26	1.70185	0.318155	4.36475e-09	5.52939e-07	UDP-glucosyltransferase family protein
Medtr8g035750.1	25.9399	1.70287	0.701541	0.00114507	0.015297	WD-40 repeat protein/beige protein
Medtr5g025340.1	24.1771	1.70495	0.744631	0.000988112	0.0138544	nodulin MtN21/EamA-like transporter family protein
Medtr5g007760.1	14.5086	1.71508	0.586664	0.000208376	0.00436413	chalcone and stilbene synthase family protein
Medtr4g049410.1	59.0539	1.72185	0.510546	3.65418e-05	0.00112699	hypothetical protein
Medtr4g009420.1	58.1715	1.72255	0.461794	9.6451e-06	0.000374414	hypothetical protein
Medtr0055s0030.1	125.562	1.72631	0.620883	0.000202825	0.00426163	hypothetical protein
Medtr5g084460.1	3145.29	1.72728	0.210886	1.3529e-17	1.00385e-14	hypothetical protein
Medtr3g067510.1	189.605	1.72983	0.552943	6.82732e-05	0.00183927	albumin I
Medtr6g082860.1	22.3048	1.74425	0.635058	0.000295855	0.00560512	receptor-like kinase
Medtr5g004830.1	126.294	1.74749	0.451928	7.49408e-06	0.000301271	hypothetical protein
Medtr1g059730.1	28.4777	1.74904	1.08354	0.00570828	0.0481447	125 kDa kinesin-like protein
Medtr8g018550.1	1094.96	1.77077	0.89435	0.00147434	0.0184969	seed linoleate 9S-lipoxygenase
Medtr2g087810.1	478.22	1.77692	0.446773	3.0345e-06	0.000143023	fasciclin-like arabinogalactan protein 16 precursor
Medtr2g055470.1	3706.2	1.78963	0.37857	1.03847e-07	8.24745e-06	cytochrome P450 family 709 protein
Medtr5g084530.1	373.07	1.79654	0.257165	1.56835e-13	5.09124e-11	hypothetical protein
Medtr2g023680.1	3870.63	1.81105	0.320483	8.01909e-10	1.22503e-07	cytochrome P450 family monooxygenase
Medtr4g104040.1	53.1204	1.81946	0.702692	0.000745601	0.0113701	hypothetical protein
Medtr1g022245.1	213.276	1.82928	0.804703	0.000657271	0.0103138	P-loop nucleoside triphosphate hydrolase superfamily protein
Medtr1g076650.1	116.827	1.85483	1.02322	0.00326659	0.0324535	EF hand calcium-binding family protein
Medtr5g026430.1	37.0825	1.85923	0.99643	0.00161049	0.0195807	3-hydroxy-3-methylglutaryl-coenzyme A reductase-like protein
Medtr4g125410.1	30.3328	1.85928	0.580778	6.65632e-05	0.00180821	RNI superfamily protein
Medtr1g098140.1	148.419	1.8712	0.574442	4.3946e-05	0.00130581	chalcone and stilbene synthase family protein
Medtr2g035470.1	57.2739	1.87854	0.870236	0.000874969	0.0127371	Mo-molybdopterin cofactor sulfurase
Medtr2g046620.1	1807.98	1.87964	0.314373	1.09928e-10	2.0247e-08	UDP-glucosyltransferase family protein
Medtr4g123810.1	817.376	1.88349	0.514301	9.64453e-06	0.000374414	S-adenosylmethionine synthase-like protein
Medtr1g025780.1	922.727	1.88629	1.00022	0.00205645	0.0234135	GDSL-like lipase/acylhydrolase
Medtr2g041430.2	290.218	1.88665	0.71866	0.000792968	0.0119026	growth-regulating factor-like protein
Medtr5g090600.1	22.7369	1.88702	0.748664	0.000793539	0.0119026	UDP-glucose flavonoid 3-O-glucosyltransferase
Medtr3g085150.1	59.3106	1.89265	0.414104	2.93896e-07	2.03635e-05	hypothetical protein
Medtr4g087890.1	913.666	1.89721	0.414281	4.12227e-07	2.68309e-05	formin-like 2 domain protein
Medtr2g041550.1	2300.4	1.90462	0.388565	4.53324e-08	4.00436e-06	auxin-binding protein ABP19a
Medtr8g038100.1	125.394	1.9096	0.592328	5.05012e-05	0.00145401	albumin-2 protein
Medtr8g040260.1	298.744	1.91443	0.503666	6.74001e-06	0.00027565	hypothetical protein
Medtr1g093650.1	24.759	1.9146	0.445042	9.86108e-07	5.42568e-05	transmembrane protein, putative
Medtr5g064120.1	369.417	1.91668	0.990544	0.00137211	0.0175363	RNA-binding (RRM/RBD/RNP motif) family protein
Medtr8g032950.1	524.971	1.92059	0.564571	2.59079e-05	0.000857437	UDP-glucosyltransferase family protein
Medtr6g053550.1	1529.8	1.93753	0.391298	3.32953e-08	3.08814e-06	NAD(P)-binding rossmann-fold protein
Medtr1g061340.1	78.894	1.93963	0.913792	0.000933359	0.0132818	cellulose synthase-like protein A1
Medtr3g082100.1	2042.76	1.94754	0.297842	2.95133e-12	7.51432e-10	Lipid transfer protein
Medtr4g050130.1	15.0234	1.94781	1.05152	0.00213161	0.0239924	transmembrane protein, putative
Medtr7g016800.1	17.772	1.94933	0.898425	0.00102212	0.014082	chalcone and stilbene synthase family protein
Medtr6g078480.1	9.14453	1.95112	0.860897	0.00145309	0.0182833	disease resistance protein (TIR-NBS-LRR class)
Medtr8g032130.1	16.3793	1.95183	1.50577	0.00318515	0.0319655	hypothetical protein
Medtr4g120450.1	97.2007	1.95216	0.770239	0.000478875	0.00824693	DnaJ heat shock amino-terminal domain protein
Medtr8g079335.1	88.122	1.95341	0.918913	0.00103014	0.0141774	hypothetical protein
Medtr7g104190.1	15.5794	1.96025	0.60614	7.83656e-05	0.00203516	bZIP transcription factor
Medtr5g006310.1	21.52	1.96657	0.968513	0.00334511	0.0328784	structural constituent of ribosome protein
Medtr8g023390.1	62.7529	1.97239	0.662695	0.000224148	0.00459804	hypothetical protein
Medtr0055s0050.1	621.396	1.97738	0.4767	1.48543e-06	7.73078e-05	senescence-associated protein, putative
Medtr8g100135.1	5161.93	1.98045	0.373769	6.31739e-09	7.66648e-07	cytochrome P450 family protein
Medtr7g451650.3	154.985	1.98259	0.372091	4.87766e-09	6.09004e-07	basic helix loop helix protein BHLH17, putative
Medtr5g006670.1	183.601	2.00563	0.516716	4.57191e-06	0.000202962	12-oxophytodienoate reductase-like protein
Medtr3g071460.1	57.6547	2.01046	1.3997	0.00588022	0.0491397	Mad3/BUB1 hoMad3/BUB1-like region protein
Medtr6g007770.1	6.02986	2.01099	0.802035	0.000635873	0.0101124	pathogen-inducible alpha-dioxygenase
Medtr0052s0140.1	35.4512	2.01294	0.688793	0.000138584	0.00315982	hypothetical protein
Medtr2g022430.1	1697.11	2.02609	0.795063	0.00030518	0.00575147	xyloglucanase-specific endoglucanase inhibitor protein
Medtr7g092580.1	392.138	2.04291	0.518704	3.32707e-06	0.000154569	transmembrane protein, putative
Medtr8g074070.1	53.9592	2.0539	0.890988	0.00063728	0.010119	2OG-Fe(II) oxygenase family oxidoreductase
Medtr4g009420.2	29.7721	2.059	0.889479	0.000975475	0.0136862	hypothetical protein
Medtr7g082230.1	85.8019	2.06106	0.822505	0.00109864	0.0148294	hypothetical protein
Medtr5g026500.1	167.246	2.07513	0.369646	9.61074e-10	1.43443e-07	3-hydroxy-3-methylglutaryl-coenzyme A reductase-like protein
Medtr7g009060.4	407.364	2.07675	0.775294	0.000237165	0.00477086	phosphoglycerate mutase-like protein
Medtr8g073850.1	16.7244	2.08769	0.59198	2.22289e-05	0.000752651	disease resistance-responsive, dirigent domain protein
Medtr5g005130.1	436.892	2.09159	0.342743	5.03508e-11	1.04609e-08	ribosomal protein S14p/S29e
Medtr2g090265.1	57.6331	2.09288	0.491057	9.73544e-07	5.40234e-05	expansin-like protein B1
Medtr7g112710.4	40.6033	2.09508	0.483076	7.36967e-07	4.3301e-05	transmembrane protein, putative
Medtr7g451650.1	131.443	2.10068	0.618756	2.64396e-05	0.000871368	basic helix loop helix protein BHLH17, putative
Medtr6g047970.1	23.4568	2.11574	0.912919	0.00210266	0.0237417	membrane-associated salt-inducible protein
Medtr2g014380.1	6.74762	2.11612	0.986241	0.00191259	0.0222175	transmembrane protein, putative
Medtr1g013680.1	33.2191	2.13876	0.675287	8.47294e-05	0.00216151	GTP-binding elongation factor Tu family protein
Medtr7g062220.1	13.2925	2.14052	0.903763	0.000790059	0.011877	WRKY family transcription factor
Medtr0055s0090.1	345.594	2.14371	0.459791	1.43124e-07	1.09001e-05	senescence-associated protein
Medtr4g073015.1	12.9877	2.14792	0.942397	0.0011387	0.0152277	hypothetical protein
Medtr4g117020.1	40.4674	2.15058	0.914908	0.00101397	0.0140143	cysteine-rich RLK (receptor-like kinase) protein
Medtr5g011430.1	35.353	2.15271	0.430123	3.25637e-08	3.04201e-06	hypothetical protein
Medtr2g065360.1	13.7464	2.16204	0.82812	0.000551558	0.00910615	cytochrome P450 family 71 protein
Medtr4g028510.1	50.1577	2.16216	0.917691	0.00182728	0.0215116	F-box protein interaction domain protein
Medtr7g114990.1	2000.41	2.18645	0.396366	1.53313e-09	2.18766e-07	aldo/keto reductase family oxidoreductase
Medtr2g086680.1	127.326	2.19265	0.826274	0.000236148	0.00475949	pollen Ole e I family allergen
Medtr4g070240.1	218.975	2.19917	0.687222	4.98215e-05	0.00143763	core histone H2A/H2B/H3/H4
Medtr7g045650.1	295.516	2.23318	0.721756	6.73225e-05	0.00182257	2OG-Fe(II) oxygenase family oxidoreductase, putative
Medtr7g105320.1	85.1519	2.23358	0.452902	4.80695e-08	4.21745e-06	F-box plant protein, putative
Medtr1g077460.1	44.2005	2.23489	0.741478	0.000130585	0.00300914	plant/F9H3-4 protein
Medtr6g023910.1	792.254	2.23738	0.41128	2.55587e-09	3.47518e-07	short-chain alcohol dehydrogenase
Medtr7g115410.1	493.675	2.24549	1.29443	0.00403317	0.0377311	SSXT protein (amino-terminal region) protein
Medtr2g103140.1	78.7123	2.25261	0.491065	2.84376e-07	1.97996e-05	acyl thioesterase-like protein
Medtr8g064760.1	16.819	2.31444	0.835173	0.000292255	0.00556374	transmembrane protein, putative
Medtr5g037700.1	36.5634	2.32141	0.796984	0.000231878	0.00470826	disease resistance protein (TIR-NBS-LRR class)
Medtr2g436020.1	16.6259	2.33863	1.42267	0.00429909	0.0394654	DUF581 family protein
Medtr1g017490.2	478.413	2.35451	0.537085	8.43759e-07	4.82653e-05	growth-regulating factor
Medtr5g076330.1	11.9954	2.38576	1.005	0.00148306	0.0185615	P-loop nucleoside triphosphate hydrolase superfamily protein
Medtr1g090667.1	38.4308	2.39034	0.904332	0.000283618	0.00547626	FAD/NAD(P)-binding oxidoreductase family protein
Medtr8g072640.1	5962.27	2.39394	0.41183	2.60436e-10	4.50902e-08	3-hydroxy-3-methylglutaryl-coenzyme A reductase-like protein
Medtr4g006070.1	431.724	2.40092	0.44183	2.65191e-09	3.55e-07	hypothetical protein
Medtr5g035230.1	7.42649	2.41465	1.27202	0.00423503	0.0391085	NB-ARC domain disease resistance protein
Medtr3g088565.1	331.141	2.41574	0.838777	0.000248738	0.0049424	1-aminocyclopropane-1-carboxylate oxidase
Medtr5g064800.1	30.8524	2.43037	1.30468	0.00329999	0.032628	hypothetical protein
Medtr5g044220.1	15.6471	2.43233	1.07519	0.00158518	0.0194277	triose phosphate/phosphate translocator
Medtr4g088870.1	57.6677	2.43625	0.451936	3.76966e-09	4.84644e-07	E3 ubiquitin-protein ligase RMA1H1-like protein
Medtr7g108860.1	1103.87	2.44598	0.433205	7.24819e-10	1.12514e-07	CS domain protein
Medtr5g009780.1	18.3339	2.46678	1.05039	0.00262988	0.0280484	cation/H+ exchanger 3
Medtr8g089110.1	1124.79	2.47473	0.451213	1.77085e-09	2.4994e-07	basic blue-like protein
Medtr8g038775.1	36.5746	2.49282	0.59408	1.27635e-06	6.76468e-05	hypothetical protein
Medtr7g070740.1	147.861	2.50304	0.471808	5.56539e-09	6.8176e-07	UDP-glucosyltransferase family protein
Medtr4g091430.1	11.5714	2.5042	1.09426	0.00115024	0.015337	hypothetical protein
Medtr4g116273.1	17.8385	2.51392	0.695733	1.74303e-05	0.000611708	hypothetical protein
Medtr7g079010.1	8.87317	2.51449	0.827451	0.000156955	0.00349582	WRKY family transcription factor
Medtr1g048110.1	53.598	2.53367	0.486006	1.01603e-08	1.14227e-06	subtilisin-like serine endopeptidase family protein
Medtr5g026450.1	128.777	2.58464	0.441406	2.3344e-10	4.06874e-08	3-hydroxy-3-methylglutaryl-coenzyme A reductase-like protein
Medtr1g023570.1	463.642	2.59098	0.534311	5.0819e-08	4.42876e-06	glyoxal oxidase amino-terminal protein
Medtr3g067437.1	120.891	2.59803	0.569455	2.09782e-07	1.53899e-05	albumin I
Medtr4g029550.1	902.565	2.60452	0.604514	6.27349e-07	3.76265e-05	extensin-like repeat protein
Medtr1g035240.1	75.2553	2.61656	0.578232	2.65028e-07	1.87541e-05	hypothetical protein
Medtr5g029800.1	278.896	2.65204	0.978615	0.00133992	0.0172181	UDP-glucosyltransferase family protein
Medtr1g034480.1	60.6302	2.65916	0.844476	0.000302103	0.00570175	UPF0496 plant-like protein
Medtr1g112830.1	42.3399	2.67958	0.451787	1.7196e-10	3.03795e-08	DHHC-type zinc finger protein
Medtr1g026750.1	80.1384	2.68504	0.566351	1.29753e-07	1.00279e-05	peptide/nitrate transporter plant
Medtr3g067580.1	157.192	2.72158	0.548543	2.95542e-08	2.81144e-06	albumin I
Medtr1g095850.1	24.142	2.72218	1.36308	0.00226951	0.0251125	lateral organ boundaries (LOB) domain protein
Medtr0024s0170.1	45.5942	2.72222	0.939319	0.000120281	0.0028423	O-acyltransferase WSD1-like protein
Medtr7g099850.1	273.966	2.72941	0.486988	9.55727e-10	1.43443e-07	NAD(P)-binding rossmann-fold protein
Medtr5g071170.1	247.341	2.74434	0.664316	1.4595e-06	7.62638e-05	microsomal omega-3 fatty acid desaturase
Medtr4g009040.1	34.7003	2.75302	1.0794	0.00154338	0.0191138	cinnamoyl-CoA reductase
Medtr1g022060.1	147.986	2.75817	0.766282	3.26169e-05	0.00103128	DUF594 family protein
Medtr2g034480.1	37.1458	2.76653	2.35891	0.00536441	0.0460389	glucan endo-1,3-beta-glucosidase
Medtr6g071090.1	86.7674	2.78825	0.506178	1.90991e-09	2.68111e-07	translationally-controlled tumor-like protein
Medtr3g087020.1	60.9197	2.78855	1.27106	0.00167994	0.0202068	epidermal patterning factor-like protein
Medtr7g080960.1	43.564	2.81762	0.956023	0.000361468	0.00656456	UDP-glucosyltransferase family protein
Medtr5g009800.1	5.34617	2.82295	1.4585	0.00238823	0.0261147	cation/H+ exchanger 3
Medtr8g042020.1	195.874	2.82544	0.571055	3.07292e-08	2.881e-06	cytochrome P450 family 72 protein
Medtr0055s0120.1	221.638	2.88212	0.584645	3.42373e-08	3.15298e-06	senescence-associated protein
Medtr3g096410.1	30.4527	2.92345	0.995639	0.000790273	0.011877	white-brown-complex ABC transporter family protein
Medtr8g032050.1	8.08514	2.9473	0.986655	0.00032669	0.00609493	homeobox domain, ZF-HD class protein
Medtr6g022570.1	15.8426	2.96064	1.36223	0.00160722	0.0195592	hypothetical protein
Medtr7g007560.1	58.9255	2.96172	1.30121	0.00131914	0.0170269	LRR receptor-like kinase family protein
Medtr6g066190.1	544.999	3.00798	1.02231	0.000616885	0.00989531	Kunitz type trypsin inhibitor / Alpha-fucosidase
Medtr1g012360.1	42.3404	3.00804	0.823807	7.06584e-05	0.0018898	kinesin-associated protein
Medtr2g033980.1	21.5996	3.01735	1.33034	0.00139492	0.0177535	transmembrane protein, putative
Medtr5g069580.1	11.2678	3.04137	1.39341	0.00151054	0.0187967	LRR receptor-like kinase family protein
Medtr7g112930.1	12.6822	3.06615	1.00825	0.000586815	0.00954264	hypothetical protein
Medtr8g041890.1	20.5508	3.09845	0.868032	1.8853e-05	0.00065108	cysteine-rich receptor-like kinase
Medtr7g113510.2	70.4693	3.12717	2.12602	0.00146028	0.0183471	cyclin family protein, putative
Medtr3g072190.2	105.175	3.14656	0.848541	7.13754e-06	0.000288726	peroxidase family protein
Medtr1g075490.1	99.5539	3.15504	0.454061	1.95043e-13	6.17714e-11	hypothetical protein
Medtr7g029505.1	7.08938	3.15735	0.989114	0.000185274	0.00396666	transmembrane protein, putative
Medtr4g076970.1	115.987	3.1578	0.338376	1.06631e-21	1.3846e-18	white-brown-complex ABC transporter family protein
Medtr6g007783.1	9.15052	3.26155	1.06679	0.00024202	0.00485033	hypothetical protein
Medtr1g007520.1	76.7275	3.28739	4.0187	0.00279083	0.0291936	dehydration-responsive protein RD22
Medtr3g019340.1	15.3325	3.30102	0.766498	2.43556e-06	0.000119794	NB-ARC domain disease resistance protein
Medtr5g011010.1	67.645	3.30618	1.26875	0.00038153	0.00686648	glucose-methanol-choline (GMC) oxidoreductase family protein
Medtr2g055430.1	25.9749	3.31228	1.31956	0.000894666	0.0129224	cytochrome P450 family 72 protein
Medtr1g016235.1	26.1624	3.3605	0.49103	6.68828e-13	1.88798e-10	hypothetical protein
Medtr4g051685.1	12.6985	3.36274	1.18876	0.00064479	0.0101885	transmembrane protein, putative
Medtr5g430470.1	90.1174	3.40999	0.67404	1.86844e-08	1.88075e-06	transmembrane protein, putative
Medtr0052s0130.1	2127.07	3.42385	0.43894	2.93009e-16	1.65423e-13	senescence-associated protein
Medtr2g079800.1	16.0933	3.43721	1.88363	0.000528596	0.00882806	synapsis 1-like protein, putative
Medtr3g113870.1	11.0806	3.46595	1.29726	0.000517805	0.00870945	NAD(P)-binding rossmann-fold protein
Medtr8g006650.1	53.4356	3.46911	0.657075	1.249e-08	1.37442e-06	COP9 signalosome complex subunit 5a-like protein
Medtr1g016490.1	382.936	3.50597	1.13829	0.000216363	0.00446658	BEL1-like homeodomain protein
Medtr6g034605.1	6.82433	3.55428	1.97738	0.000597467	0.00969158	transmembrane protein, putative
Medtr2g101590.1	35.3812	3.62297	1.11678	0.000211124	0.00439686	nitrate transporter 1
Medtr7g016720.1	11.3559	3.63716	1.47347	0.000966679	0.0136216	chalcone and stilbene synthase family protein
Medtr6g052050.1	9.43817	3.69814	1.70003	0.000945611	0.0134194	methyl-CpG-binding domain protein
Medtr5g098973.1	5.286	3.807	1.65906	0.0010029	0.013913	hypothetical protein
Medtr7g031370.2	73.1589	3.82374	1.02057	5.92151e-05	0.00165534	ankyrin domain protein
Medtr4g051655.1	40.57	3.83622	0.600891	1.71901e-11	3.95068e-09	transmembrane protein, putative
Medtr2g090220.1	5.73709	3.84849	2.10704	0.000574254	0.00942095	epidermal patterning factor, putative
Medtr6g048060.2	7.37058	4.07894	2.03123	0.000301254	0.00568987	RNA-binding (RRM/RBD/RNP motif) family protein
Medtr3g061980.1	8.9078	4.09118	1.1173	6.12284e-05	0.00169521	hypothetical protein
Medtr6g006990.4	13415.1	4.10181	0.952572	7.26016e-07	4.27543e-05	carbonic anhydrase family protein
Medtr6g014160.1	12.5014	4.15639	1.2807	9.02681e-05	0.00226937	UDP-glucosyltransferase family protein
Medtr1g090770.1	24.9383	4.21533	0.817974	2.47168e-08	2.41314e-06	transmembrane protein, putative
Medtr5g027370.1	5.7277	4.32327	2.77351	0.00181228	0.0213913	F-box protein interaction domain protein
Medtr3g052810.1	15.1151	4.33933	1.26082	4.77199e-05	0.00138468	hypothetical protein
Medtr4g070080.1	288.709	4.43122	0.869566	3.00561e-08	2.83839e-06	RNA-binding (RRM/RBD/RNP motif) family protein
Medtr3g035630.1	5.85196	4.48254	1.58069	0.000214637	0.00444862	hypothetical protein
Medtr6g023610.1	231.409	4.5635	1.1335	2.6707e-06	0.000128918	short-chain alcohol dehydrogenase
Medtr0052s0160.1	536.904	4.63701	0.479709	1.95243e-23	3.90036e-20	senescence-associated protein
Medtr8g087720.1	12.4788	4.69629	2.13353	0.000138122	0.00315205	major intrinsic protein (MIP) family transporter
Medtr7g095040.1	5.76204	4.79391	1.53887	9.51218e-05	0.00236156	hypothetical protein
Medtr2g080100.1	6.17753	4.96498	2.39558	0.000284626	0.00548349	G-type lectin S-receptor-like Serine/Threonine-kinase SD2-5
Medtr1g058380.1	13.2836	4.99555	0.76884	5.65294e-11	1.16513e-08	Pmr5/Cas1p GDSL/SGNH-like acyl-esterase family protein
Medtr4g081655.3	8.05816	5.01809	1.73003	0.000128084	0.0029673	S-locus lectin kinase family protein
Medtr2g009737.1	44.9039	5.05021	0.960055	4.31999e-08	3.82901e-06	hypothetical protein
Medtr5g005570.1	10.726	5.14635	2.08661	4.11399e-05	0.00124021	gibberellin 2-beta-dioxygenase
Medtr3g073075.1	5.53853	5.43017	2.05722	7.76175e-06	0.000310589	hypothetical protein
Medtr8g032055.1	61.7946	5.55196	0.805611	1.22845e-12	3.28897e-10	transmembrane protein, putative
Medtr7g085150.1	1377.1	5.72436	1.86548	2.60912e-06	0.000126652	Nod factor-binding lectin-nucleotide phosphohydrolase
Medtr6g053810.1	55.6388	5.94385	1.86674	6.57125e-07	3.90516e-05	HXXXD-type acyl-transferase family protein
Medtr2g014125.1	10.8048	6.13627	2.05078	1.39924e-06	7.36101e-05	hypothetical protein
Medtr0204s0020.1	51.198	6.22473	1.88155	2.72746e-07	1.92478e-05	sugar porter (SP) family MFS transporter
Medtr4g036505.1	7.48779	6.30773	2.05782	7.42994e-07	4.34585e-05	LRR receptor-like kinase family protein
Medtr8g059485.2	120.283	6.47826	1.97692	7.68082e-07	4.45247e-05	UNE1-like protein
Medtr3g092095.2	62.1555	8.08061	2.86408	1.59503e-05	0.000568996	cytochrome b5-like heme/steroid-binding domain protein
Medtr3g491820.2	29.773	8.35664	2.58893	9.69715e-07	5.40234e-05	plastid transcriptionally active protein
Medtr8g024600.2	155.516	8.53069	2.95174	1.22281e-05	0.000454682	CBL-interacting kinase
Medtr3g070080.2	426.874	9.31324	1.73111	6.33846e-16	3.22764e-13	Myb/SANT-like DNA-binding domain protein
Medtr1g078100.3	104.782	9.52059	2.51633	4.17855e-08	3.71633e-06	type I inositol-1,4,5-trisphosphate 5-phosphatase
Medtr4g092920.2	800.511	9.54061	1.72845	2.84867e-16	1.644e-13	heat shock 70 kDa protein
Medtr7g080220.2	83.7802	9.93636	3.24571	6.18364e-06	0.000256532	DUF2358 family protein
Medtr8g010570.3	166.031	9.93895	3.87425	9.87478e-05	0.0024354	NADH dehydrogenase [ubiquinone] iron-sulfur protein
Medtr4g078150.2	138.927	10.3606	2.72506	3.85092e-22	5.88285e-19	pfkB family carbohydrate kinase
Medtr3g461440.2	104.702	10.4483	3.15184	5.12683e-20	5.54766e-17	transmembrane amino acid transporter family protein
Medtr7g116360.2	888.587	11.7208	1.98826	7.14557e-60	1.85571e-55	polyubiquitin 3
Medtr6g093240.2	143.033	11.8042	3.00108	1.55362e-08	1.62621e-06	phosphoglucan, water dikinase
Medtr7g115080.2	799.059	12.0996	1.95116	1.05075e-23	2.48073e-20	GDP-D-mannose-3,5-epimerase
Medtr4g081010.5	372.548	12.3466	3.08618	9.18521e-09	1.05549e-06	polyubiquitin 3 chr4:31289098-31286525 20140818

## Sheet: Mting2-2 vs WT apex
Gene ID	baseMean	log2FoldChange	lfcSE	pvalue	padj	Annotation
Medtr5g017020.2	65.8427	-7.51967	1.33738	5.23491e-09	4.32544e-07	histone acetyltransferase of the CBP family protein
Medtr5g046790.1	4.13804	-6.8661	2.62179	6.21384e-07	2.56948e-05	MADS-box transcription factor
Medtr8g066260.1	55.9827	-6.56796	1.33825	2.51121e-08	1.6073e-06	MADS-box transcription factor
Medtr2g105090.2	75.8992	-6.38124	2.58163	3.83388e-06	0.000120138	DS12 from 2D-PAGE of leaf protein, putative
Medtr5g017025.1	25.5529	-5.74323	0.901655	1.3303e-10	1.71908e-08	hypothetical protein
Medtr4g040530.1	6.32355	-5.69127	2.53259	2.77617e-05	0.000623665	hypothetical protein
Medtr7g085450.1	271.38	-5.63508	0.276941	3.92523e-92	1.10578e-87	PHD finger-like protein
Medtr1g022190.3	26.8955	-5.47411	2.73878	0.00021125	0.00334521	erythronate-4-phosphate dehydrogenase family protein
Medtr1g116180.2	24.6389	-5.28404	2.47332	6.22954e-05	0.00122808	transcription factor
Medtr4g072330.1	18.4814	-5.01045	2.35632	5.32346e-05	0.00107658	SAUR-like auxin-responsive family protein
Medtr7g016630.1	8.51025	-4.65076	1.48125	8.41704e-05	0.00158606	MADS-box transcription factor
Medtr0163s0050.1	4.0961	-4.6241	2.5073	0.000350985	0.00490943	hypothetical protein
Medtr2g062850.1	4.02524	-3.97811	2.42188	0.000815556	0.00958891	AGC family Serine/Threonine kinase family protein
Medtr6g023590.1	3.56512	-3.94672	1.0967	3.53573e-05	0.000769746	short-chain alcohol dehydrogenase
Medtr8g468780.1	6.13724	-3.88889	1.05234	9.66494e-06	0.000261048	cytochrome P450 family protein
Medtr5g096090.2	9.14963	-3.87624	1.41313	0.000479714	0.00629144	sucrase/ferredoxin family protein
Medtr5g085310.1	11.3366	-3.79559	0.687287	6.753e-09	5.34379e-07	histone acetylation protein
Medtr4g072450.1	5.41829	-3.71079	2.36985	0.00104943	0.0116255	SAUR-like auxin-responsive family protein
Medtr2g093030.1	6.35266	-3.67749	2.30082	0.000899112	0.0102921	transmembrane protein, putative
Medtr1g056470.1	8.29716	-3.66484	1.4327	0.000608535	0.0076361	cell differentiation RCD1-like protein
Medtr3g114120.1	1269.68	-3.53245	0.547349	5.17765e-12	9.65958e-10	GDSL-like lipase/acylhydrolase
Medtr7g023670.1	9.46115	-3.47174	1.06536	5.52733e-05	0.00111222	polygalacturonase inhibiting protein, putative
Medtr5g095540.1	70.6383	-3.32228	2.23122	0.00135489	0.0142155	transmembrane protein, putative
Medtr3g084250.1	20.087	-3.27758	2.2638	0.00152234	0.0155165	SAUR-like auxin-responsive family protein
Medtr8g045210.1	150.79	-3.25672	0.466002	1.30125e-13	3.66575e-11	50S ribosomal protein L33
Medtr8g465580.1	6.2798	-3.15273	2.77813	0.00319253	0.0273364	S-locus lectin kinase family protein
Medtr0127s0040.1	11.0594	-3.05334	0.80715	7.30088e-06	0.000205879	GDSL-like lipase/acylhydrolase
Medtr7g037720.1	40.6518	-2.89013	0.868913	2.55402e-05	0.000584478	hypothetical protein
Medtr4g051350.1	1964.52	-2.67358	0.431086	4.04486e-11	6.19281e-09	50S ribosomal protein L33
Medtr6g011880.1	13763.8	-2.62286	0.53317	3.91569e-08	2.34201e-06	light-harvesting complex I chlorophyll A/B-binding protein
Medtr1g072540.1	158.731	-2.61266	0.62606	3.49813e-06	0.000110601	adenylate isopentenyltransferase
Medtr1g074990.1	10.7077	-2.53368	1.35598	0.00129223	0.0137061	sieve element occlusion protein
Medtr1g101970.1	22.6076	-2.53341	0.559372	3.19766e-07	1.49637e-05	MADS-box transcription factor
Medtr5g069680.1	14.5071	-2.47238	0.530544	2.03313e-07	1.00216e-05	laccase/diphenol oxidase family protein
Medtr1g036270.1	10.977	-2.43145	1.01706	0.000593162	0.00747315	cytochrome P450 family protein
Medtr7g077215.1	18.099	-2.39351	0.597047	2.32069e-06	7.9244e-05	Bowman birk trypsin inhibitor
Medtr7g063390.1	482.394	-2.359	1.15434	0.00475344	0.0368388	enoyl-(acyl carrier) reductase
Medtr2g005410.1	66.7852	-2.34394	0.551539	2.43954e-06	8.26346e-05	chloride channel ClC1 protein
Medtr8g070040.1	18.718	-2.2853	0.60914	7.30972e-06	0.000205888	Lipid transfer protein
Medtr4g070420.3	28.687	-2.24613	0.85004	0.000402609	0.00547918	hypothetical protein
Medtr4g072730.1	29.2471	-2.21871	0.762112	0.000242672	0.00372755	SAUR-like auxin-responsive family protein
Medtr8g069350.1	27.1455	-2.21831	0.882308	0.00164411	0.0164476	hypothetical protein
Medtr3g090010.1	15.9208	-2.20123	0.516368	9.56892e-07	3.74397e-05	stearoyl-acyl-carrier desaturase
Medtr2g094910.1	15.1806	-2.15653	0.839351	0.001009	0.0112747	receptor-like Serine/Threonine-kinase NCRK protein
Medtr5g081360.1	17.1576	-2.15411	1.35068	0.00262297	0.0236644	hypothetical protein
Medtr4g053420.1	643.095	-2.1536	0.506932	2.89128e-06	9.44899e-05	UDP-D-apiose/UDP-D-xylose synthase
Medtr2g035405.3	174.775	-2.14532	1.0364	0.00139206	0.0144975	allantoate amidohydrolase
Medtr1g041390.1	13.3929	-2.14179	0.875613	0.000715915	0.00868602	chlorophyllase enzyme
Medtr5g090410.1	152.288	-2.09689	0.298234	1.16883e-13	3.3599e-11	oxygen-evolving enhancer protein 2-1
Medtr8g069905.1	37.7353	-2.08077	0.768645	0.00053974	0.00694293	S-adenosylmethionine decarboxylase proenzyme
Medtr5g062190.1	82.1001	-2.07686	0.52224	2.973e-06	9.67118e-05	glycoside hydrolase family 5 protein
Medtr2g022490.1	47.2268	-2.07506	1.25321	0.00280388	0.0248546	extracellular dermal glycoprotein
Medtr1g088920.1	76.948	-2.01711	1.01108	0.00389065	0.0317507	monothiol glutaredoxin-S2 protein
Medtr8g013930.1	85.8359	-2.01545	0.449405	6.17209e-07	2.55697e-05	hypothetical protein
Medtr4g021210.1	3970.87	-2.004	0.177308	4.25393e-31	1.99729e-27	ribulose bisphosphate carboxylase/oxygenase activase
Medtr3g464580.1	110.567	-1.98936	0.871062	0.000742419	0.00891504	asparagine synthetase [glutamine-hydrolyzing] protein
Medtr0007s0330.1	18.4127	-1.98464	0.636982	9.94245e-05	0.00181256	transcription factor
Medtr4g039540.1	35.5384	-1.96488	0.520791	1.36516e-05	0.00034585	hypothetical protein
Medtr6g004140.1	565.255	-1.9443	0.219563	5.44898e-20	4.98536e-17	hypothetical protein
Medtr7g066760.1	45.4547	-1.91704	0.248107	9.97539e-16	4.46058e-13	3-oxo-5-alpha-steroid 4-dehydrogenase
Medtr3g064900.1	371.376	-1.88844	0.182005	2.2425e-26	4.21156e-23	oxidoreductase family, NAD-binding rossmann fold protein
Medtr3g073320.2	126.087	-1.87142	0.49946	7.85134e-06	0.000218342	PHD-zinc-finger-like domain protein
Medtr6g084320.1	219.336	-1.86047	0.676465	0.000485156	0.0063392	ABC transporter-like family-protein
Medtr3g115920.3	157.278	-1.84321	1.42426	0.00481185	0.0371688	glyceraldehyde-3-phosphate dehydrogenase B
Medtr7g065210.1	53.869	-1.84103	0.847602	0.000997141	0.0111559	Lipid transfer protein
Medtr0891s0010.1	11.9723	-1.83273	1.00455	0.00527376	0.0398197	UDP-glucosyltransferase family protein
Medtr7g071970.1	80.3681	-1.83023	0.356781	1.54225e-08	1.08346e-06	wound-induced-like protein
Medtr1g074120.1	27.0607	-1.79805	0.462515	4.72876e-06	0.000143241	auxin-induced 5NG4-like protein
Medtr6g051780.1	448.241	-1.79478	0.243868	1.23135e-14	4.33605e-12	transmembrane protein, putative
Medtr1g019640.1	11.1619	-1.78917	0.93171	0.00217262	0.0205042	EF hand protein
Medtr5g096530.1	1146.64	-1.77332	0.257632	3.33715e-13	8.78605e-11	LRR receptor-like kinase family protein
Medtr5g036570.1	22.7635	-1.77138	1.0589	0.00407969	0.0329873	germin family 1 protein
Medtr7g105840.2	38.8522	-1.74954	0.551632	7.09143e-05	0.00137395	hypothetical protein
Medtr4g107670.1	120.708	-1.73967	0.626626	0.000261721	0.00393853	peptide/nitrate transporter
Medtr4g093820.1	39.0669	-1.73921	0.62908	0.00026637	0.00398173	hypothetical protein
Medtr2g100490.1	24.6577	-1.73492	0.559768	0.000120383	0.00212488	basic helix loop helix (BHLH) DNA-binding family protein
Medtr4g131350.1	52.828	-1.73445	0.273922	1.28326e-11	2.16497e-09	XH/XS domain protein
Medtr2g078470.1	85.8428	-1.72585	0.227295	2.06979e-15	8.7027e-13	2-isopropylmalate synthase
Medtr2g071740.1	46.1176	-1.71809	0.573577	0.000169766	0.00283415	hypothetical protein
Medtr3g086050.1	1823.27	-1.70983	0.426411	4.75215e-06	0.000143451	localized small heat shock protein
Medtr4g117280.1	149.815	-1.70689	1.05328	0.00286358	0.0252093	TVP38/TMEM64 family membrane slr0305-like protein
Medtr7g061840.1	1414.29	-1.7002	0.163389	1.18908e-26	2.39268e-23	double-strand telomere-binding protein, putative
Medtr1g088910.1	29.9792	-1.69731	0.836654	0.0022491	0.0210356	glutaredoxin-C1 protein
Medtr4g072280.1	187.602	-1.68194	0.448035	9.26662e-06	0.000252676	SAUR-like auxin-responsive family protein
Medtr8g094800.2	84.2271	-1.67837	0.532579	7.6615e-05	0.00146426	polyketide cyclase/dehydrase and lipid transporter
Medtr1g026370.1	4.11635	-1.67496	0.726642	0.000876336	0.0100963	prolyl oligopeptidase-like protein
Medtr6g016790.1	89.9532	-1.67326	0.551429	0.000112751	0.00200906	glycoside hydrolase family 81 protein
Medtr6g011870.1	38998.4	-1.67162	0.452663	1.04429e-05	0.000277798	light-harvesting complex I chlorophyll A/B-binding protein
Medtr3g069690.1	49.8707	-1.65927	0.34912	1.06657e-07	5.63722e-06	UDP-glucosyltransferase family protein
Medtr8g040820.2	290.544	-1.6591	0.769307	0.00255275	0.023232	sulfotransferase
Medtr7g118260.3	128.639	-1.65844	0.627161	0.000302804	0.00439027	PRR response regulator
Medtr5g021990.1	13.9543	-1.65111	0.726103	0.000980178	0.0110318	WEB family plant protein
Medtr3g086650.1	2687.9	-1.62349	0.395161	1.98804e-06	6.97449e-05	hypothetical protein
Medtr0155s0010.1	39.0203	-1.61526	0.383711	1.67342e-06	6.02069e-05	cytochrome P450 family protein
Medtr3g095180.1	55.4518	-1.61154	0.811628	0.00333028	0.0282345	transmembrane protein, putative
Medtr4g051575.1	57.1568	-1.60957	0.721328	0.000830874	0.00971629	aluminum activated malate transporter family protein
Medtr0007s0380.1	23.7355	-1.60431	0.60386	0.00047011	0.00620884	transcription factor
Medtr4g075760.1	29.4951	-1.60281	0.876925	0.00344683	0.028968	SAUR-like auxin-responsive family protein
Medtr6g465290.1	691.236	-1.60273	0.219292	1.54246e-14	5.29909e-12	hypothetical protein
Medtr8g096080.1	494.582	-1.60155	0.146266	4.85688e-29	1.36823e-25	transferring glycosyl group transferase
Medtr4g073920.1	47.8445	-1.59129	0.439347	1.38377e-05	0.000349617	1-phosphatidylinositol phosphodiesterase-like protein
Medtr2g070060.1	155.642	-1.56769	0.362619	8.58214e-07	3.41479e-05	glutathione S-transferase, amino-terminal domain protein
Medtr4g092790.2	346.499	-1.5616	0.594553	0.000391613	0.00536045	glutathione-regulated potassium-efflux system protein kefB
Medtr1g095890.1	130.734	-1.55615	0.331579	2.07418e-07	1.01975e-05	ureidoglycolate hydrolase, putative
Medtr5g041910.1	2550.33	-1.55321	0.158372	7.64071e-24	1.13288e-20	oxygen-evolving enhancer protein
Medtr7g012250.1	12.0744	-1.53956	0.966394	0.00658575	0.046767	calcium/lipid-binding (CaLB) phosphatase
Medtr7g034590.3	216.928	-1.53669	0.559688	0.000263132	0.0039454	DHBP synthase RibB-like alpha/beta domain protein, putative
Medtr3g028740.1	13.0483	-1.53486	0.533085	0.000187543	0.00306632	myb transcription factor
Medtr7g071790.1	23.8053	-1.53284	0.659485	0.000812492	0.00956086	wound-induced-like protein
Medtr7g016950.1	108.543	-1.52337	0.611677	0.000475309	0.00625362	pollen protein Ole E I-like protein
Medtr1g062130.1	805.423	-1.52253	0.129285	3.54021e-33	1.99463e-29	cytosine/purine uracil thiamine allantoin permease
Medtr3g028340.1	23.3436	-1.51805	0.554258	0.000285345	0.00419763	transmembrane protein, putative
Medtr8g070830.1	140.049	-1.51175	1.00799	0.00374844	0.0308403	membrane protein, putative
Medtr7g084760.1	390.273	-1.50012	0.527558	0.000178516	0.00295127	xyloglucan endotransglucosylase/hydrolase family protein
Medtr5g071360.1	42172.6	-1.49337	0.446716	3.98824e-05	0.000848585	asparagine synthetase [glutamine-hydrolyzing] protein
Medtr4g133932.1	43.1625	-1.49148	0.276354	4.23941e-09	3.60811e-07	pollen Ole e I family allergen
Medtr8g013990.1	136.949	-1.4911	0.518749	0.000297755	0.00433492	DUF1677 family protein
Medtr6g046550.1	32.0222	-1.49026	0.524677	0.000237338	0.00366159	LRR and NB-ARC domain disease resistance protein
Medtr5g066330.1	121.057	-1.48943	0.325818	3.28882e-07	1.53139e-05	hypothetical protein
Medtr7g013200.1	484.291	-1.47848	0.20734	6.40663e-14	1.88001e-11	UDP-glucosyltransferase family protein
Medtr4g033230.1	8.24309	-1.47788	1.04276	0.00490863	0.0376275	late embryogenesis abundant protein (LEA) family protein
Medtr4g032905.1	714.379	-1.46694	0.19752	1.00437e-14	3.62744e-12	plant/F12K8-2 protein, putative
Medtr4g045990.1	11.4879	-1.46618	0.576297	0.000481288	0.00630915	wound-responsive family protein
Medtr4g108830.2	36.4191	-1.46244	0.403821	1.70631e-05	0.000417262	zinc finger, C3HC4 type (RING finger) protein
Medtr4g112630.1	114.805	-1.45701	0.411877	1.86358e-05	0.000449478	SMP-30/gluconolaconase/LRE-like region protein
Medtr1g022290.1	19.0842	-1.45693	0.78239	0.00246308	0.0225357	MYB family transcription factor
Medtr4g129760.1	90.5263	-1.45522	0.339097	9.21489e-07	3.64596e-05	hypothetical protein
Medtr7g062470.1	1499.94	-1.45055	0.197232	1.17293e-14	4.18262e-12	transmembrane protein, putative
Medtr4g118350.1	2420.32	-1.44904	0.246214	2.75849e-10	3.21114e-08	pyruvate orthophosphate dikinase
Medtr2g021310.1	198.518	-1.44761	0.325624	4.87677e-07	2.1108e-05	armadillo/beta-catenin-like repeat protein
Medtr3g011510.1	747.479	-1.43551	0.610449	0.00070648	0.00859708	zinc ion-binding protein, putative
Medtr1g050845.1	13.5179	-1.43304	0.505592	0.000262246	0.00394222	B3 DNA-binding domain protein
Medtr8g028100.1	3753.33	-1.42751	0.177383	6.37241e-17	3.45225e-14	DUF2996 family protein
Medtr8g033250.1	16.2879	-1.42395	0.768436	0.00201427	0.0193666	MADS-box transcription factor
Medtr1g101830.1	212.679	-1.41691	0.3126	3.19368e-07	1.49637e-05	peroxidase family protein
Medtr4g089060.3	168.236	-1.41501	0.581457	0.000663606	0.00818855	epoxide hydrolase-like protein
Medtr4g118355.1	983.8	-1.40787	0.237297	1.89809e-10	2.28748e-08	pyruvate orthophosphate dikinase
Medtr2g099920.1	211.639	-1.40758	0.378849	1.07057e-05	0.000283183	disease resistance protein (TIR-NBS-LRR class), putative
Medtr4g032805.1	1250.89	-1.40744	0.193444	3.03684e-14	9.94778e-12	DnaJ heat shock amino-terminal domain protein
Medtr8g038170.2	192.677	-1.40727	0.303698	1.91558e-07	9.50067e-06	annexin D8
Medtr7g066120.1	19301.2	-1.40519	0.161431	2.1319e-19	1.76641e-16	fructose-1,6-bisphosphatase
Medtr5g017350.2	386.675	-1.40505	0.317938	5.7967e-07	2.43367e-05	zeaxanthin epoxidase
Medtr5g027000.1	153.44	-1.40438	0.326409	1.02391e-06	3.96218e-05	calcium-binding EF-hand protein
Medtr8g041390.1	209.793	-1.40007	0.471918	0.000124074	0.00218319	nodulin MtN21/EamA-like transporter family protein
Medtr3g077910.1	260.472	-1.39879	0.45122	9.4327e-05	0.00174363	carbonic anhydrase family protein
Medtr8g076300.1	24.1724	-1.39167	0.738375	0.00186047	0.0181921	transmembrane protein, putative
Medtr7g065630.1	24.6399	-1.38362	0.710367	0.00164224	0.0164346	glutathione S-transferase
Medtr7g108930.1	253.569	-1.38352	0.387455	1.78896e-05	0.000434081	sucrose synthase
Medtr3g086640.1	76.4401	-1.38125	0.553757	0.000584106	0.00737555	hypothetical protein
Medtr4g068970.1	9869.14	-1.37504	0.184485	6.0264e-15	2.29418e-12	NAD-dependent epimerase/dehydratase family protein
Medtr3g005660.1	507.557	-1.37331	0.406678	3.71857e-05	0.00080396	GDSL-like lipase/acylhydrolase
Medtr3g096290.2	234.276	-1.36876	0.33787	3.38323e-06	0.000107572	cyanobacterial and plant NDH-1 subunit O
Medtr5g054730.1	23.7217	-1.36393	0.459115	0.000145435	0.00249364	transmembrane amino acid transporter family protein
Medtr6g016800.1	53.7145	-1.3635	0.383487	1.99694e-05	0.000478413	glycoside hydrolase family 81 protein
Medtr6g043280.1	365.211	-1.3607	0.428529	6.31554e-05	0.00124069	peroxidase family protein
Medtr7g009670.1	12.6885	-1.35586	0.666698	0.00140369	0.0145854	KDPG and KHG aldolase
Medtr1g074950.1	160.134	-1.35459	0.474062	0.000188404	0.00307861	sieve element occlusion protein
Medtr7g011850.1	868.475	-1.3446	0.223123	1.12615e-10	1.49645e-08	plant/MXO21-9 protein
Medtr3g112150.1	437.18	-1.33947	0.348982	7.78599e-06	0.000216738	Sec14p-like phosphatidylinositol transfer family protein
Medtr3g084110.1	241.062	-1.33346	0.296434	4.50346e-07	1.99239e-05	sugar porter (SP) family MFS transporter
Medtr7g079010.1	8.87317	-1.32846	0.85361	0.00402874	0.0326507	WRKY family transcription factor
Medtr8g107010.1	2531.94	-1.32371	0.205878	8.68036e-12	1.53795e-09	FKBP-type peptidyl-prolyl cis-trans isomerase
Medtr8g031630.1	575.888	-1.31955	0.220783	1.45671e-10	1.84851e-08	NAD(P)-binding rossmann-fold protein
Medtr6g086625.1	20.4391	-1.31325	0.423809	9.44454e-05	0.00174434	alpha-galactosidase-like protein
Medtr2g064370.1	305.748	-1.31115	0.376806	3.51367e-05	0.000766126	plant/F3O9-12 protein
Medtr7g113860.1	40.6885	-1.30678	1.03266	0.00430253	0.0343361	GDSL-like lipase/acylhydrolase
Medtr3g072840.1	115.875	-1.3064	0.260841	3.1142e-08	1.93238e-06	camphor resistance CrcB-like protein
Medtr3g096700.1	48.0578	-1.30421	0.344044	9.48349e-06	0.000257131	ribonuclease III domain protein
Medtr4g082330.1	29.8912	-1.3033	0.660293	0.00236124	0.021838	transmembrane protein, putative
Medtr3g479520.1	109.134	-1.29918	0.31909	2.85907e-06	9.37635e-05	UDP-glucosyltransferase family protein
Medtr3g009190.3	73.287	-1.29784	0.733327	0.00234539	0.0217271	rossmann-fold NAD(P)-binding domain protein
Medtr5g099010.1	11.6327	-1.29375	0.523236	0.000612938	0.00768792	GDP-fucose O-fucosyltransferase-like protein
Medtr4g079160.1	33.0059	-1.29332	0.742439	0.00250368	0.0228626	orcinol O-methyltransferase
Medtr2g088900.1	81.2251	-1.28678	0.286221	4.65416e-07	2.03907e-05	zinc finger constans-like protein
Medtr4g052230.1	10.0583	-1.28355	0.452402	0.000208108	0.0033066	hypothetical protein
Medtr2g090765.1	297.076	-1.28216	0.518052	0.000547431	0.00702582	fasciclin-like arabinogalactan protein
Medtr1g038960.1	27.0381	-1.27918	0.332171	6.59953e-06	0.000189928	AT hook motif protein
Medtr8g037260.1	1903.12	-1.27576	0.135345	5.97265e-22	6.73023e-19	cellulose synthase-like protein
Medtr3g117840.1	21.4728	-1.27283	0.805102	0.00403015	0.0326527	glycoside hydrolase family 35 protein
Medtr3g088645.1	3183.7	-1.27158	0.171471	8.68598e-15	3.17783e-12	NAD(P)H-quinone oxidoreductase subunit M
Medtr4g076940.2	984.108	-1.26813	0.238153	5.8004e-09	4.69549e-07	white-brown-complex ABC transporter family protein
Medtr1g090350.1	106.934	-1.26027	0.524195	0.000728003	0.0087915	hypothetical protein
Medtr1g026125.1	6180.18	-1.25784	0.102253	5.56647e-36	3.92033e-32	CDSP32 protein (drought-induced stress protein of 32 kDa)
Medtr6g085070.1	291.435	-1.25579	0.295769	1.32652e-06	4.91055e-05	alpha/beta hydrolase family protein
Medtr7g076620.1	270.551	-1.2548	0.18473	7.34728e-13	1.71058e-10	hypothetical protein
Medtr5g042420.1	2462.28	-1.24997	0.219936	9.62602e-10	9.75448e-08	NAD(P)H dehydrogenase
Medtr7g085490.1	4557.78	-1.24236	0.152398	2.54761e-17	1.43538e-14	NDH-dependent cyclic electron flow protein, putative
Medtr1g061850.1	2482.26	-1.24197	0.167195	6.56774e-15	2.46693e-12	FKBP-type peptidyl-prolyl cis-trans isomerase
Medtr4g104640.1	61.6998	-1.23554	0.439715	0.000256281	0.00387115	cytochrome P450 family 71 protein
Medtr3g069960.1	630.755	-1.22881	0.2501	6.35279e-08	3.57929e-06	transmembrane amino acid transporter family protein
Medtr4g062190.1	109.785	-1.22724	0.261843	1.90501e-07	9.46491e-06	3-ketoacyl-CoA synthase-like protein
Medtr1g076840.1	1421.9	-1.22455	0.280625	8.22378e-07	3.29548e-05	RmlC-like cupins superfamily protein
Medtr4g015860.1	354.578	-1.21895	0.242135	3.10585e-08	1.93146e-06	rhodanese/cell cycle control phosphatase superfamily protein
Medtr8g041600.1	25.8321	-1.21877	0.458764	0.000376944	0.00520789	2OG-Fe(II) oxygenase family oxidoreductase
Medtr1g442730.1	22.625	-1.21434	0.4492	0.000313166	0.00450112	cytochrome P450 family 71 protein
Medtr2g105090.1	8421.18	-1.21224	0.14636	1.04637e-17	6.01579e-15	DS12 from 2D-PAGE of leaf protein, putative
Medtr8g010120.2	493.558	-1.21174	0.684526	0.00265631	0.0238847	alpha/beta fold hydrolase
Medtr5g021060.2	25.2646	-1.20968	0.513993	0.00084758	0.00985845	peroxidase family protein chr5:8077980-8080458 20140818
Medtr5g070030.1	208.838	-1.20967	0.272021	6.74066e-07	2.75204e-05	NAD(P)H:quinone oxidoreductase, type IV protein
Medtr6g011440.1	121	-1.20838	0.409364	0.000189855	0.00309334	P21-Rho-binding domain protein
Medtr1g029140.1	141.428	-1.20564	0.415448	0.000183975	0.00301849	transmembrane protein, putative
Medtr3g078320.1	250.422	-1.20359	0.533368	0.00152813	0.015558	thiol-disulfide oxidoreductase DCC
Medtr2g104810.1	8.66267	-1.20296	0.825861	0.00462012	0.036206	double-stranded RNA-binding domain (DsRBD) containing protein, putative
Medtr7g080220.1	1558.83	-1.19592	0.199413	1.51151e-10	1.90093e-08	DUF2358 family protein
Medtr4g072320.1	63.1811	-1.19577	0.432708	0.000318126	0.0045586	aldo/keto reductase family oxidoreductase
Medtr5g023170.1	997.923	-1.19551	0.238821	4.2919e-08	2.54541e-06	rhodanese-related sulfurtransferase
Medtr5g006740.1	949.313	-1.19537	0.248654	1.01669e-07	5.39384e-06	12-oxophytodienoate reductase-like protein
Medtr0016s0150.1	19.1278	-1.19368	0.41318	0.000219533	0.00345694	hypothetical protein
Medtr3g104980.1	2729.34	-1.19234	0.155438	1.30242e-15	5.6447e-13	DnaJ heat shock amino-terminal domain protein, putative
Medtr8g468600.1	506.045	-1.19029	0.172378	3.59963e-13	9.30323e-11	zinc knuckle (CCHC-type) family protein
Medtr1g082420.1	8177.08	-1.18856	0.120427	4.25615e-24	7.05295e-21	thylakoid lumen 18.3 kDa protein
Medtr3g033420.1	293.241	-1.1829	0.229145	1.57917e-08	1.09304e-06	RNA polymerase sigma factor
Medtr2g005130.1	75.4533	-1.18269	0.419758	0.000237485	0.00366185	peptide/nitrate transporter
Medtr3g460790.1	56.3083	-1.17948	0.399392	0.000180701	0.0029804	nudix family hydrolase
Medtr7g065160.1	174.224	-1.17862	0.502023	0.000810588	0.00954244	Lipid transfer protein
Medtr4g059720.1	188.585	-1.17723	0.256652	2.82365e-07	1.34594e-05	fasciclin-like arabinogalactan protein
Medtr1g114690.4	19.3969	-1.17683	0.464687	0.00058733	0.00740961	GRAM domain protein/ABA-responsive-like protein
Medtr1g034030.1	91.3708	-1.17428	0.188181	3.65749e-11	5.69255e-09	sucrose nonfermenting 1(SNF1)-related kinase
Medtr4g009920.1	511.271	-1.17381	0.130228	1.41996e-20	1.42863e-17	glycerol kinase-like protein
Medtr2g091370.1	15.6759	-1.17164	0.454031	0.000521447	0.00673222	frigida-LIKE protein
Medtr0022s0430.1	257.346	-1.17103	0.773447	0.00378052	0.0310257	plant regulator RWP-RK family protein
Medtr4g131180.2	141.538	-1.17013	0.639093	0.00243647	0.0223722	NADP-dependent glyceraldehyde-3-phosphate dehydrogenase
Medtr5g032580.1	12.3141	-1.16889	0.858132	0.00536343	0.0403453	hypothetical protein
Medtr8g024180.1	1987.74	-1.16875	0.316708	1.44411e-05	0.000362909	thylakoid membrane phosphoprotein 14 kDa protein
Medtr3g053160.1	6.30498	-1.16429	1.42303	0.00712771	0.0493596	DUF4408 domain protein
Medtr3g466760.1	967.74	-1.16232	0.258897	4.13845e-07	1.8594e-05	expansin A10
Medtr7g107710.1	1034.98	-1.15839	0.154253	4.60382e-15	1.77663e-12	flavin-binding monooxygenase-like protein
Medtr3g069210.1	271.06	-1.15727	0.181702	1.47172e-11	2.45324e-09	NB-ARC domain disease resistance protein
Medtr8g059605.1	92.5538	-1.15688	0.49714	0.000845817	0.00984393	LRR receptor-like kinase
Medtr4g112790.1	529.202	-1.15596	0.383004	0.000140344	0.00242257	phosphoribulokinase/uridine kinase-like protein
Medtr4g105470.1	66.9595	-1.15591	0.317488	1.83393e-05	0.000443085	SOUL heme-binding family protein
Medtr3g106740.1	5983.8	-1.15317	0.25757	5.119e-07	2.2018e-05	Lipid transfer protein
Medtr1g018030.1	654.87	-1.14575	0.193964	3.15202e-10	3.62431e-08	acyl-CoA N-acyltransferase domain protein
Medtr4g115300.1	212.36	-1.14477	0.268394	1.18897e-06	4.45997e-05	cinnamyl alcohol dehydrogenase-like protein
Medtr3g098910.1	504.609	-1.14073	0.237632	9.87556e-08	5.27902e-06	sugar efflux transporter for intercellular exchange protein
Medtr2g082930.1	1342.08	-1.13872	0.189953	1.38946e-10	1.7808e-08	hypothetical protein
Medtr6g026820.1	27.1214	-1.13742	0.448925	0.00057706	0.00730623	hypothetical protein
Medtr5g090020.1	100.04	-1.13689	0.355974	8.38491e-05	0.00158107	magnesium transporter NIPA2-like protein
Medtr1g029620.1	1926.05	-1.13581	0.170892	2.31249e-12	4.86158e-10	NAD/NADH kinase family protein
Medtr4g086020.1	37859.9	-1.13533	0.301149	1.03688e-05	0.000276085	ferredoxin-nitrite reductase
Medtr6g464840.1	97.7243	-1.13448	0.384158	0.000190583	0.00310187	molybdenum cofactor sulfurase
Medtr3g464770.1	2558.91	-1.13394	0.197769	6.39769e-10	6.82687e-08	fructose-6-phosphate-2-kinase/fructose-2, 6-bisphosphatase
Medtr2g085330.2	610.604	-1.13373	0.318966	2.24555e-05	0.000528483	proton pump interactor, putative
Medtr5g095740.1	239.344	-1.12968	0.251266	4.71858e-07	2.06408e-05	nuclear transcription factor Y protein
Medtr2g072930.1	85.5515	-1.12842	0.51085	0.00192105	0.0186485	2OG-Fe(II) oxygenase family oxidoreductase
Medtr8g072000.1	1143.72	-1.12694	0.300135	1.51496e-05	0.000378017	pectinacetylesterase family protein
Medtr3g075230.1	9136.12	-1.12075	0.167334	1.60481e-12	3.50459e-10	haloacid dehalogenase-like hydrolase
Medtr8g105740.1	715.139	-1.11977	0.167752	1.73732e-12	3.73604e-10	trehalose-6-phosphate synthase domain protein
Medtr2g072250.1	734.4	-1.11583	0.218653	2.54e-08	1.61522e-06	cytochrome P450 family 709 protein
Medtr6g013750.1	3397.67	-1.11361	0.15318	4.91742e-14	1.50575e-11	DUF4336 domain protein
Medtr3g062890.1	2704.28	-1.11135	0.177625	3.05767e-11	4.86652e-09	NADH-quinone oxidoreductase cyanobacterial subunit N
Medtr4g114320.1	349.128	-1.1103	0.317135	2.94058e-05	0.00065382	substrate carrier family protein
Medtr6g015275.1	464.056	-1.10841	0.213868	1.55302e-08	1.08555e-06	chlororespiratory reduction protein
Medtr8g075440.1	263.604	-1.10816	0.195595	1.09649e-09	1.09536e-07	disease resistance protein (TIR-NBS-LRR class)
Medtr1g115740.1	1813.58	-1.1071	0.166496	2.57247e-12	5.36807e-10	light-harvesting complex I chlorophyll A/B-binding protein
Medtr2g012440.2	57.8217	-1.10688	0.314851	2.88241e-05	0.000642916	S1/P1 nuclease family protein
Medtr5g038970.1	3535.02	-1.10553	0.116042	1.10256e-22	1.41182e-19	NAD(P)-linked oxidoreductase-like protein
Medtr2g027720.1	20.457	-1.1054	0.60081	0.00312293	0.0268547	hypothetical protein
Medtr2g030240.1	1552.25	-1.10437	0.346639	8.48838e-05	0.00159844	2-succinylbenzoate-CoA ligase/peroxisomal protein
Medtr1g014190.1	1061.21	-1.10118	0.170639	7.93899e-12	1.4429e-09	protein phosphatase 2C-like protein
Medtr5g012850.1	516.305	-1.09679	0.21654	3.45131e-08	2.0909e-06	formyltetrahydrofolate deformylase
Medtr4g054960.1	2078.25	-1.09653	0.206039	7.39483e-09	5.78979e-07	MAR-binding filament-like protein, putative
Medtr5g031180.1	939.02	-1.09622	0.340045	8.8303e-05	0.00165288	cinnamyl alcohol dehydrogenase-like protein
Medtr1g019660.1	35.3646	-1.09571	0.801056	0.00522115	0.0395284	EF-hand protein
Medtr4g052420.2	881.693	-1.09511	0.249873	7.89691e-07	3.17531e-05	photosystem I subunit O
Medtr3g101740.1	480.842	-1.08751	0.198839	3.51745e-09	3.04892e-07	thioredoxin
Medtr2g020820.1	2038.32	-1.08637	0.185872	3.89897e-10	4.35864e-08	hypothetical protein
Medtr2g016630.1	827.994	-1.08374	0.246284	7.21315e-07	2.92376e-05	cellulose synthase-like protein
Medtr7g018170.1	1210.93	-1.08142	0.157176	4.86834e-13	1.21368e-10	zinc finger constans-like protein
Medtr7g091520.1	74.0808	-1.08089	0.290085	1.28643e-05	0.000330356	S-adenosylmethionine-dependent methyltransferase
Medtr3g109120.1	165.299	-1.07934	0.237994	4.77323e-07	2.08099e-05	kinase C-like zinc finger protein
Medtr3g028150.1	2852.24	-1.07891	0.132522	3.11373e-17	1.71994e-14	thylakoid lumenal 19 kDa protein
Medtr7g090780.1	89.3557	-1.07799	0.399003	0.000405448	0.00551249	hypothetical protein
Medtr3g061630.1	2329.7	-1.07509	0.185287	6.45533e-10	6.86238e-08	chaperonin-like RbcX protein
Medtr6g033055.1	402.564	-1.07354	0.490827	0.00133278	0.0140305	xyloglucan endotransglucosylase/hydrolase family protein
Medtr3g089890.1	1166.23	-1.07305	0.135567	1.96056e-16	9.52255e-14	thylakoid lumenal 29.8 kDa protein
Medtr1g115410.1	2868.61	-1.06943	0.197383	4.47707e-09	3.78749e-07	photosystem II reaction center PsbP family protein
Medtr3g072560.1	54.8904	-1.06738	0.248684	1.10418e-06	4.20474e-05	nodulin MtN21/EamA-like transporter family protein
Medtr2g019345.1	50.5772	-1.06543	0.41614	0.000616148	0.00771788	glycoside hydrolase family 17 protein
Medtr5g082490.1	96.2807	-1.06459	0.237508	5.22757e-07	2.2313e-05	yippee family zinc-binding protein, putative
Medtr3g103300.1	820.795	-1.05999	0.113306	1.37684e-21	1.4918e-18	lecithin:cholesterol acyltransferase family protein
Medtr6g046940.1	39.4939	-1.05987	0.475835	0.00166043	0.0165872	hypothetical protein
Medtr2g092930.1	41716.9	-1.05928	0.237502	5.89369e-07	2.46337e-05	phosphoenolpyruvate carboxylase
Medtr8g028545.1	752.117	-1.05924	0.189826	1.32772e-09	1.28627e-07	nuclear transport factor 2 (NTF2) family protein
Medtr2g082580.1	1453.15	-1.05685	0.212657	4.14824e-08	2.47062e-06	oxygen-evolving enhancer protein
Medtr7g077880.1	2724.65	-1.05621	0.196057	5.8431e-09	4.71651e-07	hypothetical protein
Medtr4g131400.1	2110.39	-1.05375	0.195736	5.54944e-09	4.5314e-07	temperature-induced lipocalin
Medtr5g027290.1	670.363	-1.05344	0.164136	1.04699e-11	1.80949e-09	pinoresinol-lariciresinol reductase-like protein
Medtr4g114410.2	1103.12	-1.04777	0.18942	2.4337e-09	2.2116e-07	DUF3119 family protein
Medtr0002s0900.1	374.352	-1.04121	0.226538	3.06995e-07	1.44621e-05	hypothetical protein
Medtr7g115220.1	105.124	-1.04005	0.381602	0.000366393	0.00508457	Chitinase / Hevein / PR-4 / Wheatwin2
Medtr2g017930.1	17.3768	-1.03897	0.41572	0.000702009	0.00855006	ankyrin repeat protein
Medtr1g052135.1	700.626	-1.03747	0.418889	0.000773421	0.00919534	carboxy-terminal processing peptidase-like protein
Medtr4g071445.1	428.484	-1.03463	0.212006	7.7772e-08	4.2542e-06	MATE family efflux protein
Medtr3g023700.1	302.366	-1.03452	0.274773	1.31281e-05	0.000336211	glycoside hydrolase family 79 amino-terminal domain protein
Medtr1g022450.2	3484.61	-1.03371	0.153313	1.25661e-12	2.7874e-10	50S ribosomal protein L31
Medtr5g027010.1	357.097	-1.03354	0.224801	3.11303e-07	1.46406e-05	transmembrane protein, putative
Medtr0004s0440.1	913.403	-1.03336	0.197198	1.27122e-08	9.27215e-07	peroxisomal biogenesis factor 11 family protein
Medtr3g053200.1	444.064	-1.03289	0.208217	4.90753e-08	2.86232e-06	disease resistance protein (CC-NBS-LRR class) family protein
Medtr4g072300.1	71.131	-1.03249	0.475844	0.00162489	0.0163092	SAUR-like auxin-responsive family protein
Medtr2g025550.1	118.277	-1.03139	0.377972	0.000377227	0.00520925	phosphatidate cytidylyltransferase family protein
Medtr2g450210.2	99.8412	-1.02981	0.552314	0.00255878	0.0232462	Fip1 [V]-like protein
Medtr1g075180.1	397.539	-1.02887	0.561727	0.00259968	0.0235257	sieve element occlusion protein
Medtr3g094740.1	4876.27	-1.02826	0.104765	5.58928e-24	8.74753e-21	ABC transporter-like protein
Medtr7g111860.1	30170.7	-1.02623	0.144259	9.42352e-14	2.7368e-11	stem-loop-binding protein of 41 kDa protein B
Medtr3g466790.1	549.558	-1.02154	0.311956	6.84944e-05	0.00133165	expansin A10
Medtr5g037400.1	116.722	-1.02119	0.193755	1.1518e-08	8.5388e-07	TPR-like protein
Medtr4g013330.1	38.9284	-1.0206	0.28467	2.03395e-05	0.000485581	disease resistance response protein
Medtr7g096150.1	8242.24	-1.01978	0.172536	2.61814e-10	3.0604e-08	photosystem II reaction center W
Medtr7g100320.1	113.867	-1.01975	0.292277	3.27826e-05	0.000720935	glutathione S-transferase
Medtr2g076670.1	1178.1	-1.01785	0.119412	1.27624e-18	8.98826e-16	phosphoenolpyruvate carboxylase
Medtr3g112160.1	379.856	-1.01567	0.253624	4.4763e-06	0.000136532	wound-responsive family protein
Medtr4g102530.1	93.327	-1.01536	0.470026	0.00147617	0.0151292	MADS-box transcription factor
Medtr4g007710.1	376.093	-1.01468	0.180743	1.84778e-09	1.70758e-07	hypothetical protein
Medtr4g058015.1	81.0552	-1.01321	0.258209	6.2479e-06	0.000181266	electron transporter, putative
Medtr5g030935.1	42.7168	-1.01291	0.271677	1.3977e-05	0.000352819	BRICK1, putative
Medtr5g037320.1	41.7171	-1.01254	0.510237	0.0024417	0.022391	thylakoid lumenal 15.0 kDa protein
Medtr4g097650.1	44.6291	-1.01053	0.580279	0.00444698	0.0351503	xyloglucan endotransglucosylase/hydrolase, putative
Medtr1g105305.1	163.767	-1.00996	0.326256	0.000118189	0.0020914	glycoprotein membrane precursor GPI-anchored protein
Medtr1g116320.1	1276.78	-1.00847	0.224686	5.56592e-07	2.35432e-05	plastid lipid-associated protein
Medtr1g076570.1	6901.4	-1.00762	0.167256	1.39071e-10	1.7808e-08	2-methyl-6-phytylbenzoquinone methyltranferase
Medtr7g108790.1	67.6414	-1.00758	0.550453	0.00311402	0.0268109	plant invertase/pectin methylesterase inhibitor
Medtr8g080520.1	166.098	-1.00601	0.225803	5.87413e-07	2.45884e-05	cytochrome P450 family 78 protein
Medtr6g007110.1	232.263	-1.00477	0.258917	6.99423e-06	0.000199226	kinesin light chain
Medtr7g118290.1	12986.5	-1.00234	0.153231	5.12989e-12	9.63427e-10	thylakoid membrane phosphoprotein 14 kDa protein
Medtr1g087030.1	3418.9	-1.00031	0.201199	5.42514e-08	3.13179e-06	calvin cycle protein CP12-1
Medtr3g031790.1	115.615	1	0.446267	0.0012966	0.0137317	gamma interferon inducible lysosomal thiol reductase
Medtr6g477750.1	115.071	1.00085	0.3953	0.000650419	0.00806658	resistance protein, putative
Medtr3g115100.1	43.2931	1.00274	0.283138	2.78248e-05	0.000624087	UDP-N-acetylglucosamine transferase subunit alg13
Medtr2g018680.1	416.305	1.00342	0.195281	2.12446e-08	1.40535e-06	60S ribosomal protein L38A
Medtr3g089977.1	29.6036	1.00552	0.33337	0.000169822	0.00283415	zinc-binding alcohol dehydrogenase family protein
Medtr6g065370.1	125.473	1.00638	0.279564	2.15942e-05	0.000510367	CXE carboxylesterase
Medtr2g097467.1	13.3017	1.00993	0.921566	0.00717763	0.0496147	GRAS family transcription factor
Medtr1g022325.1	23.8882	1.00998	0.425109	0.00101169	0.0112916	4-hydroxyphenylpyruvate dioxygenase
Medtr3g007970.1	483.315	1.01336	0.373965	0.00039223	0.00536124	phenylcoumaran benzylic ether reductase-like protein
Medtr5g015880.1	162.54	1.01391	0.276417	1.54432e-05	0.000385	lateral organ boundaries (LOB) domain protein
Medtr4g094540.1	60.475	1.01455	0.273677	1.51123e-05	0.000377419	NBS-LRR type disease resistance protein
Medtr1g088170.1	58.647	1.0148	0.270528	1.32043e-05	0.000337668	sucrose synthase
Medtr1g074400.1	14.2855	1.01518	0.456922	0.00140214	0.0145816	hypothetical protein
Medtr2g103840.1	604.539	1.01556	0.255788	4.87853e-06	0.000146735	LURP-one-like protein
Medtr1g066890.1	7.57006	1.01695	0.806502	0.0066751	0.0472117	PWWP domain protein
Medtr1g007700.1	77.2028	1.01757	0.194136	1.25411e-08	9.17651e-07	histone-lysine N-methyltransferase ATXR6, putative
Medtr3g083760.2	26.474	1.0176	0.372889	0.00039112	0.00536045	Lipid transfer protein
Medtr4g086860.1	11.0287	1.01951	0.756071	0.00563523	0.0418534	LA-related protein 6 LA RNA-binding domain protein
Medtr1g058350.1	70.73	1.01984	0.384898	0.000465672	0.00616311	B3 DNA-binding domain protein
Medtr0722s0010.1	70.1672	1.02183	0.285636	2.34382e-05	0.000544334	hypothetical protein
Medtr7g101930.1	437.919	1.02374	0.22467	3.62686e-07	1.66835e-05	heavy metal-associated domain protein
Medtr1g070400.1	21.4817	1.02582	0.623301	0.00411384	0.0331971	myosin motor domain protein and Dil domain protein
Medtr5g008720.1	200.416	1.02593	0.346607	0.000193527	0.00313325	DUF506 family protein
Medtr3g063950.1	22.5104	1.02612	0.685818	0.00494612	0.037869	transmembrane protein, putative
Medtr2g025830.1	20.3399	1.02783	0.39605	0.000573863	0.0072854	E3 ubiquitin-protein ligase UPL5-like protein
Medtr4g103770.1	175.717	1.02836	0.339607	0.000155171	0.00264448	RNA-metabolising metallo-beta-lactamase
Medtr6g007135.1	14.4954	1.03267	0.503867	0.00198513	0.0191321	F-box protein interaction domain protein
Medtr7g062360.1	97.835	1.03772	0.137247	3.41588e-15	1.39462e-12	aspartic proteinase nepenthesin
Medtr4g134370.1	224.016	1.03839	0.263612	5.66483e-06	0.000167071	glutathione S-transferase tau 5
Medtr3g035650.1	165.729	1.0392	0.592203	0.00294114	0.0256914	hypothetical protein
Medtr7g105080.1	2410.71	1.04215	0.159263	4.91699e-12	9.2964e-10	ubiquitin-60S ribosomal L40 fusion protein
Medtr4g078110.1	37.3758	1.04322	0.683644	0.00466455	0.0364306	cytochrome P450 family protein
Medtr7g115080.2	799.059	1.04359	0.24038	1.10898e-06	4.20474e-05	GDP-D-mannose-3,5-epimerase
Medtr8g040900.1	7.51392	1.04404	0.530795	0.00255538	0.0232443	lateral organ boundaries (LOB) domain protein
Medtr2g058470.1	59.0129	1.04569	0.632258	0.00356227	0.0296901	chalcone and stilbene synthase family protein
Medtr7g097150.1	9.14963	1.04905	0.7656	0.00581344	0.0427711	AGC kinase
Medtr5g012490.1	183.399	1.04992	0.5812	0.00295413	0.0257809	eukaryotic aspartyl protease family protein
Medtr6g071280.1	593.936	1.05006	0.428661	0.000741184	0.00890781	MAP kinase kinase
Medtr3g012040.1	47.9221	1.05064	0.424871	0.000725038	0.00876988	40S ribosomal protein S3a-1
Medtr1g008170.1	235.014	1.05458	0.382403	0.000316472	0.00454168	nuclear movement family protein
Medtr3g064250.1	36.6296	1.05539	0.364329	0.000237169	0.00366098	zinc finger CCCH domain protein
Medtr7g020870.1	70.8531	1.0565	0.28705	1.5833e-05	0.000392979	myb/SANT-like DNA-binding domain protein
Medtr2g437150.1	14.8589	1.05762	0.409649	0.000572764	0.00728129	mTERF protein
Medtr7g112860.1	529.88	1.06051	0.25744	2.84735e-06	9.37063e-05	dormancy/auxin associated protein
Medtr8g073850.1	16.7244	1.06099	0.643349	0.00372262	0.0306923	disease resistance-responsive, dirigent domain protein
Medtr0565s0010.1	68.9804	1.06259	0.414519	0.000563334	0.00718423	GDSL-like lipase/acylhydrolase
Medtr0190s0020.1	386.338	1.06325	0.322161	5.87423e-05	0.00116949	HXXXD-type acyl-transferase family protein
Medtr1g106755.1	354.757	1.06606	0.280072	1.02069e-05	0.000272551	ribosomal protein S14p/S29e
Medtr4g478210.1	105.135	1.07059	0.233964	3.35618e-07	1.55761e-05	hypothetical protein
Medtr3g102420.1	127.994	1.07257	0.160147	1.72746e-12	3.73604e-10	DNA-directed RNA polymerase subunit
Medtr5g061840.1	133.97	1.07302	0.311683	3.59909e-05	0.000781124	plant/F2E2-13 protein
Medtr8g077105.1	8.60399	1.07436	0.654976	0.0041054	0.0331575	LRR receptor-like kinase
Medtr0530s0020.1	21.4563	1.07524	0.39691	0.000392884	0.00536757	clathrin assembly protein
Medtr5g088740.1	7.90779	1.07583	0.707473	0.00459221	0.0360555	ribosomal protein L7Ae/L30e/S12e/Gadd45 family protein
Medtr5g010500.1	293.152	1.07595	0.342475	0.000109209	0.00195832	glycosyltransferase family 90 protein
Medtr2g100280.1	143.994	1.07748	0.177721	1.05588e-10	1.40972e-08	RNA exonuclease-like protein
Medtr5g031305.1	131.473	1.08129	0.289368	1.2992e-05	0.000333027	cinnamyl alcohol dehydrogenase-like protein
Medtr3g118390.1	44.5556	1.08218	0.644958	0.00342836	0.028873	Chitinase (Class I) / Hevein
Medtr8g077390.1	248.895	1.08262	0.473182	0.00101621	0.0113287	MYB family transcription factor
Medtr1g040175.1	237.515	1.08533	0.244075	6.0213e-07	2.50926e-05	benzyl alcohol O-benzoyltransferase
Medtr2g102740.1	173.999	1.08628	0.205455	1.1211e-08	8.3331e-07	plastidic ATP/ADP-transporter-like protein
Medtr4g009510.1	160.919	1.08661	0.274862	5.24297e-06	0.000156296	DNA-binding protein, putative
Medtr5g068100.1	13.3701	1.09226	0.706713	0.00441933	0.0349809	methylesterase-like protein
Medtr2g009270.1	313.082	1.09524	0.395502	0.000296099	0.00431749	3,4-dihydroxy-2-butanone 4-phosphate synthase
Medtr5g011430.1	35.353	1.09659	0.393038	0.000295535	0.00431151	hypothetical protein
Medtr3g093140.1	10.6047	1.09668	0.786306	0.00519662	0.0393744	SPFH domain/band 7 family protein
Medtr7g095640.1	66.0707	1.09907	0.236457	2.5359e-07	1.22536e-05	inhibitor of apoptosis-promoting Bax1 protein
Medtr4g037225.1	19.645	1.09949	0.410313	0.000423881	0.00571347	gaba-receptor-associated protein ubiquitin domain protein
Medtr6g087780.1	36.572	1.10051	0.22676	8.93755e-08	4.83263e-06	hypothetical protein
Medtr1g063110.1	51.775	1.10327	0.242377	4.08705e-07	1.84809e-05	4-coumarate:CoA ligase-like protein
Medtr2g007855.1	6.30588	1.10437	0.524024	0.00183812	0.018011	COP9 signalosome complex subunit 8
Medtr7g093370.1	38.3785	1.10486	0.597628	0.00247529	0.02264	peroxidase family protein
Medtr2g005880.1	14.7178	1.10552	0.573413	0.00235077	0.0217483	lactoylglutathione lyase/glyoxalase I family protein
Medtr3g101470.1	218.413	1.10654	0.21946	3.25516e-08	2.00221e-06	NAD-dependent isocitrate dehydrogenase
Medtr2g091025.1	21.334	1.10945	0.429925	0.000573396	0.00728327	frigida-LIKE protein
Medtr8g037920.1	10.1817	1.1116	0.367074	0.000166327	0.00279071	DUF247 domain protein
Medtr4g080070.1	56.7492	1.11454	0.407181	0.000346857	0.00486287	disease resistance protein (TIR-NBS-LRR class)
Medtr8g103233.1	14.2522	1.11488	0.397745	0.000310758	0.00447564	peptide/nitrate transporter plant
Medtr4g133690.1	17.1365	1.1157	0.410308	0.000378168	0.00521457	mannose-1-phosphate guanyltransferase
Medtr8g041770.1	77.9129	1.11633	0.315127	2.7187e-05	0.000615168	HXXXD-type acyl-transferase family protein
Medtr3g101100.1	36.4378	1.11798	0.37886	0.000180942	0.00298263	histone acetylation protein
Medtr7g104480.1	5.76333	1.11834	0.698044	0.00427714	0.0341916	ABA response element-binding factor
Medtr3g012050.1	34.7184	1.11909	0.590893	0.00237468	0.0219191	NBS-LRR type disease resistance protein
Medtr1g086430.1	103.12	1.11933	0.716584	0.00365771	0.0303063	hypothetical protein
Medtr4g007255.1	13.6179	1.11997	0.654518	0.00324707	0.0276856	hypothetical protein
Medtr3g067730.1	25.3632	1.12067	0.308396	1.82017e-05	0.000440138	plastid movement impaired protein
Medtr7g075390.1	135.138	1.1218	0.469649	0.000838743	0.00978394	cytochrome P450 family protein
Medtr8g042080.1	33.8582	1.12608	0.304058	1.45771e-05	0.000365349	DUF247 domain protein
Medtr7g018500.1	54.5749	1.12697	0.278435	3.31099e-06	0.000105753	TCP family transcription factor
Medtr4g065570.1	192.876	1.13037	0.172056	3.64464e-12	7.13008e-10	zinc finger AN1 domain stress-associated protein
Medtr1g070085.3	991.419	1.13047	0.166703	9.21769e-13	2.09413e-10	hyoscyamine 6-dioxygenase-like protein
Medtr7g080960.1	43.564	1.13191	0.521775	0.00136072	0.0142501	UDP-glucosyltransferase family protein
Medtr2g437560.1	23.2188	1.13251	0.430041	0.000440803	0.00590484	disease resistance protein (TIR-NBS-LRR class)
Medtr7g073590.1	34.0703	1.13348	0.387925	0.000196995	0.00317237	hsp20/alpha crystallin family protein
Medtr3g065380.1	196.203	1.13534	0.164866	4.43604e-13	1.12584e-10	E3 ubiquitin-protein ligase ARI7, putative
Medtr5g034050.1	216.797	1.14233	0.18729	7.71764e-11	1.07631e-08	DNA-directed RNA polymerase II 8.2 kDa protein
Medtr6g015680.1	47.0725	1.14375	0.311401	1.5905e-05	0.000394215	disease resistance protein (TIR-NBS-LRR class)
Medtr2g450870.1	99.2703	1.14495	0.543022	0.00144661	0.0148895	LRR receptor-like kinase family protein
Medtr7g064210.1	14.5016	1.14512	0.659003	0.00324291	0.0276668	GDP-fucose protein O-fucosyltransferase
Medtr8g072560.1	66.8576	1.14564	0.270312	1.45504e-06	5.3442e-05	auxin efflux carrier family protein
Medtr3g007260.1	8.4271	1.14596	0.747177	0.00469495	0.0365666	hypothetical protein
Medtr2g090615.1	32.8884	1.14648	0.931322	0.00544963	0.0408085	tyrosine/nicotianamine family aminotransferase
Medtr1g008195.1	11.2168	1.14665	0.601544	0.00234785	0.0217427	nuclear movement family protein
Medtr8g074350.1	248.187	1.14756	0.690058	0.00340309	0.0287074	Chitinase (Class Ib) / Hevein
Medtr3g053460.1	35.5651	1.15108	0.364596	9.3792e-05	0.00173716	membrane lipoprotein, putative
Medtr2g067090.1	5.80799	1.15434	0.659572	0.00348932	0.0292466	transmembrane amino acid transporter family protein
Medtr1g079810.1	23.7713	1.15856	0.518502	0.00112832	0.0123212	AT hook motif DNA-binding family protein
Medtr5g005670.1	28.6195	1.16144	0.440404	0.000436927	0.00586406	tryptophan synthase beta type 2
Medtr1g102830.1	426.004	1.1621	0.46609	0.000576524	0.00730272	early light-induced-like protein
Medtr1g111000.1	165.807	1.1636	0.20788	1.7455e-09	1.63086e-07	alpha-glucosidase
Medtr5g092910.1	15.4557	1.16794	0.499009	0.000899801	0.0102946	geranylgeranyl pyrophosphate synthase
Medtr5g464730.1	15.3802	1.16796	0.507472	0.00102202	0.011389	PDZ domain protein
Medtr7g451650.2	84.1921	1.16903	0.376731	0.000112278	0.00200316	basic helix loop helix protein BHLH17, putative
Medtr7g109800.1	60.6544	1.1695	0.384307	0.000131955	0.00230031	WRKY family transcription factor
Medtr3g096980.1	90.8316	1.16984	0.367647	8.51296e-05	0.00160199	fatty acid amide hydrolase-like protein
Medtr2g035320.1	556.947	1.17405	0.619931	0.00211523	0.0200836	ABA-responsive protein
Medtr4g075600.1	112.747	1.17596	0.23053	2.29057e-08	1.48681e-06	DNA-directed RNA polymerase II 8.2 kDa protein
Medtr2g079650.1	53.3611	1.17788	0.712223	0.00344291	0.0289594	cystathionine beta-synthase (CBS) family protein
Medtr1g022440.1	71.0115	1.17901	0.49897	0.000843384	0.00982587	dihydroflavonol 4-reductase-like protein
Medtr4g086620.1	41.2793	1.17962	0.847317	0.00484103	0.0372919	calmodulin-binding protein
Medtr8g006645.1	90.4597	1.18121	0.307209	7.10848e-06	0.000201783	hypothetical protein
Medtr4g081665.1	49.3568	1.18181	0.576021	0.00166525	0.0166206	Serine/Threonine kinase family protein
Medtr5g026450.1	128.777	1.18266	0.445681	0.000419637	0.00567244	3-hydroxy-3-methylglutaryl-coenzyme A reductase-like protein
Medtr8g023010.1	7.81281	1.18352	0.692917	0.00335737	0.0284026	microtubule organization protein
Medtr3g051690.1	76.5712	1.1852	0.239581	5.49492e-08	3.16559e-06	transducin family protein/WD-40 repeat protein
Medtr4g099120.1	7.82289	1.18872	0.704025	0.00334821	0.0283506	membrane lipoprotein, putative
Medtr7g088220.1	8.82721	1.19097	0.537317	0.00121335	0.0130314	PQ-loop protein/transmembrane family protein
Medtr5g043710.1	10.9987	1.1947	0.428714	0.000314458	0.00451739	glycoside hydrolase family 79 amino-terminal domain protein
Medtr5g032790.1	9.03529	1.19479	0.935789	0.00526428	0.0397587	hypothetical protein
Medtr8g010140.1	137.141	1.19549	0.224752	7.06889e-09	5.56251e-07	autophagocytosis-associated family protein
Medtr8g011280.1	22.1482	1.20127	0.347577	3.63075e-05	0.000786783	LRR and NB-ARC domain disease resistance protein
Medtr3g096110.1	9.83905	1.20275	0.427841	0.000284642	0.00419316	phosphatidylinositol 4-kinase beta
Medtr8g090225.1	11.7391	1.20311	0.370802	7.53016e-05	0.00144603	50S ribosomal protein L23
Medtr7g057160.1	308.166	1.20363	0.211861	8.3153e-10	8.5806e-08	BZIP transcription factor
Medtr7g087475.1	24.0433	1.20548	0.41695	0.000219071	0.00345159	global transcription factor
Medtr3g028210.1	9.39412	1.20679	0.845566	0.00485911	0.0373631	anthocyanin 5-aromatic acyltransferase
Medtr4g127510.1	56.6887	1.20833	0.466865	0.000463136	0.00613977	OSBP(oxysterol-binding protein)-related protein 4C
Medtr5g082570.1	214.962	1.2092	0.188234	9.65014e-12	1.69909e-09	FACT complex subunit SSRP1
Medtr8g089800.1	1132.01	1.21072	0.460007	0.000399173	0.00543919	cytochrome P450 family 88 protein
Medtr3g113110.1	16.4288	1.21114	0.442646	0.000331168	0.00469754	ATP-binding microtubule motor family protein
Medtr5g071780.1	15.7112	1.21119	0.483101	0.000583608	0.00737256	disease resistance protein RGA4
Medtr3g114110.1	426.563	1.21132	0.296216	2.63881e-06	8.78699e-05	hypothetical protein
Medtr4g009420.1	58.1715	1.21209	0.390261	0.000100866	0.00183055	hypothetical protein
Medtr6g028070.1	42.5667	1.21251	0.797364	0.00465548	0.03639	C2 domain first repeat protein
Medtr8g015980.1	1334.86	1.21539	0.203342	1.90008e-10	2.28748e-08	ABC transporter-like family-protein
Medtr1g102800.1	99.0394	1.2183	0.585064	0.00158197	0.0159791	early light-induced-like protein
Medtr4g115460.1	33.5079	1.2187	0.562087	0.00135062	0.0141866	exostosin family protein
Medtr4g069810.1	77.87	1.22107	0.306339	4.63569e-06	0.000140724	specific tissue protein
Medtr4g105530.1	101.265	1.2216	0.26206	1.90049e-07	9.46491e-06	histidine kinase-, DNA gyrase B
Medtr4g077787.1	10.4917	1.2225	0.712583	0.0029962	0.0260512	early nodulin-like protein
Medtr0002s0880.1	35.4466	1.22303	0.329917	1.25678e-05	0.00032422	hypothetical protein
Medtr2g101590.1	35.3812	1.22424	0.737236	0.00308354	0.0266135	nitrate transporter 1
Medtr5g011750.1	30.4642	1.22551	0.32079	8.91533e-06	0.000244551	hypothetical protein
Medtr1g023720.1	521.042	1.22688	0.230461	7.0652e-09	5.56251e-07	cytochrome P450 family 71 protein
Medtr8g066600.1	12.4663	1.22814	0.581615	0.00159156	0.016053	dolichol phosphate-mannose biosynthesis regulatory protein
Medtr5g076380.1	137.716	1.23376	0.349229	2.32958e-05	0.000542367	P-loop nucleoside triphosphate hydrolase superfamily protein
Medtr8g042400.1	36.276	1.23475	0.26699	2.57249e-07	1.2388e-05	DUF247 domain protein
Medtr5g031170.1	10.6668	1.24132	1.26721	0.00627815	0.0451408	rhamnogalacturonate lyase B-like protein
Medtr5g087910.2	139.897	1.24192	0.651132	0.0019751	0.0190485	adenylate kinase, putative
Medtr1g060190.1	66.2432	1.24723	0.325021	8.29742e-06	0.000229163	terminal flower 1
Medtr3g089140.1	52.3781	1.24891	0.321125	6.15509e-06	0.000178942	chromatin remodeling complex subunit
Medtr0512s0010.1	124.935	1.24937	0.214186	3.70232e-10	4.1553e-08	hypothetical protein
Medtr4g006070.1	431.724	1.25139	0.494164	0.000470689	0.00621357	hypothetical protein
Medtr3g056705.1	9.22626	1.25242	0.666061	0.00243647	0.0223722	multidrug resistance protein ABC transporter family protein
Medtr6g075460.1	10.5456	1.25615	0.604055	0.00178428	0.017606	cyclic nucleotide gated channel protein, putative
Medtr6g086640.1	4.72648	1.25784	0.917365	0.00568521	0.0420914	transmembrane protein, putative
Medtr3g466110.1	50.3896	1.25834	0.371519	3.85019e-05	0.000827349	nodulin-like/MFS transporter
Medtr2g079280.1	13.1382	1.26259	1.11313	0.00529145	0.0399425	ubiquitin-conjugating enzyme
Medtr7g055720.1	24.3575	1.26489	0.490305	0.000490644	0.00639608	ATP-binding protein, putative
Medtr3g084780.1	23.5036	1.26498	0.679199	0.00217425	0.0205127	phloem filament protein PP1
Medtr5g095310.1	6.14614	1.26601	0.506398	0.000691895	0.00845246	hypothetical protein
Medtr3g109410.1	102.681	1.26847	0.215818	3.1921e-10	3.65547e-08	transmembrane protein, putative
Medtr5g019960.1	5.85872	1.26943	1.20404	0.00668977	0.047268	DUF223 domain protein
Medtr1g105850.1	198.023	1.26955	0.466119	0.000295066	0.0043069	salt stress response/antifungal domain protein
Medtr7g068190.1	125.822	1.27395	0.517146	0.000603517	0.00758326	receptor-like kinase
Medtr5g007940.1	13.2567	1.27543	0.429141	0.000172527	0.0028742	F-box protein interaction domain protein
Medtr2g099450.1	71.7554	1.27788	0.926525	0.00505317	0.0384842	Chitinase (Class IV) / Hevein
Medtr1g070100.1	86.1351	1.27881	0.365968	2.86988e-05	0.000641137	hyoscyamine 6-dioxygenase
Medtr6g017165.1	34.7063	1.27999	0.45164	0.000252395	0.00383108	allene oxide cyclase
Medtr7g105920.1	30.0562	1.2816	0.672175	0.00213049	0.0201877	DYAD-like protein
Medtr7g451650.3	154.985	1.28332	0.335236	8.05806e-06	0.000223209	basic helix loop helix protein BHLH17, putative
Medtr1g099500.1	4.14158	1.28349	0.839984	0.00438275	0.0347695	seed maturation protein
Medtr1g107185.1	8.09629	1.28512	0.797343	0.00375582	0.030874	BHLH transcription factor-like protein
Medtr2g065550.1	6.6503	1.28826	0.725783	0.00304766	0.0264009	nodulin MtN21/EamA-like transporter family protein
Medtr6g009590.1	33.7505	1.29229	0.268589	1.02293e-07	5.41672e-06	DUF247 domain protein
Medtr3g095800.1	116.723	1.29608	0.201465	8.58937e-12	1.53146e-09	RING/FYVE/PHD zinc finger protein, putative
Medtr4g122180.1	20.3913	1.29613	0.638081	0.00160189	0.0160995	hypothetical protein
Medtr5g019780.1	8.596	1.29804	0.531129	0.000715314	0.00868602	cupin family protein
Medtr7g033775.1	15.1122	1.29951	0.384577	4.7012e-05	0.00097309	oleosin
Medtr5g083120.1	7.48911	1.30101	0.623218	0.00154821	0.0157113	sister chromatid cohesion 1 protein, putative
Medtr8g088880.1	415.609	1.30215	0.305739	1.20009e-06	4.49571e-05	glutelin type-B-like protein
Medtr8g038180.1	14.827	1.30428	0.416752	0.0001001	0.00182158	annexin D8
Medtr8g018747.1	24.3496	1.30442	0.643847	0.00180209	0.017732	heavy metal-associated domain protein
Medtr4g015420.1	19.6116	1.30546	0.3925	4.9886e-05	0.00102058	cyanogenic beta-glucosidase, putative
Medtr1g099050.1	32.005	1.30628	0.407619	7.10293e-05	0.00137523	serine decarboxylase
Medtr2g032550.1	45.6343	1.30723	0.318275	2.4428e-06	8.26346e-05	heat shock 70 kDa protein
Medtr5g025930.1	31.4688	1.31298	0.820821	0.00354518	0.0296002	LRR receptor-like kinase
Medtr6g034350.1	112.228	1.31454	0.734066	0.00239451	0.0220732	ABC transporter family protein
Medtr2g093790.1	16.6915	1.31498	0.712417	0.00273429	0.0244222	ribosomal RNA processing protein
Medtr6g082950.1	38.8367	1.31561	0.602194	0.00135147	0.0141902	receptor-like kinase
Medtr7g088790.1	165.576	1.31722	0.468136	0.000232845	0.00361204	peptide/nitrate transporter
Medtr3g109260.1	14.4321	1.32873	0.486468	0.000297395	0.00433191	mago nashi family, integral exon junction complex protein
Medtr7g085870.1	11.7201	1.32905	0.508768	0.000452086	0.00601024	cation/H+ exchanger 3
Medtr3g117230.1	76.1566	1.33067	0.219899	9.21979e-11	1.26872e-08	26S proteasome regulatory particle triple-A ATPase protein
Medtr8g465380.1	6.8211	1.33158	1.10072	0.00649029	0.0462881	F-box/RNI/FBD-like domain protein
Medtr4g122130.1	13.1539	1.33184	0.837306	0.00335225	0.0283677	disease resistance-responsive, dirigent domain protein
Medtr7g062230.1	14.3693	1.33389	0.408688	6.26415e-05	0.00123318	hypothetical protein
Medtr3g019340.1	15.3325	1.33445	0.587912	0.0010139	0.0113075	NB-ARC domain disease resistance protein
Medtr5g055890.1	32.5509	1.33452	0.312796	1.20978e-06	4.51999e-05	nucleotide excision repair, TFIIH, subunit TTDA protein
Medtr8g080270.1	20.8535	1.33542	0.767102	0.0025532	0.023232	hypothetical protein
Medtr4g027040.1	202.61	1.34224	0.637633	0.00116086	0.0125973	NF-X1-type zinc finger protein NFXL1
Medtr8g102020.1	100.859	1.34244	0.225123	1.65496e-10	2.03589e-08	charged multivesicular body protein
Medtr5g078250.1	12.8537	1.34601	0.69228	0.00191067	0.0185848	replication factor-A carboxy-terminal domain protein
Medtr1g059890.1	67.4907	1.3478	0.839083	0.00298543	0.025974	hypothetical protein
Medtr4g100590.1	62.3085	1.3484	0.239252	1.22453e-09	1.21466e-07	2OG-Fe(II) oxygenase family oxidoreductase
Medtr7g096120.1	127.381	1.3506	0.779995	0.00242947	0.0223225	phospholipase A1
Medtr2g091015.1	28.7192	1.35426	0.307523	6.64955e-07	2.72274e-05	frigida-LIKE protein
Medtr1g018420.1	299.946	1.3583	0.519844	0.000370028	0.00512743	C2H2-type zinc finger protein
Medtr3g115330.1	454.969	1.35865	0.260397	1.16869e-08	8.64129e-07	ribosomal protein S14p/S29e
Medtr4g133090.1	51.5886	1.36167	0.381777	1.9106e-05	0.000460029	DNA-directed RNA polymerase I, II
Medtr7g087400.1	65.528	1.36646	0.591825	0.000898824	0.0102921	MATE efflux family protein
Medtr1g015970.1	109.228	1.36796	1.03787	0.00392973	0.0319863	fructan exohydrolase
Medtr5g005130.1	436.892	1.36891	0.324053	1.31466e-06	4.88592e-05	ribosomal protein S14p/S29e
Medtr6g045603.1	99.0474	1.37093	0.239892	6.89039e-10	7.21596e-08	RNA polymerase II, Rpb4, core protein
Medtr4g070240.1	218.975	1.37499	0.632842	0.00114269	0.0124529	core histone H2A/H2B/H3/H4
Medtr3g467340.1	212.651	1.38169	0.601704	0.00076248	0.00910162	LRR and NB-ARC domain disease resistance protein
Medtr1g054465.1	4.38997	1.38302	0.858102	0.00355324	0.0296412	zinc finger, C3HC4 type (RING finger) protein
Medtr4g082990.1	15.0198	1.38986	0.515324	0.000323349	0.00461065	UDP-glucose 6-dehydrogenase family protein
Medtr1g069200.1	357.03	1.39609	0.44064	7.70265e-05	0.00147113	cytochrome P450 family 72 protein
Medtr5g024090.1	25.3461	1.3969	0.533537	0.000390074	0.00535515	glutamate-rich WD repeat protein
Medtr5g011280.1	278.109	1.39827	1.14593	0.00598904	0.0437091	subtilisin-like serine protease
Medtr8g086320.1	9.0305	1.40644	0.571157	0.000622577	0.0077811	hypothetical protein
Medtr3g106420.1	8.10448	1.40711	0.682192	0.00152032	0.0155097	SPFH/band 7/PHB domain membrane-associated family protein
Medtr6g086560.1	324.711	1.40792	0.335854	1.4973e-06	5.46882e-05	sigma factor sigb regulation protein rsbq protein, putative
Medtr7g080610.1	7.51689	1.40881	0.655785	0.00154095	0.0156725	leucine zipper EF-hand transmembrane protein
Medtr3g085650.1	101.905	1.41148	0.894717	0.00285212	0.0251452	cyclin-dependent kinase
Medtr8g085740.1	84.1507	1.42409	0.166806	9.22613e-19	6.83972e-16	60S ribosomal protein L32-1
Medtr3g095340.1	128.966	1.43054	0.42877	4.15451e-05	0.000877995	alginate lyase
Medtr6g082890.1	95.5802	1.43134	0.732657	0.00204661	0.0195706	tyrosine kinase family protein
Medtr1g090020.1	4.17041	1.43186	1.1104	0.00706391	0.0490199	octicosapeptide/phox/Bem1p domain kinase superfamily protein
Medtr3g109860.1	21.4624	1.43462	0.410065	2.65979e-05	0.000605555	DUF1677 family protein
Medtr1g075030.1	526.35	1.43654	0.598014	0.000808636	0.00953142	sieve element occlusion protein
Medtr3g063240.1	377.811	1.43793	0.335845	1.00136e-06	3.8856e-05	DMT(drug/metabolite transporter) superfamily permease
Medtr8g071900.1	4.64589	1.43923	1.23736	0.00583179	0.0428725	glycosyltransferase family protein
Medtr8g040260.1	298.744	1.44002	0.545561	0.000346579	0.00486229	hypothetical protein
Medtr2g029800.2	378.992	1.44032	0.250385	5.28559e-10	5.70499e-08	peroxidase family protein chr2:11135602-11138195 20140818
Medtr4g006650.1	55.9517	1.44672	0.282527	1.88977e-08	1.27973e-06	major intrinsic protein (MIP) family transporter
Medtr4g007570.2	48.1517	1.44687	0.883785	0.0026949	0.0241854	Novel GRP family
Medtr3g098090.1	11.1712	1.44894	0.511341	0.000294339	0.00429851	CDPK-related kinase
Medtr1g106065.1	26.2879	1.45358	0.698719	0.00129944	0.0137567	magnesium transporter 2
Medtr5g084460.1	3145.29	1.45376	0.212976	6.504e-13	1.53269e-10	hypothetical protein
Medtr5g075160.1	35.7857	1.45496	0.35917	2.85824e-06	9.37635e-05	epidermal patterning factor-like protein
Medtr4g099390.1	7.40165	1.45705	0.539423	0.000331142	0.00469754	1-aminocyclopropane-1-carboxylate oxidase-like protein
Medtr4g113530.1	25.7391	1.4585	0.398116	1.49294e-05	0.000373183	inwardly rectifying potassium channel subunit
Medtr3g466460.1	42.2099	1.4612	0.497155	0.000145899	0.00250008	hypothetical protein
Medtr4g122940.1	394.888	1.46455	0.479608	0.000123454	0.00217363	desiccation PCC13-like protein
Medtr3g070890.1	147.186	1.46599	0.356247	2.02513e-06	7.08696e-05	N-(5-phosphoribosyl)anthranilate isomerase
Medtr7g081160.1	42.0228	1.46767	0.566338	0.000391583	0.00536045	copine protein, putative
Medtr1g058380.1	13.2836	1.47352	1.03535	0.00687692	0.0481388	Pmr5/Cas1p GDSL/SGNH-like acyl-esterase family protein
Medtr7g025620.1	10.2028	1.47609	0.727573	0.00180767	0.0177745	heat shock 70 kDa protein
Medtr5g055800.1	65.465	1.47887	0.343732	9.60636e-07	3.75341e-05	2OG-Fe(II) oxygenase family oxidoreductase
Medtr3g080990.1	4.80157	1.48005	1.57474	0.00724165	0.0499033	bidirectional sugar transporter
Medtr5g081800.1	21.8909	1.48061	0.440446	4.50427e-05	0.000936456	DWNN domain, A CCHC-type zinc finger protein
Medtr6g010890.1	8.90758	1.48129	0.566805	0.000416048	0.00563757	DUF247 domain protein
Medtr3g077350.1	23.296	1.48498	0.423345	2.34305e-05	0.000544334	GroES chaperonin
Medtr4g094548.1	17.4216	1.49125	0.611941	0.000669748	0.00824267	stress up-regulated Nod 19 protein
Medtr5g010740.1	9.9302	1.49185	0.531393	0.000233254	0.00361276	hapless protein
Medtr2g097000.1	24.0741	1.49328	0.493158	0.00012612	0.00220954	XH/XS domain protein
Medtr7g056307.1	6.3703	1.49527	0.979071	0.00339567	0.0286577	ferrochelatase
Medtr5g027350.1	3.78663	1.49956	1.25302	0.00569532	0.0421441	armadillo/beta-catenin-like repeat protein, putative
Medtr3g114870.1	11.2597	1.50288	0.505651	0.00016758	0.00280505	lysine/ornithine decarboxylase
Medtr3g095720.1	10.3734	1.5036	0.691111	0.00116849	0.012646	PIF1-like helicase
Medtr5g032870.1	57.1872	1.5051	0.333551	3.7468e-07	1.71628e-05	1-aminocyclopropane-1-carboxylate oxidase
Medtr4g012390.1	2.93327	1.507	1.21182	0.00587676	0.0430906	hypothetical protein
Medtr4g066380.1	10.8326	1.50792	0.364331	2.35003e-06	8.00517e-05	basic helix loop helix (bHLH) DNA-binding family protein
Medtr2g089290.1	509.489	1.51114	0.645615	0.000665782	0.00820462	S-locus lectin kinase family protein
Medtr0384s0020.1	10.6572	1.51583	0.833485	0.00224252	0.020995	hypothetical protein
Medtr1g084060.1	65.4899	1.51629	0.433273	2.59738e-05	0.000592956	homeobox knotted-like protein
Medtr8g041880.1	79.5528	1.51722	0.666029	0.00080681	0.00951786	cysteine-rich receptor-like kinase
Medtr6g023950.1	170.435	1.51904	0.296257	1.91372e-08	1.28975e-06	short-chain dehydrogenase/reductase
Medtr6g037340.1	372.7	1.51949	0.224481	7.58197e-13	1.73652e-10	3-oxo-5-alpha-steroid 4-dehydrogenase family protein
Medtr2g083870.1	57.8383	1.52219	0.555984	0.000251087	0.00381932	WRKY family transcription factor
Medtr5g081960.1	131.101	1.52459	0.497277	9.50294e-05	0.00175201	HXXXD-type acyl-transferase family protein
Medtr7g075600.1	46.4163	1.52555	0.467294	5.44668e-05	0.00109913	cytochrome P450 family protein
Medtr7g062890.1	23.864	1.52578	0.762865	0.0016646	0.0166206	L-type lectin-domain receptor kinase IV.2-like protein
Medtr8g078240.1	15.6442	1.52598	0.402287	8.17081e-06	0.00022611	CAZy family GT8 glycosyltransferase
Medtr2g025710.1	111.637	1.53434	0.292729	9.10452e-09	6.85784e-07	MBOAT (membrane bound O-acyl transferase) family protein, putative
Medtr3g117320.1	23.8248	1.53451	0.314544	6.98809e-08	3.86003e-06	salt tolerance-like protein
Medtr5g082780.1	4.24951	1.53654	1.66367	0.00612111	0.0443424	DUF295 family protein
Medtr6g005940.1	14.2375	1.53936	0.564118	0.000281047	0.00415611	transmembrane protein, putative
Medtr3g462220.1	34.7492	1.5399	0.40121	6.95813e-06	0.000198398	maternal effect embryo arrest protein, putative
Medtr6g009600.1	33.4073	1.54078	0.350295	6.22052e-07	2.56948e-05	DUF247 domain protein
Medtr6g471240.1	482.345	1.54371	0.213186	2.49628e-14	8.27324e-12	receptor-like protein
Medtr5g088060.1	7.69129	1.54397	0.618844	0.000562176	0.00717909	MYB-like DNA-binding domain, shaqkyf class protein
Medtr3g065460.1	55.5518	1.54853	0.357292	7.49459e-07	3.02913e-05	glucan endo-1,3-beta-glucosidase-like protein
Medtr4g091380.1	27.1191	1.55198	0.812917	0.00169994	0.016898	LRR and NB-ARC domain disease resistance protein, putative
Medtr4g049420.1	128.67	1.55235	0.359675	8.35823e-07	3.34123e-05	transmembrane protein, putative
Medtr3g098240.1	17.79	1.55298	0.346692	4.43959e-07	1.96957e-05	suppressor OF protein silencing protein
Medtr8g099460.1	6.02227	1.56181	0.589378	0.000384533	0.00528939	F-box protein interaction domain protein
Medtr3g049150.1	33.4038	1.56254	0.358892	8.22343e-07	3.29548e-05	spermidine hydroxycinnamoyl transferase
Medtr8g465160.1	203.859	1.56477	0.763604	0.00128034	0.0136004	Serine/Threonine kinase family protein
Medtr7g117505.1	24.7441	1.5659	0.259335	1.00447e-10	1.36042e-08	triacylglycerol lipase-like protein
Medtr4g051655.1	40.57	1.56615	0.756185	0.00157403	0.0159216	transmembrane protein, putative
Medtr5g004620.1	9.03322	1.5716	0.815294	0.00179597	0.0176903	nucleotide/sugar transporter family protein
Medtr5g013240.1	15.9329	1.57463	0.486842	6.04434e-05	0.00119407	transmembrane protein, putative
Medtr1g068905.1	2.3964	1.58289	1.29782	0.00651046	0.046385	ubiquitin-protein ligase, putative
Medtr5g010555.1	27.0868	1.58497	0.324909	6.43727e-08	3.61244e-06	hypothetical protein
Medtr4g049410.1	59.0539	1.58514	0.442322	1.67402e-05	0.000410938	hypothetical protein
Medtr4g109610.1	50.6913	1.58844	0.410348	5.37466e-06	0.000159715	import receptor subunit TOM5-like protein
Medtr0052s0140.1	35.4512	1.59063	0.651006	0.000557266	0.00713255	hypothetical protein
Medtr5g089690.1	16.5836	1.59899	0.547229	0.000155544	0.00264923	nonsense-mediated mRNA decay protein
Medtr4g015080.1	6.46437	1.60115	0.731711	0.00107087	0.0118119	proton-dependent oligopeptide transport family protein
Medtr3g031490.1	54.8276	1.6053	0.613396	0.000438168	0.00587512	Serine/Threonine kinase, plant-type protein
Medtr8g094000.1	9.84014	1.60531	0.632076	0.000582037	0.00735932	hypothetical protein
Medtr8g032050.1	8.08514	1.60582	1.13917	0.00618765	0.044684	homeobox domain, ZF-HD class protein
Medtr3g052810.1	15.1151	1.60671	0.569327	0.000224614	0.00351558	hypothetical protein
Medtr3g107800.1	14.0522	1.61044	0.727941	0.000968953	0.0109142	transporter ABC domain protein
Medtr6g071090.1	86.7674	1.61362	0.433866	9.69595e-06	0.000261382	translationally-controlled tumor-like protein
Medtr7g087180.1	43.1596	1.61476	0.3498	2.03484e-07	1.00216e-05	eukaryotic translation initiation factor 3a
Medtr5g024210.1	40.7233	1.61486	0.480013	3.90564e-05	0.000835404	transducin/WD40 repeat protein
Medtr4g109170.1	18.1186	1.6153	1.02606	0.00330309	0.0280359	LRR receptor-like kinase family protein
Medtr1g021642.1	49.7598	1.61608	0.58414	0.000229016	0.00356924	cysteine-rich receptor-kinase-like protein
Medtr2g008430.1	179.805	1.61753	0.424159	6.70663e-06	0.0001922	LL-diaminopimelate aminotransferase
Medtr7g109780.1	7.45959	1.61787	0.956108	0.00270639	0.0242422	DNA-directed RNA polymerase III subunit RPC6-like protein
Medtr4g029210.1	13.0156	1.61862	0.815074	0.00180679	0.017772	Lipid transfer protein
Medtr3g116720.1	40.2612	1.61967	0.72213	0.00144213	0.0148597	MYB family transcription factor
Medtr2g026030.1	169.514	1.61984	0.417127	5.08218e-06	0.000151985	tonoplast dicarboxylate transporter
Medtr4g077100.1	97.6743	1.62138	0.667969	0.000529263	0.0068175	cinnamoyl-CoA reductase-like protein
Medtr5g094990.1	14.151	1.62222	0.300458	4.55236e-09	3.83966e-07	hypothetical protein
Medtr2g034440.1	1055.9	1.62377	0.731746	0.00074644	0.00894426	glucan endo-1,3-beta-glucosidase, basic protein
Medtr4g127670.1	3.9476	1.62441	0.683814	0.00082882	0.00970044	class III peroxidase
Medtr4g123810.1	817.376	1.63056	0.498739	5.13474e-05	0.00104592	S-adenosylmethionine synthase-like protein
Medtr2g084000.1	8.03089	1.63268	0.566317	0.000198861	0.00319209	lignin biosynthetic peroxidase
Medtr6g007743.1	15.1694	1.63295	0.586509	0.000233276	0.00361276	nodulin MtN21/EamA-like transporter family protein
Medtr7g067600.1	10.9041	1.6334	0.741047	0.00108575	0.0119386	DUF247 domain protein
Medtr0219s0070.1	188.951	1.63947	0.296305	1.9575e-09	1.79624e-07	eukaryotic-type carbonic anhydrase
Medtr2g091110.1	109.259	1.63948	0.461867	1.81579e-05	0.000439834	frigida-LIKE protein
Medtr2g014125.1	10.8048	1.63949	0.91506	0.00230778	0.0214776	hypothetical protein
Medtr7g076905.1	15.3019	1.64148	0.562672	0.000154334	0.00263181	hypothetical protein
Medtr2g098840.1	15.158	1.64211	0.390264	1.67613e-06	6.02274e-05	hypothetical protein
Medtr5g080940.1	36.8647	1.64337	0.602248	0.000255638	0.00386766	signal anchor, putative
Medtr5g098230.1	68.6865	1.64583	0.28834	7.50116e-10	7.7976e-08	DWNN domain, A CCHC-type zinc finger protein
Medtr2g438720.1	492.301	1.65451	0.506671	4.35506e-05	0.000914206	ankyrin repeat plant-like protein
Medtr2g039320.1	113.017	1.65538	0.776537	0.0010509	0.0116371	DUF4408 domain protein
Medtr3g023270.1	5.13553	1.66423	0.91073	0.00223505	0.020946	cytochrome C biogenesis protein ccsA
Medtr7g112360.1	30.5327	1.66621	0.341946	6.23524e-08	3.52775e-06	chaperone DnaJ domain protein
Medtr8g006910.1	26.1329	1.66628	0.494674	3.66095e-05	0.000792108	FBD, F-box and LRR protein, putative
Medtr4g055820.1	4.60424	1.67279	0.909004	0.00279216	0.0247741	F-box protein interaction domain protein
Medtr4g115720.1	2.57098	1.68028	1.46256	0.00604971	0.0440151	transmembrane protein, putative
Medtr5g091160.1	9.75579	1.68181	0.578657	0.00018294	0.00300687	nonsense-mediated mRNA decay protein
Medtr0052s0070.1	926.65	1.68342	0.538918	7.49467e-05	0.00144019	senescence-associated protein
Medtr8g079335.1	88.122	1.68595	1.26794	0.00430696	0.0343571	hypothetical protein
Medtr7g095150.1	20.66	1.6865	0.4082	2.03943e-06	7.11929e-05	ovate transcriptional repressor
Medtr2g080300.1	3.68305	1.69095	0.952121	0.00244723	0.0224271	PPR domain protein
Medtr8g014390.1	6.85443	1.69485	0.620536	0.000306445	0.00442484	NADP-dependent malic enzyme-like protein
Medtr1g097580.1	24.3675	1.69596	0.558822	0.00010303	0.00186533	LRR receptor-like kinase
Medtr0017s0100.1	69.6786	1.69711	0.693086	0.000547721	0.00702634	caffeic acid O-methyltransferase
Medtr7g083700.1	7.79311	1.69736	0.626731	0.000340396	0.00479226	B3 domain transcription factor
Medtr3g031400.1	95.7788	1.70091	0.327039	1.32634e-08	9.60524e-07	UDP-glucosyltransferase family protein
Medtr7g114980.1	85.1024	1.70397	0.458206	9.71089e-06	0.000261535	aldo/keto reductase family oxidoreductase
Medtr6g005310.1	10.1359	1.70406	0.464106	1.4597e-05	0.000365522	germin family protein
Medtr4g134190.1	21.6875	1.70589	0.287062	1.74158e-10	2.1239e-08	C2 and GRAM domain plant-like protein
Medtr1g027370.1	15.5919	1.70743	0.52282	5.48472e-05	0.00110601	receptor-like kinase
Medtr8g083240.1	10.2935	1.70977	0.691824	0.000583122	0.00736973	LRR receptor-like kinase
Medtr4g114280.1	19.2448	1.7121	1.25923	0.00565327	0.0419101	lectin kinase family protein
Medtr2g089520.1	137.336	1.71627	1.05644	0.00341542	0.0287899	equilibrative nucleoside transporter 6
Medtr3g113070.1	7.68674	1.71738	0.886229	0.00185799	0.0181741	salt tolerance-like protein
Medtr5g026500.1	167.246	1.71856	0.355197	6.37048e-08	3.58209e-06	3-hydroxy-3-methylglutaryl-coenzyme A reductase-like protein
Medtr4g006320.1	60.0705	1.71889	0.407798	1.25425e-06	4.67994e-05	translation initiation factor IF-2
Medtr1g095085.1	5.74058	1.7237	1.02004	0.00294453	0.0257131	hypothetical protein
Medtr8g469180.1	18.5089	1.72442	0.891372	0.00154339	0.0156773	paired amphipathic helix protein
Medtr7g065980.1	57.1027	1.72875	0.688625	0.000446136	0.0059508	laccase/diphenol oxidase family protein
Medtr6g075250.1	9.78097	1.73301	0.628712	0.000253711	0.0038447	ribosomal RNA processing-like protein
Medtr5g078600.1	2.68783	1.73562	0.775708	0.00126466	0.0134618	LysM receptor kinase, putative
Medtr2g016200.1	6.23403	1.73711	0.686311	0.000516358	0.00666957	LRR receptor-like kinase family protein
Medtr8g006650.1	53.4356	1.73804	0.433209	2.98978e-06	9.70337e-05	COP9 signalosome complex subunit 5a-like protein
Medtr3g011150.1	11.3416	1.74008	0.481584	1.72411e-05	0.000420882	DNA (cytosine-5)-methyltransferase DRM1/2
Medtr7g091880.1	247.333	1.74406	0.323395	3.22701e-09	2.84088e-07	galactinol-raffinose galactosyltransferase
Medtr5g033100.1	46.9972	1.74833	0.290737	1.17545e-10	1.54737e-08	MATE efflux family protein
Medtr7g109560.1	18.2892	1.74926	0.757978	0.000848579	0.00986193	histone-lysine N-methyltransferase
Medtr7g112860.3	22.8769	1.75165	0.537271	5.24911e-05	0.0010646	dormancy/auxin associated protein
Medtr2g010640.1	2.66802	1.75627	1.08788	0.00368908	0.0304855	CAP, cysteine-rich secretory protein, antigen 5
Medtr5g004800.1	26.6345	1.75914	0.634918	0.000247817	0.00378799	C2 domain protein
Medtr7g098890.1	12.701	1.76114	0.614174	0.000186431	0.00305288	drug resistance transporter-like ABC domain protein
Medtr3g067430.1	30.0816	1.76117	0.683969	0.000364846	0.00506558	albumin I
Medtr5g028840.1	45.7807	1.76831	0.667374	0.000312483	0.00449359	ankyrin repeat protein
Medtr7g045290.1	5.77512	1.77287	0.583017	0.000128165	0.00224396	hypothetical protein
Medtr2g009733.1	5.89939	1.77344	1.06357	0.00263731	0.0237484	hypothetical protein
Medtr4g051560.1	8.86889	1.77435	1.26218	0.00627686	0.0451408	cytochrome C biogenesis protein ccsA, putative
Medtr8g018420.1	8.8585	1.77577	0.863861	0.00140682	0.0146034	seed linoleate 9S-lipoxygenase
Medtr5g033030.1	8.52501	1.77703	1.54397	0.00419928	0.0337127	multidrug resistance protein ABC transporter family protein
Medtr4g088870.1	57.6677	1.78343	0.427118	1.46861e-06	5.38001e-05	E3 ubiquitin-protein ligase RMA1H1-like protein
Medtr0052s0150.1	178.345	1.79297	0.676352	0.000288398	0.0042359	senescence-associated protein
Medtr8g079380.1	12.9204	1.79709	1.23573	0.0046148	0.0361925	disease resistance protein-like protein MsR1
Medtr6g033870.1	758.48	1.80057	0.409717	4.87783e-07	2.1108e-05	heat shock cognate 70 kDa-like protein
Medtr1g021020.1	4.03626	1.80139	0.870107	0.00159583	0.0160685	serine carboxypeptidase-like protein
Medtr1g101250.1	29.235	1.80251	0.546161	4.43336e-05	0.000923759	LRR receptor-like kinase
Medtr3g117970.1	13.7392	1.80343	1.24447	0.00353043	0.0295121	zinc finger, C3HC4 type (RING finger) protein
Medtr3g010520.1	6.4065	1.81277	1.08885	0.00256175	0.0232572	F-box protein interaction domain protein
Medtr1g099825.1	20.1076	1.81431	0.361322	3.3013e-08	2.02616e-06	hypothetical protein
Medtr4g095045.1	395.558	1.81472	0.78872	0.000986303	0.0110742	receptor-like kinase, putative
Medtr7g089590.1	2.88763	1.82732	1.45179	0.00522711	0.0395522	transmembrane protein, putative
Medtr3g083030.1	247.738	1.83137	0.163452	2.19569e-30	8.83641e-27	hypothetical protein
Medtr3g080090.1	4.03025	1.8751	0.710568	0.000395356	0.00539611	cation diffusion facilitator family transporter
Medtr2g067990.1	10.0663	1.87981	0.564663	4.41796e-05	0.000921915	lectin kinase family protein
Medtr3g098350.1	32.6654	1.88656	0.730571	0.000496005	0.00645104	respiratory burst oxidase-like protein D
Medtr1g090680.1	49.9609	1.88809	0.523004	1.35795e-05	0.000344949	LRR and NB-ARC domain disease resistance protein
Medtr0055s0080.1	73.2542	1.90524	0.478124	3.03739e-06	9.83519e-05	transmembrane protein, putative
Medtr7g045650.1	295.516	1.90938	0.743017	0.000320878	0.00458623	2OG-Fe(II) oxygenase family oxidoreductase, putative
Medtr7g056290.1	17.5298	1.91445	0.376824	2.09884e-08	1.39779e-06	F-box protein interaction domain protein
Medtr1g035240.1	75.2553	1.91514	0.580642	3.77406e-05	0.000813458	hypothetical protein
Medtr1g009310.1	35.2793	1.91626	0.290738	2.60968e-12	5.40568e-10	adenine nucleotide alpha hydrolase-like domain kinase
Medtr4g122260.1	386.018	1.91781	0.413006	1.63536e-07	8.36109e-06	nacl-inducible Ca2+-binding protein
Medtr1g061170.3	65.8934	1.92923	1.10102	0.0021901	0.0206276	heat shock transcription factor A3
Medtr5g093140.1	18.1549	1.93651	0.770196	0.000412566	0.00560386	transmembrane protein, putative
Medtr3g064460.1	256.873	1.9384	0.41859	1.66924e-07	8.48811e-06	hypothetical protein
Medtr4g032995.1	51.9813	1.93875	0.541048	1.711e-05	0.000418046	quinone-oxidoreductase-like protein
Medtr8g032055.1	61.7946	1.93978	0.606327	5.61471e-05	0.00112658	transmembrane protein, putative
Medtr4g129580.1	7.96669	1.94403	0.79487	0.000558471	0.00714472	hypothetical protein
Medtr1g063230.1	8.34191	1.95853	0.687246	0.000204963	0.00326399	50S ribosomal L18-like protein
Medtr7g114100.1	6.22165	1.96494	0.519794	1.05032e-05	0.000279138	calcium-dependent phospholipid-binding copine family protein
Medtr1g013190.1	12.6435	1.96776	0.589808	4.74398e-05	0.000979786	chromatin remodeling factor CHD3 (pickle)
Medtr3g435290.1	21.6351	1.96788	0.868865	0.000745858	0.00894109	transferase family protein
Medtr4g057340.1	22.137	1.97141	0.373301	8.17698e-09	6.34583e-07	DNA ligase I, ATP-dependent protein
Medtr7g450860.1	4.46628	1.97334	0.750912	0.000438025	0.00587512	SNF2 family amino-terminal protein
Medtr0055s0110.1	2287.15	1.98442	0.453367	5.59608e-07	2.36023e-05	senescence-associated protein
Medtr8g092670.1	9.39289	1.98575	0.58783	3.84878e-05	0.000827349	hypothetical protein
Medtr4g102470.1	25.6193	1.98695	1.34217	0.00723589	0.0498758	albumin-2 protein
Medtr1g080340.1	26.6818	1.98761	0.277628	5.21768e-14	1.58051e-11	histone-lysine N-methyltransferase SUVR2-like protein
Medtr4g037655.1	5.39792	1.99204	0.829799	0.0006172	0.00772762	RALF-like protein
Medtr0055s0050.1	621.396	1.99475	0.473338	1.10853e-06	4.20474e-05	senescence-associated protein, putative
Medtr8g017580.1	42.7546	1.99774	0.432568	1.95299e-07	9.66918e-06	calmodulin-binding family protein
Medtr3g460770.1	72.4935	2.01281	0.583429	3.90849e-05	0.000835404	4-coumarate:CoA ligase-like protein
Medtr2g083520.2	25.2157	2.02664	0.80177	0.000447785	0.00596891	disease resistance protein (TIR-NBS-LRR class), putative
Medtr2g055360.1	7.47321	2.0278	0.910252	0.00142178	0.0147145	LRR receptor-like kinase family protein
Medtr2g101820.2	202.863	2.02999	0.980824	0.000957034	0.0108102	photosystem I reaction center subunit VI
Medtr0052s0170.1	292.575	2.03136	0.509441	2.95582e-06	9.62642e-05	hypothetical protein
Medtr2g097980.1	9.58629	2.0336	0.63473	6.52799e-05	0.0012762	1-acyl-sn-glycerol-3-phosphate acyltransferase-like protein
Medtr7g107180.1	2.77476	2.03495	2.0592	0.0058304	0.0428725	pectinesterase/pectinesterase inhibitor
Medtr6g022570.1	15.8426	2.04064	0.612402	3.88914e-05	0.000833163	hypothetical protein
Medtr7g079350.1	8.04691	2.04218	1.19734	0.00257907	0.0233843	LysM type receptor kinase
Medtr4g014670.1	14.3204	2.04241	1.06332	0.00249624	0.0228095	DUF688 family protein
Medtr7g034625.1	18.3689	2.05143	0.402318	2.02371e-08	1.35416e-06	anaphase-promoting complex subunit cdc20-like protein
Medtr2g073250.1	7.79069	2.05299	0.612474	4.31123e-05	0.000907032	G-type lectin S-receptor-like Serine/Threonine-kinase SD2-5
Medtr0055s0120.1	221.638	2.0572	0.59747	2.26065e-05	0.000530266	senescence-associated protein
Medtr1g073730.1	4.07562	2.05769	1.3641	0.00715323	0.0494998	hypothetical protein
Medtr2g013160.1	14.8721	2.06077	0.577995	1.67462e-05	0.000410938	mediator of RNA polymerase II transcription subunit 16
Medtr3g085150.1	59.3106	2.0623	0.381954	3.98331e-09	3.40042e-07	hypothetical protein
Medtr7g108860.1	1103.87	2.07198	0.428791	5.73587e-08	3.29766e-06	CS domain protein
Medtr7g056277.1	7.62731	2.07391	0.555728	9.29272e-06	0.000252869	F-box/RNI/FBD-like domain protein, putative
Medtr4g052300.1	39.2626	2.09146	1.01181	0.00130061	0.0137587	short-chain dehydrogenase/reductase
Medtr8g042020.1	195.874	2.09322	0.535039	3.97184e-06	0.00012386	cytochrome P450 family 72 protein
Medtr5g027810.1	155.631	2.09343	1.15784	0.00320379	0.0273995	disease resistance protein (CC-NBS-LRR class) family protein
Medtr1g105750.1	1470.28	2.0952	0.410397	1.42835e-08	1.02253e-06	cysteine-rich receptor-kinase-like protein
Medtr8g085260.1	10.1881	2.0962	1.10201	0.00205855	0.0196382	cation/H+ exchanger 3
Medtr2g088100.1	18.828	2.09711	0.474358	5.61173e-07	2.36305e-05	hypothetical protein
Medtr8g061110.1	129.18	2.10587	0.395478	5.44183e-09	4.48251e-07	S-locus lectin kinase family protein
Medtr3g435300.1	49.1671	2.10829	1.35761	0.00231228	0.0215052	transferase family protein
Medtr1g492690.1	14.385	2.11242	0.567845	9.72094e-06	0.000261555	hypothetical protein
Medtr5g032360.1	43.7367	2.11786	0.47464	4.20084e-07	1.88044e-05	hypothetical protein
Medtr1g013090.1	16.702	2.12422	0.437922	6.78815e-08	3.77923e-06	ubiquitin family protein
Medtr4g067250.1	79.1657	2.13492	0.363687	3.22047e-10	3.67303e-08	hypothetical protein
Medtr2g101320.1	124.071	2.14354	0.756254	0.000228791	0.00356881	ankyrin repeat plant-like protein
Medtr5g005550.1	6.44072	2.14814	0.756176	0.0002122	0.00335459	disease resistance protein (TIR-NBS-LRR class)
Medtr4g045707.1	7.71627	2.17221	0.726784	0.00016603	0.00278738	serpin-ZX-like protein
Medtr1g022060.1	147.986	2.1728	0.387512	1.0882e-09	1.09095e-07	DUF594 family protein
Medtr2g103990.1	150.302	2.17442	0.392404	1.55039e-09	1.47172e-07	cystatin domain protein
Medtr1g058490.1	10.9424	2.17516	0.955638	0.00141435	0.0146547	F-box protein
Medtr8g014590.1	31.247	2.17639	0.788345	0.000319547	0.00457416	elongation factor Tu (EF-Tu) GTP-binding family protein
Medtr4g124300.1	4.05034	2.18417	0.906568	0.00102671	0.0114292	auxin-responsive AUX/IAA family protein
Medtr8g024770.1	4.76752	2.18484	1.21303	0.00193704	0.0187456	basic helix loop helix (bHLH) family transcription factor
Medtr8g019540.1	5.89066	2.18533	1.01108	0.00110215	0.012093	CCAAT-binding transcription factor
Medtr2g047832.1	10.3047	2.1882	0.756831	0.000189759	0.00309334	F-box protein interaction domain protein
Medtr8g465150.1	232.03	2.19944	0.70983	7.45067e-05	0.00143369	S-locus lectin kinase family protein
Medtr1g099580.1	14.7281	2.20918	0.539784	2.40112e-06	8.15946e-05	SPX (SYG1/Pho81/XPR1) domain protein MFS transporter
Medtr1g090520.1	24.6254	2.21552	0.869383	0.000687089	0.00840469	LRR receptor-like kinase family protein
Medtr8g027540.1	24.0024	2.22329	0.684456	6.80151e-05	0.00132324	NBS-LRR type disease resistance protein
Medtr5g034100.1	8.5812	2.22781	0.752432	0.000135559	0.0023515	hypothetical protein
Medtr8g027390.1	26.2846	2.23065	0.845226	0.000279792	0.00414798	hypothetical protein
Medtr2g014960.1	30.0111	2.23279	0.962903	0.000787568	0.00931427	LRR receptor-like kinase
Medtr3g088655.1	40.2161	2.23726	0.576517	5.71566e-06	0.000168075	EF hand calcium-binding family protein
Medtr2g097010.1	76.8209	2.23796	0.358279	2.4852e-11	4.0006e-09	XH/XS domain protein
Medtr1g116100.1	4.51661	2.24288	0.902185	0.000761073	0.00909253	hypothetical protein
Medtr0052s0130.1	2127.07	2.24345	0.447262	2.27795e-08	1.48204e-06	senescence-associated protein
Medtr7g106680.1	8.00113	2.24726	0.523342	1.06083e-06	4.08719e-05	cellulose synthase-like protein
Medtr1g022200.1	2.69854	2.24987	0.98007	0.00103972	0.0115315	F-box protein interaction domain protein
Medtr5g018320.1	72.184	2.25951	0.576985	4.22869e-06	0.00013087	methyl jasmonate esterase
Medtr8g098380.1	3.12114	2.27208	1.26007	0.00284453	0.0250965	cysteine proteinase inhibitor, putative
Medtr1g105650.1	831.435	2.27264	0.577287	3.12036e-06	0.000100605	cysteine-rich receptor-kinase-like protein
Medtr4g073530.2	35.5826	2.27289	1.13448	0.00127906	0.013592	senescence/dehydration-associated-like protein
Medtr5g034420.1	12.3697	2.28391	0.552578	2.0574e-06	7.16771e-05	metal-dependent phosphohydrolase
Medtr3g058240.1	6.82457	2.28618	0.588825	5.66964e-06	0.000167071	cytochrome P450 family 71 protein
Medtr1g098980.1	5.04743	2.29039	1.0505	0.0013831	0.0144362	receptor-like protein
Medtr1g081780.1	26.0391	2.29716	0.290488	1.36556e-16	6.86949e-14	ubiquitin-binding WIYLD domain protein
Medtr3g082340.1	14.3239	2.30673	1.03237	0.000986768	0.011075	hypothetical protein
Medtr3g067437.1	120.891	2.30761	0.531854	6.03755e-07	2.51232e-05	albumin I
Medtr0152s0090.1	13.3842	2.30787	0.812281	0.000166991	0.00279799	senescence-associated protein, putative
Medtr2g064810.1	27.7774	2.32373	0.430092	3.42749e-09	2.98934e-07	U5 small nuclear ribonucleoprotein helicase, putative
Medtr8g038775.1	36.5746	2.32658	0.644192	1.25485e-05	0.00032419	hypothetical protein
Medtr3g036455.1	18.6041	2.34761	0.60957	7.05044e-06	0.000200422	hypothetical protein
Medtr3g106480.1	101.491	2.35011	0.234078	6.61804e-25	1.16523e-21	SPFH/band 7/PHB domain membrane-associated family protein
Medtr7g091780.1	6.8537	2.35066	0.67944	2.79774e-05	0.000627009	cyclin-like protein
Medtr4g064120.1	12.5214	2.35272	0.557856	1.4155e-06	5.20575e-05	GRAS family transcription factor
Medtr5g005570.1	10.726	2.3624	1.18235	0.00194588	0.0188117	gibberellin 2-beta-dioxygenase
Medtr1g038300.1	3.321	2.36697	1.03955	0.000931376	0.0105627	MADS-box transcription factor
Medtr8g105090.1	8.95459	2.37011	0.60425	4.48305e-06	0.000136532	elongation factor G
Medtr0459s0020.1	24.7384	2.38391	0.437136	2.55838e-09	2.29529e-07	boron transporter-like protein
Medtr4g108210.1	6.64981	2.38704	0.881836	0.000403481	0.00548839	ABC transporter A family protein
Medtr8g089820.1	8.97108	2.39974	1.0484	0.0011726	0.012685	lysine ketoglutarate reductase trans-splicing protein
Medtr6g037900.1	9.90077	2.41785	0.879495	0.000226994	0.00354575	DNA (cytosine-5)-methyltransferase CMT1
Medtr1g075490.1	99.5539	2.43029	0.463447	7.42921e-09	5.79746e-07	hypothetical protein
Medtr4g129890.1	69.7951	2.43576	0.395237	3.56171e-11	5.57428e-09	Rho GTPase-like protein
Medtr8g099135.1	14.0416	2.46021	0.765959	5.80242e-05	0.00115765	disease resistance response protein
Medtr3g061980.1	8.9078	2.46596	0.951791	0.000529231	0.0068175	hypothetical protein
Medtr5g070210.1	8.15721	2.46824	0.901398	0.000368323	0.00510631	undecaprenyl pyrophosphate synthase
Medtr3g098930.1	3.70437	2.47982	0.883387	0.000317768	0.00455797	sugar efflux transporter for intercellular exchange protein
Medtr1g013680.1	33.2191	2.48047	0.482938	1.37214e-08	9.9114e-07	GTP-binding elongation factor Tu family protein
Medtr2g040780.1	2.86969	2.48102	1.3216	0.00233404	0.0216504	NADH-quinone oxidoreductase protein
Medtr8g103880.1	14.9053	2.48443	0.736341	6.52354e-05	0.0012762	eukaryotic aspartyl protease family protein
Medtr5g040690.1	70.4238	2.48539	0.272479	4.13582e-21	4.31519e-18	Rho GTPase-like protein
Medtr1g105700.1	374.685	2.48967	0.896879	0.000189742	0.00309334	cysteine-rich receptor-kinase-like protein
Medtr7g105170.1	88.8695	2.49012	1.31841	0.00220824	0.0207499	NAC transcription factor-like protein
Medtr5g086080.1	24.7923	2.49111	0.988011	0.000364173	0.00505874	LysM receptor kinase K1B
Medtr4g016850.1	105.626	2.49424	1.12454	0.000681218	0.00833649	leucine-rich receptor-like kinase family protein, putative
Medtr4g008780.1	6.86877	2.49455	1.0602	0.000695696	0.00849153	U5 small nuclear ribonucleoprotein 200 kDa helicase
Medtr2g035220.1	43.4448	2.50126	0.376886	2.00052e-12	4.23734e-10	ABA-responsive protein
Medtr2g044210.1	2.4602	2.5067	2.123	0.00696272	0.0485392	DNA replication complex GINS SLD5-like protein
Medtr4g037615.1	12.8055	2.50678	0.887528	0.000216435	0.00341579	RALF-like protein
Medtr2g010470.1	71.0491	2.51268	0.637552	3.51641e-06	0.000111055	LRR receptor-like kinase family protein
Medtr1g063120.1	17.0879	2.51963	0.427277	2.01069e-10	2.41035e-08	4-coumarate:CoA ligase-like protein
Medtr7g092910.1	10.1356	2.53084	0.580855	6.99603e-07	2.84805e-05	strubbelig-receptor family protein
Medtr6g012810.1	64.7936	2.53706	0.649563	3.79052e-06	0.000119044	Serine/Threonine kinase family protein
Medtr7g010825.1	3.36284	2.55459	1.02308	0.000863902	0.00999055	transmembrane protein, putative
Medtr0276s0020.1	2.57804	2.55938	1.86742	0.00628855	0.0451926	hypothetical protein
Medtr3g083010.1	6.2762	2.57476	0.691032	1.0608e-05	0.000281238	F-box protein interaction domain protein
Medtr0055s0090.1	345.594	2.57486	0.45095	5.07528e-10	5.5203e-08	senescence-associated protein
Medtr4g078690.1	4.8832	2.58207	0.721644	2.33798e-05	0.000543875	transmembrane protein, putative
Medtr3g065010.1	32.8658	2.59795	0.557772	3.03249e-07	1.43577e-05	importin-like protein, putative
Medtr2g055430.1	25.9749	2.60764	1.02504	0.000343694	0.00482422	cytochrome P450 family 72 protein
Medtr7g095040.1	5.76204	2.62109	1.56091	0.00432482	0.0344457	hypothetical protein
Medtr3g072105.1	7.07715	2.6347	0.817418	5.65295e-05	0.00113264	transmembrane amino acid transporter family protein
Medtr8g080340.1	7.25727	2.63947	0.641102	2.46004e-06	8.29961e-05	phosphatidylinositol-4-phosphate 5-kinase
Medtr3g073075.1	5.53853	2.65248	0.80739	0.000100914	0.00183055	hypothetical protein
Medtr3g035630.1	5.85196	2.6786	1.32113	0.00133373	0.0140353	hypothetical protein
Medtr5g090600.1	22.7369	2.69899	0.483184	1.84875e-09	1.70758e-07	UDP-glucose flavonoid 3-O-glucosyltransferase
Medtr8g028680.1	21.5851	2.7167	0.889685	0.000209015	0.00331914	CAAX prenyl protease-like protein
Medtr8g089250.1	5.12199	2.71793	1.17316	0.00119363	0.0128539	gamma-soluble NSF attachment protein
Medtr8g006760.1	6.18453	2.72126	0.772145	3.17841e-05	0.000701167	hypothetical protein
Medtr6g087260.1	92.0657	2.72157	0.917645	0.000114875	0.00204173	disease resistance protein (TIR-NBS-LRR class)
Medtr8g066952.1	33.0269	2.72558	0.516457	8.3516e-09	6.44583e-07	hypothetical protein
Medtr2g104860.1	15.117	2.73341	0.474966	4.88557e-10	5.36369e-08	plasma membrane H+-ATPase
Medtr3g010970.1	14.3966	2.74604	0.495494	1.85526e-09	1.70799e-07	F-box protein interaction domain protein
Medtr0055s0030.1	125.562	2.74921	0.573797	6.71517e-08	3.746e-06	hypothetical protein
Medtr3g092260.1	6.33045	2.75796	0.927787	0.000185201	0.00303508	SSXT protein (amino-terminal region) protein
Medtr2g041140.1	51.315	2.76651	0.373234	6.77752e-15	2.51223e-12	DEAD-box ATP-dependent RNA helicase
Medtr3g058670.1	8.31623	2.77562	0.986713	0.000232683	0.00361152	disease resistance protein (TIR-NBS-LRR class), putative
Medtr5g094960.1	10.8543	2.77727	0.497713	1.6527e-09	1.55427e-07	hypothetical protein
Medtr5g030870.1	40.3166	2.79863	1.09716	0.00139084	0.0144906	cysteine-rich TM module stress tolerance protein
Medtr1g007990.1	135.044	2.79921	0.485192	3.46134e-10	3.91604e-08	gamma-irradiation and mitomycin C induced protein
Medtr4g052350.1	48.0773	2.80057	0.367668	1.77314e-15	7.56833e-13	short-chain dehydrogenase/reductase
Medtr4g029550.1	902.565	2.81464	0.592057	7.97726e-08	4.33837e-06	extensin-like repeat protein
Medtr8g032850.1	4.65712	2.81793	1.45608	0.00260243	0.0235431	F-box and WD40 domain protein, putative
Medtr3g023230.1	8.75341	2.81883	0.658787	1.2612e-06	4.69962e-05	hypothetical protein
Medtr1g103690.1	3.05336	2.81924	1.51819	0.0035125	0.0294146	O-acetylserine (thiol) lyase
Medtr4g098900.1	10.3225	2.84302	0.790095	5.061e-05	0.00103304	purine permease
Medtr7g080090.1	19.4773	2.84636	0.59497	1.16345e-07	6.08081e-06	60S ribosomal L35-like protein
Medtr8g018750.1	18.8637	2.85357	0.967585	0.00017713	0.0029327	disease resistance protein (TIR-NBS-LRR class), putative
Medtr2g035040.1	3.03765	2.85652	2.15362	0.0056434	0.041892	UDP-glucosyltransferase family protein
Medtr1g008050.1	55.8164	2.86642	0.26972	1.40561e-27	3.29978e-24	gamma-irradiation and mitomycin C induced protein, putative
Medtr5g091550.1	3.96964	2.88199	1.54459	0.00190361	0.0185431	ubiquitin carboxyl-terminal hydrolase
Medtr7g074880.1	6.37529	2.90357	1.19563	0.000626044	0.00781404	dihydroflavonol 4-reductase-like protein
Medtr2g041180.1	69.4614	2.9114	0.903814	5.56645e-05	0.00111929	DUF247 domain protein
Medtr7g065290.1	86.4251	2.93033	1.02224	0.000229072	0.00356924	glutathione S-transferase, amino-terminal domain protein
Medtr4g005970.1	4.03141	2.93447	1.40564	0.00237433	0.0219191	hypothetical protein
Medtr5g091450.1	9.06364	2.93533	1.4725	0.00135627	0.0142247	MATH (meprin and TRAF-C-like) domain protein
Medtr5g072540.1	530.129	2.95395	1.84117	0.000915354	0.0104356	gland-specific fatty acyl-CoA reductase
Medtr8g027395.1	40.578	2.95687	0.5343	1.61264e-09	1.52448e-07	serpin-like protein
Medtr7g056020.1	63.3186	2.9593	0.264106	2.82321e-30	9.94158e-27	F-box/RNI/FBD-like domain protein
Medtr4g081225.1	2.52955	2.9634	1.36686	0.00218684	0.0206038	disease resistance protein (TIR-NBS-LRR class)
Medtr1g081550.1	2.20961	2.97423	1.61083	0.00224516	0.0210127	cytidine/deoxycytidylate deaminase family protein
Medtr3g110155.1	5.89698	2.97988	0.885993	8.18398e-05	0.0015494	Myb/SANT-like DNA-binding domain protein
Medtr1g023600.1	6.06442	3.02151	1.027	0.000325542	0.00463408	disease resistance protein RGA4
Medtr2g105830.1	10.9355	3.02535	0.553622	3.62342e-09	3.13115e-07	calcium-transporting ATPase 9, plasma membrane-type protein
Medtr2g437730.1	15.8193	3.03655	0.554373	2.54079e-09	2.28679e-07	LRR receptor-like kinase family protein
Medtr6g007637.1	8.17609	3.05862	1.00134	0.000105881	0.00190592	bidirectional sugar transporter
Medtr1g094130.1	46.9392	3.09196	1.08533	0.000158686	0.00268329	hypothetical protein
Medtr5g013070.1	8.70041	3.183	1.44224	0.00135421	0.0142137	malectin/receptor-like kinase family protein
Medtr7g029275.1	41.4034	3.18601	0.568905	1.0265e-09	1.03647e-07	cytochrome P450 family protein
Medtr5g091530.1	3.38646	3.18619	0.983373	8.02843e-05	0.00152405	ubiquitin carboxyl-terminal hydrolase
Medtr4g026540.1	36.6806	3.1985	0.378747	3.3024e-18	2.16353e-15	MSP (major sperm protein) domain protein
Medtr4g118570.1	2.71501	3.23226	1.5107	0.00141535	0.0146588	inosine-uridine preferring nucleoside hydrolase
Medtr2g105690.1	5.22743	3.26727	0.839307	6.37445e-06	0.000184558	calcium-transporting ATPase 9, plasma membrane-type protein
Medtr7g039530.1	3.30211	3.27247	2.0539	0.00315607	0.0270818	hypothetical protein
Medtr6g082810.1	105.745	3.32808	0.733503	6.00172e-07	2.5048e-05	tyrosine kinase family protein
Medtr5g043705.1	3.80557	3.39213	1.5806	0.00177074	0.0175076	hypothetical protein
Medtr4g108270.1	3.80545	3.40239	0.819482	4.2414e-06	0.00013087	tyrosine kinase family protein
Medtr5g067490.1	3.60041	3.43685	1.29258	0.000828829	0.00970044	F-box/LRR protein, putative
Medtr3g061760.1	3.259	3.50657	1.57185	0.00116553	0.0126188	transmembrane protein, putative
Medtr1g094890.1	3.29961	3.51315	2.12083	0.000965487	0.0108795	pleckstrin-like (PH) and lipid-binding START domain protein
Medtr1g090687.1	103.135	3.55338	0.454959	4.28229e-16	2.01061e-13	DUF594 family protein
Medtr1g069100.1	4.99101	3.61298	1.0825	0.000196684	0.00316978	DNA-directed RNA polymerase II subunit Rpb7-like protein
Medtr1g025570.1	27.6318	3.61376	1.08088	0.000173093	0.00288024	plant/K21P3-8 protein, putative
Medtr3g078210.1	2.74559	3.68726	0.940188	8.54021e-06	0.000235248	trehalose-6-phosphate synthase domain protein
Medtr5g071833.1	35.8231	3.72512	0.570437	3.60463e-12	7.10112e-10	clathrin heavy chain
Medtr3g452380.1	18.6685	3.73904	1.92341	0.000366994	0.0050904	MADS-box transcription factor
Medtr4g043785.1	3.07386	3.8067	1.59156	0.000696454	0.0084971	Ulp1 protease family, carboxy-terminal domain protein
Medtr2g021155.1	6.47831	3.81164	0.964623	7.47562e-06	0.000209548	F-box protein interaction domain protein
Medtr1g090770.1	24.9383	3.83416	2.10188	0.000556124	0.00712117	transmembrane protein, putative
Medtr6g082860.1	22.3048	3.83736	0.634819	1.52733e-10	1.91229e-08	receptor-like kinase
Medtr2g022140.1	4.53336	3.888	2.08176	0.000489235	0.00638067	adenylate isopentenyltransferase
Medtr0052s0160.1	536.904	3.89057	0.468878	4.71408e-18	2.88696e-15	senescence-associated protein
Medtr4g094360.1	9.14747	3.89087	1.92914	0.000280084	0.00414798	nodulin MtN21/EamA-like transporter family protein
Medtr5g080330.1	23.9099	3.89552	0.744091	8.60558e-09	6.55371e-07	aspartic protease family protein, putative
Medtr2g033980.1	21.5996	3.9169	0.631203	4.92129e-11	7.22071e-09	transmembrane protein, putative
Medtr8g066950.1	72.5823	3.93437	0.779973	2.45721e-08	1.58403e-06	transmembrane protein, putative
Medtr1g038890.1	7.51571	3.93903	2.244	0.000763827	0.00911384	LRR receptor-like kinase family protein
Medtr8g096730.1	6.1651	3.96757	1.40801	0.000275515	0.00409364	WRKY family transcription factor
Medtr7g112930.1	12.6822	4.01554	0.703611	3.65958e-09	3.15273e-07	hypothetical protein
Medtr1g062650.1	10.5434	4.03869	0.6746	2.29961e-10	2.72195e-08	glutamate-ammonia ligase-like protein
Medtr4g028510.1	50.1577	4.0967	0.385962	2.17243e-27	4.70767e-24	F-box protein interaction domain protein
Medtr5g036360.1	1245.67	4.1145	1.48921	0.000195582	0.00315664	matrix metalloproteinase
Medtr3g094270.1	2.65373	4.14225	1.35653	0.00024991	0.00380964	nucleotide/sugar transporter family protein
Medtr7g069270.1	8.69211	4.14642	0.56689	4.61431e-14	1.42846e-11	pentatricopeptide (PPR) repeat protein
Medtr4g070080.1	288.709	4.15366	0.602788	2.61609e-13	7.08634e-11	RNA-binding (RRM/RBD/RNP motif) family protein
Medtr1g013790.1	28.0152	4.15722	1.34466	0.000136886	0.00237014	WRKY family transcription factor
Medtr4g094640.1	4.1851	4.16315	1.19674	9.7072e-05	0.001785	hypothetical protein
Medtr5g009310.1	4.54278	4.23107	2.1199	0.000327938	0.00465643	pleckstrin-like (PH) domain protein
Medtr6g091960.1	23.2372	4.23894	0.575701	2.36199e-14	7.92137e-12	RING/FYVE/PHD zinc finger protein
Medtr2g016210.1	21.574	4.28328	0.76435	1.5516e-09	1.47172e-07	MADS-box transcription factor family protein
Medtr5g069000.1	4.45885	4.30004	1.19973	2.25734e-05	0.000529929	AGC family Serine/Threonine kinase family protein
Medtr2g008330.1	5.06874	4.30992	1.25155	9.65879e-05	0.00177725	laccase/diphenol oxidase family protein
Medtr3g081260.1	6.55375	4.34732	0.888964	1.87639e-07	9.40565e-06	F-box/LRR protein, putative
Medtr7g118210.1	9.31755	4.44527	1.06106	1.14736e-05	0.000301233	RNA recognition motif 2 in plant MEI2-like protein, putative
Medtr1g111540.1	18.6155	4.53164	1.88944	5.88832e-05	0.00117147	MFS transporter
Medtr4g093080.1	8.66989	4.61428	2.25589	0.000291878	0.00427586	receptor lectin kinase
Medtr2g075510.1	8.31039	4.78095	1.00951	5.12489e-07	2.2018e-05	hypothetical protein
Medtr5g086600.1	7.37641	4.8338	1.89422	2.39084e-05	0.000552974	LRR receptor-like kinase
Medtr5g098973.1	5.286	4.86946	2.3298	0.000249568	0.00380649	hypothetical protein
Medtr4g091430.1	11.5714	4.94897	1.15663	5.49335e-06	0.000162898	hypothetical protein
Medtr2g097020.1	4.96053	5.00494	1.1406	3.97464e-06	0.00012386	XH/XS domain protein
Medtr8g064690.1	3.50839	5.01302	1.08346	1.94519e-06	6.83266e-05	tyrosine kinase family protein
Medtr2g009737.1	44.9039	5.04053	0.696514	3.95522e-14	1.25194e-11	hypothetical protein
Medtr1g111870.1	2.36978	5.04121	2.45452	0.00032125	0.00458922	hypothetical protein
Medtr4g028250.1	18.8591	5.23723	0.918622	6.23444e-09	4.94733e-07	Lipid transfer protein
Medtr4g117120.1	7.44042	5.36476	1.45384	1.28265e-05	0.000329685	dual specificity phosphatase domain protein
Medtr4g028660.1	39.1741	5.36628	0.725407	3.7403e-14	1.19736e-11	F-box protein interaction domain protein
Medtr8g024120.1	161.921	5.62396	1.21266	1.64709e-07	8.40583e-06	1-aminocyclopropane-1-carboxylate oxidase
Medtr6g039440.1	126.253	5.64136	1.90016	2.29627e-06	7.86962e-05	sesquiterpene synthase
Medtr5g034680.1	9.53453	5.82187	0.868924	2.4662e-11	3.99284e-09	transmembrane protein, putative
Medtr1g066430.1	6.04793	6.121	1.35944	3.46463e-07	1.60266e-05	zinc finger, C3HC4 type (RING finger) protein
Medtr6g007783.1	9.15052	6.2604	2.06595	1.03886e-06	4.009e-05	hypothetical protein
Medtr5g055020.1	2.38987	6.34448	2.43783	9.65612e-06	0.000261048	heavy metal transport/detoxification superfamily protein
Medtr1g023730.1	49.9572	6.705	1.84574	2.12516e-08	1.40535e-06	cytochrome P450 family 71 protein
Medtr6g021700.1	7.72969	6.73989	2.97981	0.000222709	0.00349523	hypothetical protein
Medtr8g057020.1	30.0603	6.82133	4.00716	0.00183245	0.0179742	monoterpene synthase
Medtr1g028880.1	2.73012	7.27918	2.67335	5.01124e-06	0.000150183	hypothetical protein
Medtr7g012210.1	8.91137	7.33409	2.82276	4.58763e-05	0.00095168	transmembrane protein, putative
Medtr1g045440.1	6.4469	7.89319	2.61982	2.7971e-06	9.24849e-05	transmembrane protein, putative
Medtr8g010570.3	166.031	10.38	3.83781	3.8549e-05	0.000827716	NADH dehydrogenase [ubiquinone] iron-sulfur protein
Medtr4g081010.5	372.548	11.8188	2.99676	1.90326e-08	1.28578e-06	polyubiquitin 3 chr4:31289098-31286525 20140818

## Sheet: Mting2-2 vs WT leaf
Gene ID	baseMean	log2FoldChange	lfcSE	pvalue	padj	Annotation
Medtr1g054965.2	81.8097	-11.0169	3.29556	3.63253e-10	9.93514e-09	carotenoid isomerase
Medtr2g028000.2	95.8871	-10.3766	3.58122	3.06863e-30	2.16116e-27	histidine phosphatase family (branch 1) protein
Medtr5g017020.2	65.8427	-10.2179	3.11733	1.893e-10	5.50338e-09	histone acetyltransferase of the CBP family protein
Medtr7g012370.2	70.6949	-9.61885	3.31872	4.43613e-07	6.00241e-06	CAZy family GT8 glycosyltransferase
Medtr3g048190.1	273.095	-9.2815	2.95411	7.49846e-10	1.90994e-08	prolyl-tRNA synthetase family protein
Medtr5g017025.1	25.5529	-9.23983	2.86073	1.44407e-11	5.24913e-10	hypothetical protein
Medtr8g012450.2	15.0215	-7.34426	2.84917	3.07765e-06	3.35107e-05	cyclin-dependent kinase
Medtr5g017020.1	27.0559	-7.22556	3.08976	3.78671e-05	0.000304439	histone acetyltransferase of the CBP family protein
Medtr4g094848.2	146.173	-7.13467	3.22228	1.07774e-29	7.22882e-27	filament-like plant protein
Medtr5g085310.1	11.3366	-6.88867	2.5653	1.58396e-07	2.4003e-06	histone acetylation protein
Medtr1g112080.2	31.5149	-6.85959	3.13891	0.00010752	0.000763151	dual specificity phosphatase domain protein
Medtr2g014370.3	24.8141	-6.70576	2.60968	1.23378e-06	1.49015e-05	hypothetical protein
Medtr4g119195.1	22.5899	-6.70137	2.5466	3.58935e-07	4.99336e-06	LRR and NB-ARC domain disease resistance protein
Medtr2g450510.1	28.5981	-6.27437	0.766271	3.67553e-17	3.6204e-15	flavin-binding monooxygenase-like protein
Medtr7g023750.3	9.85418	-6.20791	2.84309	8.3211e-05	0.000608775	DNA-binding protein, putative
Medtr7g016630.1	8.51025	-6.12844	2.60792	1.36496e-05	0.000125415	MADS-box transcription factor
Medtr4g071010.2	71.6355	-6.0477	1.25654	6.95456e-08	1.14773e-06	transmembrane protein, putative
Medtr2g023650.1	9.50396	-6.00249	2.89507	0.000160976	0.00107742	F-box plant-like protein, putative
Medtr1g016340.2	34.267	-5.94397	3.12968	0.000469122	0.002729	ubiquitin-protein ligase, putative
Medtr3g075040.2	8.11288	-5.80895	2.90031	0.000243422	0.00154202	global transcription factor group protein
Medtr4g025970.1	6.83859	-5.53503	2.56098	5.58889e-05	0.000430081	cytochrome P450 family 71 protein
Medtr7g085450.1	271.38	-5.48757	0.320049	7.96482e-66	5.60942e-62	PHD finger-like protein
Medtr4g088390.2	20.4151	-5.4702	2.65521	0.000142832	0.000971913	hypothetical protein
Medtr2g041580.1	256.336	-5.28161	2.87254	0.000576997	0.0032569	auxin-binding protein ABP19a
Medtr8g010540.1	4.03397	-5.07239	2.61927	0.000264099	0.00164965	heavy metal transport/detoxification superfamily protein
Medtr1g011260.1	3.4227	-4.81777	2.52464	0.0002763	0.00171616	membrane protein Ycf1
Medtr4g053420.1	643.095	-4.77556	0.166301	1.85112e-182	5.21479e-178	UDP-D-apiose/UDP-D-xylose synthase
Medtr8g094540.1	3.73	-4.68718	2.39508	0.000186786	0.00122285	transmembrane protein, putative
Medtr0163s0050.1	4.0961	-4.45689	1.50062	0.000139717	0.000953018	hypothetical protein
Medtr7g013840.2	17.6575	-4.43371	3.00425	0.00187247	0.00884907	ras GTPase-activating binding-like protein
Medtr0007s0330.1	18.4127	-4.40065	1.05181	1.22732e-05	0.000114146	transcription factor
Medtr4g025940.1	6.74981	-4.35834	2.7755	0.00121633	0.00612972	cytochrome P450 family 71 protein
Medtr1g088880.1	6.79243	-4.33199	2.41547	0.00047588	0.00275957	zinc finger C-x8-C-x5-C-x3-H type family protein
Medtr3g117840.1	21.4728	-4.07803	0.879807	5.8113e-07	7.60735e-06	glycoside hydrolase family 35 protein
Medtr7g063440.1	528.982	-4.04743	0.262795	8.41394e-55	2.96286e-51	chromosome condensation regulator RCC1 repeat protein
Medtr4g051350.1	1964.52	-4.03238	0.425803	1.71278e-22	4.15955e-20	50S ribosomal protein L33
Medtr2g084375.1	4.32559	-3.98467	2.38642	0.000799283	0.00431187	hypothetical protein
Medtr7g093170.1	11.8516	-3.85086	0.696051	2.30205e-09	5.27674e-08	seed maturation protein
Medtr8g007175.5	31.7102	-3.83602	1.09276	3.16982e-05	0.000260265	ELMO/CED-12 family protein
Medtr8g045210.1	150.79	-3.81664	0.437532	1.47368e-19	2.15104e-17	50S ribosomal protein L33
Medtr1g098200.1	8.27086	-3.71361	1.12775	9.06198e-05	0.000654577	plant invertase/pectin methylesterase inhibitor protein
Medtr1g061710.1	33.3453	-3.71184	0.650527	5.09401e-10	1.35253e-08	sulfite exporter TauE/SafE family protein
Medtr1g088910.1	29.9792	-3.70427	0.547956	1.17131e-12	5.26352e-11	glutaredoxin-C1 protein
Medtr2g088900.1	81.2251	-3.70161	0.355312	3.59474e-26	1.25021e-23	zinc finger constans-like protein
Medtr3g111880.1	23.1327	-3.64123	0.77947	1.27893e-07	1.98287e-06	MYB family transcription factor
Medtr5g019700.1	87.9434	-3.61571	0.354647	1.20377e-25	3.98958e-23	tyrosine kinase family protein
Medtr4g083340.1	3.56657	-3.54761	2.66441	0.00235562	0.0108043	pyruvate kinase family protein
Medtr2g101400.1	148.364	-3.51378	0.318582	1.45733e-29	9.12323e-27	LEM3 (ligand-effect modulator 3) family protein
Medtr5g081360.1	17.1576	-3.49345	1.08186	5.52928e-05	0.000425821	hypothetical protein
Medtr7g006630.1	41.083	-3.36687	0.618923	2.72462e-09	6.1552e-08	flowering locus protein T
Medtr8g061090.1	141.268	-3.33107	0.547502	6.45532e-11	2.09267e-09	oligopeptide transporter OPT family protein
Medtr5g049790.3	8.64753	-3.28988	0.991822	7.87695e-05	0.00058059	exostosin family protein
Medtr5g070040.1	11.4067	-3.26565	2.5303	0.00283355	0.0126524	UDP-glucosyltransferase family protein
Medtr3g026230.1	21.1154	-3.18003	0.784334	2.63006e-06	2.91125e-05	leguminosin group485 secreted peptide
Medtr3g073180.1	5439.9	-3.16357	0.499871	1.21957e-11	4.4735e-10	nitrate reductase [NADH]-like protein
Medtr4g101780.1	7.73005	-3.15063	3.21317	0.00465276	0.0191683	Lipid transfer protein
Medtr6g011880.1	13763.8	-3.14744	0.520266	7.04742e-11	2.2535e-09	light-harvesting complex I chlorophyll A/B-binding protein
Medtr5g064510.1	11.613	-3.12965	0.835182	1.95772e-05	0.000171971	leguminosin group485 secreted peptide
Medtr7g027175.1	27.0077	-3.12181	0.58243	6.83693e-09	1.40484e-07	omega-hydroxypalmitate O-feruloyl transferase
Medtr3g435460.2	3081.25	-3.07986	0.473991	4.06961e-12	1.63972e-10	light-harvesting complex I chlorophyll A/B-binding protein
Medtr1g062620.3	210.545	-3.06768	0.731698	1.21305e-06	1.47043e-05	glutamate-ammonia ligase-like protein
Medtr7g110570.2	53.6553	-3.01292	0.755166	3.64407e-06	3.87645e-05	peptide chain release factor 1
Medtr2g062350.1	5.07914	-3.01221	1.1436	0.00126488	0.00634039	disease resistance protein (CC-NBS-LRR class) family protein, putative
Medtr1g116080.2	17.083	-3.00618	1.173	0.000432148	0.00253988	carbon-nitrogen family hydrolase
Medtr2g078470.1	85.8428	-2.94588	0.310499	2.7108e-22	6.41732e-20	2-isopropylmalate synthase
Medtr6g011870.1	38998.4	-2.93695	0.431851	5.44635e-13	2.65909e-11	light-harvesting complex I chlorophyll A/B-binding protein
Medtr3g076960.1	211.915	-2.93569	0.66164	3.96985e-07	5.44738e-06	phloem specific protein
Medtr6g007767.3	10.8234	-2.93565	1.12435	0.000270076	0.00168102	pathogen-inducible alpha-dioxygenase
Medtr0159s0060.1	2.81541	-2.90893	1.67453	0.00338544	0.0147337	hypothetical protein
Medtr2g034760.1	3.76099	-2.88495	1.63605	0.00380444	0.0162159	Novel family
Medtr2g081090.2	140.224	-2.87945	0.504268	5.99892e-10	1.56477e-08	light-harvesting complex I chlorophyll A/B-binding protein
Medtr7g081462.1	14.0768	-2.87311	0.697554	3.12191e-06	3.39041e-05	hypothetical protein
Medtr2g019950.1	19.6624	-2.8725	0.643202	4.41923e-07	5.98529e-06	monothiol glutaredoxin-S2 protein
Medtr1g037130.1	23.9782	-2.809	0.593956	2.18197e-07	3.18159e-06	disease resistance protein (CC-NBS-LRR class) family protein
Medtr4g008780.1	6.86877	-2.7892	1.66623	0.00397272	0.0167991	U5 small nuclear ribonucleoprotein 200 kDa helicase
Medtr2g027600.1	62.0714	-2.78096	2.46574	0.00423072	0.0177172	heavy metal transport/detoxification superfamily protein
Medtr0254s0060.1	3.33671	-2.75133	1.28618	0.0030335	0.0134113	hypothetical protein
Medtr3g463060.1	19.8176	-2.7055	0.639495	1.35605e-06	1.61596e-05	cytochrome P450 family-dependent fatty acid hydroxylase
Medtr2g019900.1	128.649	-2.67558	0.566168	1.17756e-07	1.8348e-06	monothiol glutaredoxin-S2 protein
Medtr6g037560.1	2.90826	-2.64634	1.90483	0.00523731	0.0211649	5-formyltetrahydrofolate cyclo-ligase
Medtr8g099910.1	32.7522	-2.6328	0.531595	5.07586e-08	8.69781e-07	phosphate carrier protein
Medtr3g114120.1	1269.68	-2.6307	0.544464	6.92855e-08	1.14411e-06	GDSL-like lipase/acylhydrolase
Medtr6g012080.1	16472.7	-2.58461	0.480844	4.1034e-09	8.96796e-08	light-harvesting complex I chlorophyll A/B-binding protein
Medtr5g093460.1	20.4138	-2.57133	0.668077	6.88334e-06	6.83928e-05	cell differentiation RCD1-like protein
Medtr5g046610.1	7.33266	-2.5676	0.878164	0.00023452	0.00149169	pyruvate decarboxylase
Medtr5g010300.1	17.9074	-2.53821	1.92382	0.00359488	0.0154802	transcription factor jumonji (JmjC) domain protein
Medtr8g077950.2	25.419	-2.51673	0.809459	0.000116654	0.000817678	bZIP transcription factor family protein
Medtr5g033150.1	14.7925	-2.50923	2.81853	0.00562654	0.0224703	hypothetical protein
Medtr4g102530.1	93.327	-2.49989	0.465177	4.93639e-09	1.05751e-07	MADS-box transcription factor
Medtr2g076990.1	19.8717	-2.48963	2.70698	0.00529706	0.0213604	P-loop nucleoside triphosphate hydrolase superfamily protein
Medtr4g017200.1	11.1417	-2.48675	0.927057	0.000469155	0.002729	pyruvate decarboxylase
Medtr7g006690.1	43.5444	-2.43994	0.802026	9.83029e-05	0.000704654	flowering locus protein T
Medtr5g078210.1	12.1075	-2.42912	1.04204	0.000804457	0.00433563	GDSL-like lipase/acylhydrolase
Medtr6g088470.2	16.1771	-2.41388	2.204	0.00494798	0.0201926	AAA-type ATPase family protein/ankyrin repeat protein
Medtr7g009670.1	12.6885	-2.41237	1.21105	0.00509784	0.0206873	KDPG and KHG aldolase
Medtr4g088340.1	12.4266	-2.39159	1.38857	0.00630122	0.0246407	isoflavone-7-O-methyltransferase
Medtr7g088980.1	67.8574	-2.38765	0.687834	2.7097e-05	0.000227387	cell division cycle protein-like/CDC48 protein
Medtr7g117500.1	257.51	-2.38678	0.458695	1.16803e-08	2.2978e-07	plasma membrane H+-ATPase
Medtr1g031430.1	115.236	-2.37687	0.308033	7.7497e-16	6.11532e-14	receptor-like kinase
Medtr7g012250.1	12.0744	-2.35117	0.603614	9.35881e-06	8.98286e-05	calcium/lipid-binding (CaLB) phosphatase
Medtr3g107910.2	65.49	-2.33635	1.0456	0.000906107	0.0047936	transcriptional corepressor leunig-like protein
Medtr4g121923.1	53.9611	-2.33255	0.434588	4.98917e-09	1.06316e-07	hypothetical protein
Medtr1g071400.3	18.9235	-2.289	1.6232	0.00342413	0.0148745	ethylene overproducer-like protein
Medtr2g028030.1	56.0106	-2.28136	0.350246	6.76618e-12	2.58981e-10	UPF0202 plant-like protein
Medtr1g031450.1	209.23	-2.26434	0.291348	5.01291e-16	4.1292e-14	wall-associated receptor kinase galacturonan-binding protein
Medtr8g101640.2	27.7853	-2.24979	1.49894	0.00358285	0.0154412	potassium efflux antiporter
Medtr8g040315.1	5.8688	-2.24308	1.59339	0.00811307	0.0304104	sulfotransferase domain protein
Medtr4g097650.1	44.6291	-2.23774	0.348929	1.08694e-11	4.02369e-10	xyloglucan endotransglucosylase/hydrolase, putative
Medtr5g049280.1	13.6292	-2.2206	0.730656	0.000167389	0.00111215	peroxidase family protein
Medtr4g098930.1	32.2364	-2.21806	0.79559	0.000247411	0.00156344	expansin-B1-like protein
Medtr8g041600.1	25.8321	-2.19465	0.665383	8.68842e-05	0.000631154	2OG-Fe(II) oxygenase family oxidoreductase
Medtr3g070210.2	145.732	-2.17621	0.45721	1.17157e-07	1.82849e-06	major intrinsic protein (MIP) family transporter
Medtr4g094248.1	693.779	-2.16395	0.153353	1.81156e-46	4.25279e-43	dentin sialophosphoprotein-like protein, putative
Medtr6g077905.1	45.8888	-2.15529	0.456851	1.60572e-07	2.43039e-06	photosystem II reaction center protein D
Medtr5g016890.1	142.933	-2.15045	0.236793	8.2233e-21	1.49457e-18	ubiquitin ligase complex F-box protein GRR1, putative
Medtr4g007710.1	376.093	-2.13865	0.179416	6.60071e-34	6.19829e-31	hypothetical protein
Medtr8g465470.1	21.5578	-2.128	1.46387	0.00936795	0.0342822	S-locus lectin kinase family protein
Medtr2g450310.1	2046.94	-2.11525	0.368073	5.90688e-10	1.54219e-08	flavin-binding monooxygenase-like protein
Medtr1g046660.1	13.5714	-2.10471	1.15567	0.00804217	0.0301873	polyketide cyclase/dehydrase and lipid transporter
Medtr4g072280.1	187.602	-2.10406	0.361081	3.72942e-10	1.01607e-08	SAUR-like auxin-responsive family protein
Medtr6g074695.1	5.70807	-2.09652	1.06872	0.00246416	0.0112163	hypothetical protein
Medtr8g018320.1	37.5402	-2.09092	0.430188	7.91175e-08	1.28833e-06	DUF3511 domain protein
Medtr5g032790.1	9.03529	-2.08573	1.68229	0.00907196	0.0333899	hypothetical protein
Medtr6g090460.1	43.3601	-2.07813	0.399507	1.69324e-08	3.19922e-07	hypothetical protein
Medtr1g084980.1	488.647	-2.06667	0.217337	1.39869e-22	3.45637e-20	phytochrome-interacting factor 3.1
Medtr2g022490.1	47.2268	-2.06394	0.921552	0.000974783	0.00508907	extracellular dermal glycoprotein
Medtr8g066260.1	55.9827	-2.06257	0.6569	0.000119111	0.000831388	MADS-box transcription factor
Medtr3g064490.1	92.3327	-2.05687	0.262136	3.38893e-16	2.89378e-14	UTP-glucose-1-phosphate uridylyltransferase
Medtr3g052068.1	5.60436	-2.05058	1.70294	0.00933413	0.0341718	GRF zinc finger protein
Medtr2g083650.1	23.4739	-2.04784	0.494453	2.542e-06	2.82376e-05	disease resistance protein (TIR-NBS-LRR class), putative
Medtr3g091070.1	53.3897	-2.04561	0.432103	1.41132e-07	2.16548e-06	rossmann-fold NAD(P)-binding domain protein
Medtr3g064480.1	94.3433	-2.04225	0.283746	5.18916e-14	3.05186e-12	UTP-glucose-1-phosphate uridylyltransferase
Medtr8g012585.1	83.1859	-2.03917	0.48479	1.52947e-06	1.79903e-05	cytochrome P450 family 82 protein
Medtr3g011270.1	265.958	-2.03429	0.22749	3.85617e-20	6.42794e-18	NBS-LRR type disease resistance protein
Medtr1996s0010.1	7.89036	-2.02788	0.992254	0.00434142	0.0180894	UDP-glucosyltransferase family protein
Medtr1g031830.1	204.175	-2.02156	0.32223	3.66937e-11	1.23945e-09	NBS-LRR type disease resistance protein
Medtr3g019000.1	16.9306	-2.01524	1.36468	0.00706518	0.0270904	disease resistance protein (CC-NBS-LRR class) family protein
Medtr7g058930.1	109.736	-2.01005	0.532637	9.55702e-06	9.16375e-05	male sterility MS5 family protein
Medtr4g116360.1	65.2531	-2.0068	0.42392	1.43076e-07	2.19173e-06	hypothetical protein
Medtr5g026290.1	840.666	-1.9948	0.23937	5.83634e-18	6.47305e-16	hypothetical protein
Medtr5g071360.1	42172.6	-1.9945	0.427606	1.94296e-07	2.86872e-06	asparagine synthetase [glutamine-hydrolyzing] protein
Medtr3g011910.1	15.5803	-1.97332	0.673885	0.00024604	0.00155582	cysteine-rich receptor-kinase-like protein
Medtr8g468990.1	3419.4	-1.96633	0.271696	3.3338e-14	2.01106e-12	alpha amylase domain protein
Medtr4g093910.1	27.0526	-1.95226	0.963648	0.003085	0.0135958	leguminosin group485 secreted peptide
Medtr7g059460.1	59.3725	-1.95138	0.379364	2.57775e-08	4.71239e-07	macrophage migration inhibition factor-like protein
Medtr5g038190.1	10.0095	-1.94517	0.897253	0.00120115	0.00606845	peptide/nitrate transporter
Medtr8g069945.1	25.9172	-1.93594	0.539714	2.35073e-05	0.00020104	paired amphipathic helix SIN3-like protein
Medtr1g088920.1	76.948	-1.93498	0.403791	1.09394e-07	1.72164e-06	monothiol glutaredoxin-S2 protein
Medtr4g027040.1	202.61	-1.9299	0.545511	2.45032e-05	0.000208103	NF-X1-type zinc finger protein NFXL1
Medtr2g082190.1	35.7451	-1.9296	0.366809	1.12419e-08	2.21801e-07	formin-like 2 domain protein
Medtr6g033240.1	691.809	-1.91993	0.24369	1.97848e-16	1.7472e-14	aminopeptidase
Medtr1g022290.1	19.0842	-1.91195	0.556874	3.76836e-05	0.000303063	MYB family transcription factor
Medtr5g020640.2	134.442	-1.90447	2.07694	0.00456042	0.0188513	aldose 1-epimerase family protein
Medtr7g118260.1	667.591	-1.90254	0.262668	3.37152e-14	2.02947e-12	PRR response regulator
Medtr3g026160.1	4.14033	-1.90244	1.60717	0.00719566	0.0274971	leguminosin group485 secreted peptide
Medtr8g075830.1	90.4216	-1.90107	1.11056	0.0112114	0.0396929	naringenin 3-dioxygenase (flavanone-3-hydroxylase)
Medtr4g123950.1	179.506	-1.89822	0.289713	3.98037e-12	1.61108e-10	group 3 LEA protein
Medtr3g061510.1	351.497	-1.89479	0.526825	2.09713e-05	0.000182171	CCAAT-binding transcription factor
Medtr2g022190.1	172.9	-1.89139	0.431793	8.07038e-07	1.02134e-05	RING zinc finger protein, putative
Medtr2g008590.2	81.7498	-1.88703	0.517702	1.67475e-05	0.000150062	SpoIIE-like protein phosphatase domain protein
Medtr3g110032.1	3.66184	-1.88167	1.46421	0.01232	0.0429006	SAUR-like auxin-responsive family protein
Medtr2g061690.1	27.1933	-1.88036	0.891365	0.00134079	0.00665811	RNA exonuclease-like protein
Medtr8g023130.1	127.478	-1.87859	0.807382	0.00269482	0.0121112	carboxy-terminal region remorin
Medtr8g079050.1	20.8924	-1.87858	0.773635	0.000900327	0.00477198	GDSL-like lipase/acylhydrolase
Medtr6g011890.1	9087.72	-1.87757	0.584166	7.46216e-05	0.000554076	light-harvesting complex I chlorophyll A/B-binding protein
Medtr7g065630.1	24.6399	-1.8761	0.755492	0.000830342	0.00445299	glutathione S-transferase
Medtr5g036180.1	328.275	-1.86932	0.2171	6.33415e-19	8.45684e-17	disease resistance protein (TIR-NBS-LRR class)
Medtr5g064530.1	29.9228	-1.86776	0.656798	0.000299971	0.00184549	leguminosin group485 secreted peptide
Medtr4g072190.1	203.925	-1.85532	0.195732	2.38862e-22	5.70252e-20	SAUR-like auxin-responsive family protein
Medtr7g104110.1	12.6376	-1.85132	0.792512	0.00167495	0.00802874	drug resistance transporter-like ABC domain protein
Medtr7g063440.2	221.83	-1.8439	0.655968	0.000273788	0.00170224	chromosome condensation regulator RCC1 repeat protein
Medtr0006s0230.1	7.86254	-1.83842	1.08105	0.00413576	0.0173816	NBS-LRR type disease resistance protein
Medtr2g062470.1	9.22597	-1.838	0.96936	0.00345381	0.0149688	BAH domain protein
Medtr7g103180.1	80.6758	-1.83093	0.329999	2.22513e-09	5.12964e-08	wall-associated receptor kinase-like protein
Medtr3g084250.1	20.087	-1.81583	0.388806	2.47691e-07	3.58199e-06	SAUR-like auxin-responsive family protein
Medtr5g036240.1	2216.21	-1.80888	0.196587	2.93681e-21	5.66663e-19	TIR-NBS-LRR class disease resistance protein
Medtr6g060170.1	86.0052	-1.80715	0.22155	3.73278e-17	3.66397e-15	RmlC-like cupins superfamily protein
Medtr3g110375.2	165.788	-1.79728	0.470853	9.6219e-06	9.21968e-05	poly(A) polymerase-like protein
Medtr8g027820.1	8.87206	-1.79724	0.867325	0.00227695	0.0104965	transmembrane protein, putative
Medtr4g040530.1	6.32355	-1.79699	0.994467	0.00334633	0.0145815	hypothetical protein
Medtr8g040640.1	819.023	-1.78843	0.198816	2.0075e-20	3.53458e-18	hypothetical protein
Medtr2g008750.2	1300.08	-1.78022	0.267082	2.00085e-12	8.66623e-11	dentin sialophosphoprotein-like protein, putative
Medtr3g062220.1	25.4343	-1.77148	0.443816	5.57422e-06	5.66491e-05	NB-ARC domain disease resistance protein
Medtr7g099390.1	4942.96	-1.75927	0.162856	2.85342e-28	1.36244e-25	photosystem I reaction center subunit IV A
Medtr7g076620.1	270.551	-1.75686	0.160165	4.77971e-29	2.74794e-26	hypothetical protein
Medtr0052s0080.1	117.574	-1.75628	1.44095	0.00540446	0.0217343	senescence-associated protein, putative
Medtr5g041340.1	24.4804	-1.75467	0.570306	0.000209047	0.00134792	glucose-methanol-choline (GMC) oxidoreductase family protein
Medtr8g024260.1	410.638	-1.75251	0.158362	1.7522e-29	1.07307e-26	PRR response regulator
Medtr6g046375.1	5.33713	-1.74827	1.26505	0.00799084	0.0300187	hypothetical protein
Medtr0625s0020.1	19.8539	-1.7448	0.489377	2.97101e-05	0.000246528	S12-like, 30S ribosomal protein S12 subfamily protein
Medtr7g060260.1	31.6667	-1.73342	0.581049	0.000243191	0.00154092	DUF247 domain protein
Medtr1g034140.1	27.9748	-1.72883	0.902557	0.00448074	0.0185764	senescence-associated nodulin
Medtr1g115340.1	182.257	-1.72612	0.224865	1.47368e-15	1.10119e-13	E1 subunit-like 2-oxoglutarate dehydrogenase
Medtr5g022210.1	332.204	-1.72388	0.421628	3.26006e-06	3.51739e-05	chaperone protein DnaJ 11
Medtr4g115300.1	212.36	-1.72029	0.388458	9.39968e-07	1.16806e-05	cinnamyl alcohol dehydrogenase-like protein
Medtr2g084585.1	17.2078	-1.70483	0.519185	8.5992e-05	0.000626774	GDSL-like lipase/acylhydrolase
Medtr2g058520.1	61.0331	-1.70441	0.332983	2.52541e-08	4.6257e-07	E1 protein
Medtr6g086260.1	25.304	-1.70331	0.550515	0.000132588	0.000910124	ARF guanine-nucleotide exchange factor GNOM protein
Medtr3g435540.1	10.5052	-1.70192	1.04372	0.00483041	0.0198046	GDSL-like lipase/acylhydrolase
Medtr1g016120.1	49.1008	-1.7019	0.453835	1.38616e-05	0.000127178	ZIP zinc/iron transport family protein
Medtr4g129760.1	90.5263	-1.70042	0.337051	3.83074e-08	6.77013e-07	hypothetical protein
Medtr3g062540.1	2364.24	-1.6921	0.162346	1.73041e-26	6.67771e-24	root phototropism-like protein
Medtr3g055120.1	128.518	-1.68843	0.409402	2.886e-06	3.16718e-05	pathogenesis-related protein bet V I family protein
Medtr4g015420.1	19.6116	-1.68687	0.655071	0.000936668	0.00492568	cyanogenic beta-glucosidase, putative
Medtr4g094918.1	159.702	-1.68572	0.346428	1.10899e-07	1.74046e-06	papain family cysteine protease
Medtr4g088520.1	199.04	-1.68316	0.373169	5.56315e-07	7.33706e-06	E3 ubiquitin-protein ligase RING1a-like protein, putative
Medtr7g076030.1	619.146	-1.68014	0.193223	3.19887e-19	4.43918e-17	shaggy-like kinase
Medtr2g092930.1	41716.9	-1.67963	0.231254	3.24267e-14	1.96028e-12	phosphoenolpyruvate carboxylase
Medtr4g061360.1	342.008	-1.67796	0.1821	2.85506e-21	5.54688e-19	PRR response regulator
Medtr4g120800.1	110.367	-1.67663	0.290709	7.48353e-10	1.90786e-08	phosphoglucomutase, putative
Medtr4g080350.1	1298.49	-1.67219	0.187983	4.85568e-20	7.99505e-18	DnaJ heat shock amino-terminal domain protein
Medtr3g064350.1	87.8363	-1.66553	0.414116	4.74982e-06	4.93571e-05	hypothetical protein
Medtr1g050670.1	102.234	-1.66183	1.11601	0.00460598	0.0190145	erythroid differentiation-related factor 1, putative
Medtr4g075760.1	29.4951	-1.65316	0.493061	5.79873e-05	0.000444507	SAUR-like auxin-responsive family protein
Medtr2g076050.1	11.3858	-1.65285	0.629337	0.000625068	0.00347862	cytochrome b559, alpha/beta subunit PbsEF protein
Medtr8g016070.1	145.566	-1.6523	0.340076	1.11971e-07	1.75631e-06	multidrug resistance-associated protein
Medtr5g096230.1	67.9721	-1.64737	0.389923	2.63222e-06	2.9125e-05	oligopeptide transporter OPT family protein
Medtr7g033410.1	410.602	-1.64687	0.185602	6.72224e-20	1.06871e-17	sulfite oxidase-like protein
Medtr0428s0010.1	10.1765	-1.64557	0.888983	0.00356104	0.015365	UDP-glucosyltransferase family protein
Medtr2g096330.1	751.489	-1.64081	0.32013	2.42365e-08	4.45961e-07	3,4-dihydroxy-2-butanone 4-phosphate synthase
Medtr4g071445.1	428.484	-1.62695	0.207933	4.86545e-16	4.01949e-14	MATE family efflux protein
Medtr1g105865.1	38.4542	-1.6258	0.442375	1.87792e-05	0.000165842	DNA polymerase delta subunit 4
Medtr3g088160.3	1199.74	-1.62451	0.294433	2.51089e-09	5.7136e-08	thylakoid-bound ascorbate peroxidase chr3:39979738-39987437 20140818
Medtr0014s0180.1	37.4859	-1.62077	0.460342	4.27208e-05	0.000338534	pentatricopeptide (PPR) repeat protein
Medtr7g100120.1	28.2673	-1.61906	0.540595	0.000288695	0.00178469	white-brown-complex ABC transporter family protein
Medtr3g082150.1	4052.71	-1.61643	0.0972008	4.57528e-63	2.57781e-59	glucose-1-phosphate adenylyltransferase family protein
Medtr5g090570.1	51.5858	-1.61071	0.306818	1.75256e-08	3.29802e-07	MFS transporter
Medtr5g036570.1	22.7635	-1.604	0.66318	0.000980808	0.00511578	germin family 1 protein
Medtr7g066450.1	8.77368	-1.60191	0.784617	0.00309103	0.0136143	hypothetical protein
Medtr3g014080.1	115.531	-1.59846	0.493308	8.65308e-05	0.000629398	LRR and NB-ARC domain disease resistance protein
Medtr1g078420.1	9.70223	-1.59547	1.13037	0.00566781	0.022603	transmembrane protein, putative
Medtr5g046750.1	183.918	-1.59471	0.282596	1.51117e-09	3.59858e-08	plant/F4N2-9 protein, putative
Medtr5g096597.1	7.39487	-1.59394	0.650028	0.00116695	0.00592969	hypothetical protein
Medtr2g030200.1	2530.68	-1.59192	0.270771	2.84555e-10	8.00019e-09	ferredoxin reductase-like NAD(P) binding domain protein
Medtr2g445230.1	17.2503	-1.58906	0.774971	0.00381829	0.0162681	DNA repair Rad51-like protein
Medtr2g081090.1	54168.8	-1.58834	0.263193	1.43767e-10	4.29488e-09	light-harvesting complex I chlorophyll A/B-binding protein
Medtr1g073350.1	11.1164	-1.58252	0.693498	0.00143352	0.00703796	CCT motif protein
Medtr8g020280.1	22.5589	-1.58227	0.556622	0.000345874	0.0020936	NB-ARC domain disease resistance protein
Medtr4g108250.1	69.1909	-1.5807	0.428784	1.94931e-05	0.000171392	UDP-glucosyltransferase family protein
Medtr5g090410.1	152.288	-1.58003	0.276834	1.064e-09	2.60643e-08	oxygen-evolving enhancer protein 2-1
Medtr4g063400.1	7.41918	-1.57948	0.739362	0.0022664	0.0104512	hypothetical protein
Medtr4g104320.1	1439.6	-1.57883	0.267779	3.31725e-10	9.1618e-09	pectate lyase family protein
Medtr8g052160.1	9.20812	-1.57852	1.0981	0.00954881	0.0347904	Serine/Threonine-kinase
Medtr2g101820.2	202.863	-1.57604	0.985623	0.00421054	0.0176405	photosystem I reaction center subunit VI
Medtr3g027650.1	558.026	-1.57287	0.227171	4.44471e-13	2.20832e-11	transcription factor bHLH122-like protein
Medtr5g061550.1	20.4534	-1.57276	0.504365	0.000141226	0.000962148	hypothetical protein
Medtr8g085790.2	234.763	-1.56602	0.28466	3.43092e-09	7.59249e-08	chlorophyllide A oxygenase
Medtr8g009063.1	211.09	-1.56557	0.204573	2.10173e-15	1.53787e-13	UDP-glucosyltransferase family protein
Medtr8g069905.1	37.7353	-1.56491	0.441118	3.15899e-05	0.000259679	S-adenosylmethionine decarboxylase proenzyme
Medtr4g118350.1	2420.32	-1.5641	0.226683	3.70119e-13	1.87529e-11	pyruvate orthophosphate dikinase
Medtr6g464050.1	93.5155	-1.56341	0.305188	3.06013e-08	5.51196e-07	LRR and NB-ARC domain disease resistance protein
Medtr2g030240.1	1552.25	-1.56155	0.326781	1.4652e-07	2.24084e-06	2-succinylbenzoate-CoA ligase/peroxisomal protein
Medtr6g015720.1	466.022	-1.56136	0.183453	1.66696e-18	1.9983e-16	disease resistance protein (TIR-NBS-LRR class)
Medtr2g069320.1	21.4965	-1.55861	1.03204	0.00836288	0.0311587	translation elongation factor EF-2 subunit
Medtr3g009480.1	29.4411	-1.55516	0.393056	6.72166e-06	6.69575e-05	ribonucleoside-diphosphate reductase, alpha chain
Medtr5g087490.1	845.517	-1.55174	0.243158	1.67363e-11	6.00609e-10	molybdenum cofactor biosynthesis protein CNX1
Medtr8g009260.1	80.133	-1.54928	0.426483	2.56815e-05	0.000216739	ferredoxin-like protein
Medtr3g077910.1	260.472	-1.54819	0.414597	1.59923e-05	0.000144351	carbonic anhydrase family protein
Medtr2g096640.1	67.2271	-1.54675	0.288904	8.42689e-09	1.70175e-07	four ACT domain ACT domain protein which protein
Medtr5g035050.1	5.49749	-1.54466	0.88389	0.00546589	0.0219438	acyl-CoA N-acyltransferase (NAT) superfamily protein, putative
Medtr2g064370.1	305.748	-1.54454	0.186961	1.3955e-17	1.47517e-15	plant/F3O9-12 protein
Medtr6g085070.1	291.435	-1.54379	0.271533	1.08939e-09	2.664e-08	alpha/beta hydrolase family protein
Medtr6g091720.1	74.6851	-1.54299	0.399095	1.12091e-05	0.000105609	phospholipase A2 family protein
Medtr4g009870.1	372.529	-1.54125	0.180629	1.19492e-18	1.49609e-16	F-box/LRR-like protein
Medtr5g026620.1	95.6545	-1.54039	0.598822	0.000720192	0.00394105	ubiquinol oxidase 1a
Medtr1g107550.1	131.728	-1.53971	0.274716	2.05192e-09	4.76542e-08	papain family cysteine protease
Medtr7g011850.1	868.475	-1.53725	0.206749	1.33111e-14	8.64026e-13	plant/MXO21-9 protein
Medtr7g089920.1	246.663	-1.53597	0.109489	8.44604e-46	1.83026e-42	transmembrane amino acid transporter family protein
Medtr3g113180.1	39.9074	-1.53424	0.459191	7.50992e-05	0.000557182	small nuclear RNA activating complex (SNAPc), subunit SNAP43
Medtr1g009980.1	1731.35	-1.53252	0.0763164	6.51557e-91	9.1775e-87	plastid lipid-associated protein
Medtr3g105690.1	65.7841	-1.53227	0.373875	4.42206e-06	4.61898e-05	transmembrane protein
Medtr2g012770.1	78.3658	-1.53003	0.313592	9.83131e-08	1.57362e-06	disease resistance protein (TIR-NBS-LRR class)
Medtr7g101290.1	275.52	-1.52682	0.24707	7.83249e-11	2.48759e-09	cytokinin riboside 5'-monophosphate phosphoribohydrolase
Medtr2g008610.1	29138.8	-1.51969	0.225603	1.59313e-12	7.01252e-11	light-harvesting complex I chlorophyll A/B-binding protein
Medtr3g084220.1	9.39074	-1.51902	0.730616	0.00235554	0.0108043	SAUR-like auxin-responsive family protein
Medtr3g005520.1	27.2816	-1.519	0.594113	0.000885582	0.00470801	eukaryotic translation initiation factor 1A-like protein
Medtr8g085520.1	10.8373	-1.51539	1.04037	0.00545135	0.0218979	zinc finger, C3HC4 type (RING finger) protein
Medtr7g115120.2	461.414	-1.51531	0.236892	1.75029e-11	6.26524e-10	transcription factor bZIP88 chr7:47526543-47529841 20140818
Medtr3g069753.1	3.55834	-1.51481	1.2007	0.0137334	0.0468439	sterol regulatory element-binding protein site 2 protease, putative
Medtr3g011510.1	747.479	-1.51271	0.568896	0.00055882	0.0031707	zinc ion-binding protein, putative
Medtr1g084790.1	298.532	-1.50963	0.190053	1.94767e-16	1.7254e-14	LRR receptor-like kinase
Medtr5g027000.1	153.44	-1.50961	0.2633	9.70435e-10	2.40865e-08	calcium-binding EF-hand protein
Medtr8g037220.1	352.46	-1.50595	0.496966	0.000187921	0.00122943	disease resistance protein (TIR-NBS-LRR class), putative
Medtr6g048050.1	144.705	-1.50271	0.285053	1.34071e-08	2.59583e-07	integral membrane protein, putative
Medtr8g058580.1	9.14175	-1.50036	1.22607	0.0103869	0.0372608	hypothetical protein
Medtr6g463340.2	152.279	-1.49789	1.46191	0.00812584	0.0304406	signal peptide peptidase-like protein
Medtr4g072310.1	21.329	-1.49425	0.348075	1.74794e-06	2.03224e-05	SAUR-like auxin-responsive family protein
Medtr1g014880.3	259.161	-1.49394	0.31232	1.6305e-07	2.45761e-06	Smr (small MutS-related) domain protein
Medtr2g040350.1	352.563	-1.48856	0.303449	8.92879e-08	1.44183e-06	animal HSPA9 nucleotide-binding domain protein
Medtr8g106530.1	201.945	-1.48806	0.326492	4.73075e-07	6.36133e-06	transmembrane protein, putative
Medtr2g102060.1	39.4941	-1.48801	0.37959	9.05405e-06	8.71112e-05	small GTPase family RAB protein
Medtr2g099920.1	211.639	-1.48724	0.360757	3.4338e-06	3.68378e-05	disease resistance protein (TIR-NBS-LRR class), putative
Medtr6g011810.1	853.339	-1.48627	0.12431	7.82561e-34	7.11146e-31	trypsin-like serine protease
Medtr8g013640.1	496.662	-1.48569	0.350523	1.87387e-06	2.15465e-05	4F5 family protein
[truncated: 2,574 more rows]
[truncated: 1 more columns]

[truncated: 2 more sheets: Mting1-7 Mting2-2 vs WT apex, Mting1-7 Mting2-2 vs WT leaf]
