# Supplementary material for: Medicago Mting1 Mting2 double knockout mutants are extremely dwarfed and never flower implicating essential MtING functions in growth and flowering
Source: BMC Plant Biol. 2025 Apr 1;25:410. doi: 10.1186/s12870-025-06432-x (PMC11960017; doi:10.1186/s12870-025-06432-x)
Supplement: Supplementary file 3 — Supplementary Material 3: Table 3. Gene ontology analysis of differentially expressed genes in all Mting mutants. Top 30 pathways from GO categories Biological Process are presented [file 12870_2025_6432_MOESM3_ESM.xlsx]

## Sheet: Mting1-1
No enrichment in UP genes in apex
DOWN genes in apex, enrichment in Biological Prcoess
Enrichment FDR	nGenes	Pathway Genes	Fold Enrichment	Pathway	URL	Genes
0.0377112	1	5	630.55	GO:0030322 stabilization of membrane potential	http://amigo.geneontology.org/amigo/term/GO:0030322	MEDTR4G133870.1
0.0377112	1	6	525.458	GO:0019509 L-methionine salvage from methylthioadenosine	http://amigo.geneontology.org/amigo/term/GO:0019509	MEDTR1G102890.1
0.0377112	1	6	525.458	GO:0042357 thiamine diphosphate metabolic proc.	http://amigo.geneontology.org/amigo/term/GO:0042357	MEDTR1G046510.1
0.0377112	1	6	525.458	GO:0043102 amino acid salvage	http://amigo.geneontology.org/amigo/term/GO:0043102	MEDTR1G102890.1
0.0377112	1	6	525.458	GO:0071267 L-methionine salvage	http://amigo.geneontology.org/amigo/term/GO:0071267	MEDTR1G102890.1
0.0377112	1	6	525.458	GO:0009229 thiamine diphosphate biosynthetic proc.	http://amigo.geneontology.org/amigo/term/GO:0009229	MEDTR1G046510.1
0.0377112	1	7	450.393	GO:0042391 reg. of membrane potential	http://amigo.geneontology.org/amigo/term/GO:0042391	MEDTR4G133870.1
0.0377112	1	7	450.393	GO:0071265 L-methionine biosynthetic proc.	http://amigo.geneontology.org/amigo/term/GO:0071265	MEDTR1G102890.1
0.0484138	1	12	262.729	GO:0006122 mitochondrial electron transport ubiquinol to cytochrome c	http://amigo.geneontology.org/amigo/term/GO:0006122	MEDTR6G023290.1
0.0484138	1	13	242.519	GO:1902476 chloride transmembrane transport	http://amigo.geneontology.org/amigo/term/GO:1902476	MEDTR2G005410.1
0.0484138	1	13	242.519	GO:0009228 thiamine biosynthetic proc.	http://amigo.geneontology.org/amigo/term/GO:0009228	MEDTR1G046510.1
0.0484138	1	14	225.196	GO:0006821 chloride transport	http://amigo.geneontology.org/amigo/term/GO:0006821	MEDTR2G005410.1
0.0484138	1	16	197.047	GO:0034309 primary alcohol biosynthetic proc.	http://amigo.geneontology.org/amigo/term/GO:0034309	MEDTR1G046510.1
0.0484138	1	16	197.047	GO:0042724 thiamine-containing compound biosynthetic proc.	http://amigo.geneontology.org/amigo/term/GO:0042724	MEDTR1G046510.1
0.0484138	1	16	197.047	GO:0006772 thiamine metabolic proc.	http://amigo.geneontology.org/amigo/term/GO:0006772	MEDTR1G046510.1
0.0484138	1	17	185.456	GO:0042723 thiamine-containing compound metabolic proc.	http://amigo.geneontology.org/amigo/term/GO:0042723	MEDTR1G046510.1
0.0377112	2	202	31.2153	GO:0044272 sulfur compound biosynthetic proc.	http://amigo.geneontology.org/amigo/term/GO:0044272	MEDTR1G046510.1 MEDTR1G102890.1
No enrichment on UP genes in leaf
DOWN genes in leaf, enrichment in Biological Prcoess
Enrichment FDR	nGenes	Pathway Genes	Fold Enrichment	Pathway	URL	Genes
0.0108274	2	6	191.076	GO:0042357 thiamine diphosphate metabolic proc.	http://amigo.geneontology.org/amigo/term/GO:0042357	MEDTR1G046510.1 MEDTR1G046790.1
0.0108274	2	6	191.076	GO:0009229 thiamine diphosphate biosynthetic proc.	http://amigo.geneontology.org/amigo/term/GO:0009229	MEDTR1G046510.1 MEDTR1G046790.1
0.0242099	2	13	88.1888	GO:0009228 thiamine biosynthetic proc.	http://amigo.geneontology.org/amigo/term/GO:0009228	MEDTR1G046510.1 MEDTR1G046790.1
0.0242099	2	16	71.6534	GO:0034309 primary alcohol biosynthetic proc.	http://amigo.geneontology.org/amigo/term/GO:0034309	MEDTR1G046510.1 MEDTR1G046790.1
0.0242099	2	16	71.6534	GO:0042724 thiamine-containing compound biosynthetic proc.	http://amigo.geneontology.org/amigo/term/GO:0042724	MEDTR1G046510.1 MEDTR1G046790.1
0.0242099	2	16	71.6534	GO:1900865 chloroplast RNA modification	http://amigo.geneontology.org/amigo/term/GO:1900865	MEDTR6G477870.1 MEDTR1G092860.1
0.0242099	2	16	71.6534	GO:0006772 thiamine metabolic proc.	http://amigo.geneontology.org/amigo/term/GO:0006772	MEDTR1G046510.1 MEDTR1G046790.1
0.0242099	2	17	67.4385	GO:0042723 thiamine-containing compound metabolic proc.	http://amigo.geneontology.org/amigo/term/GO:0042723	MEDTR1G046510.1 MEDTR1G046790.1
0.0242099	2	18	63.6919	GO:0016554 cytidine to uridine editing	http://amigo.geneontology.org/amigo/term/GO:0016554	MEDTR6G477870.1 MEDTR1G092860.1
0.0298047	2	21	54.5931	GO:0016553 base conversion or substitution editing	http://amigo.geneontology.org/amigo/term/GO:0016553	MEDTR6G477870.1 MEDTR1G092860.1
0.0416959	2	26	44.0944	GO:0071577 zinc ion transmembrane transport	http://amigo.geneontology.org/amigo/term/GO:0071577	MEDTR1G016120.1 MEDTR3G104400.1
0.0439246	2	28	40.9448	GO:0006829 zinc ion transport	http://amigo.geneontology.org/amigo/term/GO:0006829	MEDTR1G016120.1 MEDTR3G104400.1
0.0439246	2	29	39.5329	GO:0034308 primary alcohol metabolic proc.	http://amigo.geneontology.org/amigo/term/GO:0034308	MEDTR1G046510.1 MEDTR1G046790.1
0.0496595	2	32	35.8267	GO:0031570 DNA integrity checkpoint signaling	http://amigo.geneontology.org/amigo/term/GO:0031570	MEDTR6G078940.1 MEDTR8G447310.1

## Sheet: Mting2-11
UP genes in apex, enrichment in molecular function
Enrichment FDR	nGenes	Pathway Genes	Fold Enrichment	Pathway	URL	Genes
0.0372601	1	3	300.262	GO:0001025 RNA polymerase III general transcription initiation factor binding	http://amigo.geneontology.org/amigo/term/GO:0001025	MEDTR4G067250.1
0.0372601	1	3	300.262	GO:0001156 TFIIIC-class transcription factor complex binding	http://amigo.geneontology.org/amigo/term/GO:0001156	MEDTR4G067250.1
0.0372601	1	3	300.262	GO:0004640 phosphoribosylanthranilate isomerase activity	http://amigo.geneontology.org/amigo/term/GO:0004640	MEDTR3G070890.1
0.0372601	1	3	300.262	GO:0016034 maleylacetoacetate isomerase activity	http://amigo.geneontology.org/amigo/term/GO:0016034	MEDTR4G134370.1
0.0372601	2	61	29.534	GO:0018024 histone-lysine N-methyltransferase activity	http://amigo.geneontology.org/amigo/term/GO:0018024	MEDTR1G080340.1 MEDTR1G081780.1
0.0372601	2	65	27.7165	GO:0042054 histone methyltransferase activity	http://amigo.geneontology.org/amigo/term/GO:0042054	MEDTR1G080340.1 MEDTR1G081780.1
0.0372601	2	77	23.397	GO:0016278 lysine N-methyltransferase activity	http://amigo.geneontology.org/amigo/term/GO:0016278	MEDTR1G080340.1 MEDTR1G081780.1
0.0372601	2	77	23.397	GO:0016279 protein-lysine N-methyltransferase activity	http://amigo.geneontology.org/amigo/term/GO:0016279	MEDTR1G080340.1 MEDTR1G081780.1
0.0444121	3	293	9.22306	GO:0038023 signaling receptor activity	http://amigo.geneontology.org/amigo/term/GO:0038023	MEDTR2G035220.1 MEDTR4G092070.1 MEDTR7G092910.1
0.0372601	10	3336	2.7002	GO:0005524 ATP binding	http://amigo.geneontology.org/amigo/term/GO:0005524	MEDTR2G038260.1 MEDTR1G082310.1 MEDTR2G011160.1 MEDTR2G041140.1 MEDTR4G092070.1 MEDTR4G108170.1 MEDTR4G108270.1 MEDTR6G004000.1 MEDTR7G092910.1 MEDTR8G099420.1
0.0372601	11	3682	2.6911	GO:0035639 purine ribonucleoside triphosphate binding	http://amigo.geneontology.org/amigo/term/GO:0035639	MEDTR2G038260.1 MEDTR4G129890.1 MEDTR1G082310.1 MEDTR2G011160.1 MEDTR2G041140.1 MEDTR4G092070.1 MEDTR4G108170.1 MEDTR4G108270.1 MEDTR6G004000.1 MEDTR7G092910.1 MEDTR8G099420.1
0.0372601	13	4504	2.59996	GO:0032555 purine ribonucleotide binding	http://amigo.geneontology.org/amigo/term/GO:0032555	MEDTR2G038260.1 MEDTR4G129890.1 MEDTR1G082310.1 MEDTR2G011160.1 MEDTR2G041140.1 MEDTR4G092070.1 MEDTR4G108170.1 MEDTR4G108270.1 MEDTR6G004000.1 MEDTR6G015680.1 MEDTR6G046440.1 MEDTR7G092910.1 MEDTR8G099420.1
0.0372601	12	4158	2.59967	GO:0032559 adenyl ribonucleotide binding	http://amigo.geneontology.org/amigo/term/GO:0032559	MEDTR2G038260.1 MEDTR1G082310.1 MEDTR2G011160.1 MEDTR2G041140.1 MEDTR4G092070.1 MEDTR4G108170.1 MEDTR4G108270.1 MEDTR6G004000.1 MEDTR6G015680.1 MEDTR6G046440.1 MEDTR7G092910.1 MEDTR8G099420.1
0.0372601	13	4548	2.57481	GO:0032553 ribonucleotide binding	http://amigo.geneontology.org/amigo/term/GO:0032553	MEDTR2G038260.1 MEDTR4G129890.1 MEDTR1G082310.1 MEDTR2G011160.1 MEDTR2G041140.1 MEDTR4G092070.1 MEDTR4G108170.1 MEDTR4G108270.1 MEDTR6G004000.1 MEDTR6G015680.1 MEDTR6G046440.1 MEDTR7G092910.1 MEDTR8G099420.1
0.0372601	13	4549	2.57424	GO:0017076 purine nucleotide binding	http://amigo.geneontology.org/amigo/term/GO:0017076	MEDTR2G038260.1 MEDTR4G129890.1 MEDTR1G082310.1 MEDTR2G011160.1 MEDTR2G041140.1 MEDTR4G092070.1 MEDTR4G108170.1 MEDTR4G108270.1 MEDTR6G004000.1 MEDTR6G015680.1 MEDTR6G046440.1 MEDTR7G092910.1 MEDTR8G099420.1
0.0372601	12	4202	2.57245	GO:0030554 adenyl nucleotide binding	http://amigo.geneontology.org/amigo/term/GO:0030554	MEDTR2G038260.1 MEDTR1G082310.1 MEDTR2G011160.1 MEDTR2G041140.1 MEDTR4G092070.1 MEDTR4G108170.1 MEDTR4G108270.1 MEDTR6G004000.1 MEDTR6G015680.1 MEDTR6G046440.1 MEDTR7G092910.1 MEDTR8G099420.1
0.0372601	13	4597	2.54736	GO:0097367 carbohydrate derivative binding	http://amigo.geneontology.org/amigo/term/GO:0097367	MEDTR2G038260.1 MEDTR4G129890.1 MEDTR1G082310.1 MEDTR2G011160.1 MEDTR2G041140.1 MEDTR4G092070.1 MEDTR4G108170.1 MEDTR4G108270.1 MEDTR6G004000.1 MEDTR6G015680.1 MEDTR6G046440.1 MEDTR7G092910.1 MEDTR8G099420.1
0.0372601	13	4964	2.35903	GO:0000166 nucleotide binding	http://amigo.geneontology.org/amigo/term/GO:0000166	MEDTR2G038260.1 MEDTR4G129890.1 MEDTR1G082310.1 MEDTR2G011160.1 MEDTR2G041140.1 MEDTR4G092070.1 MEDTR4G108170.1 MEDTR4G108270.1 MEDTR6G004000.1 MEDTR6G015680.1 MEDTR6G046440.1 MEDTR7G092910.1 MEDTR8G099420.1
0.0372601	13	4964	2.35903	GO:1901265 nucleoside phosphate binding	http://amigo.geneontology.org/amigo/term/GO:1901265	MEDTR2G038260.1 MEDTR4G129890.1 MEDTR1G082310.1 MEDTR2G011160.1 MEDTR2G041140.1 MEDTR4G092070.1 MEDTR4G108170.1 MEDTR4G108270.1 MEDTR6G004000.1 MEDTR6G015680.1 MEDTR6G046440.1 MEDTR7G092910.1 MEDTR8G099420.1
DOWN genes in apex, enrichment in molecular function
Enrichment FDR	nGenes	Pathway Genes	Fold Enrichment	Pathway	URL	Genes
0.0448935	1	45	160.14	GO:0004402 histone acetyltransferase activity	http://amigo.geneontology.org/amigo/term/GO:0004402	MEDTR5G085310.1
0.0448935	1	45	160.14	GO:0061733 peptide-lysine-N-acetyltransferase activity	http://amigo.geneontology.org/amigo/term/GO:0061733	MEDTR5G085310.1
0.0448935	1	53	135.968	GO:0034212 peptide N-acetyltransferase activity	http://amigo.geneontology.org/amigo/term/GO:0034212	MEDTR5G085310.1
0.0448935	1	71	101.497	GO:0031490 chromatin DNA binding	http://amigo.geneontology.org/amigo/term/GO:0031490	MEDTR5G085310.1
0.0448935	1	72	100.087	GO:0003713 transcription coactivator activity	http://amigo.geneontology.org/amigo/term/GO:0003713	MEDTR5G085310.1
0.0448935	1	78	92.3883	GO:0004806 triglyceride lipase activity	http://amigo.geneontology.org/amigo/term/GO:0004806	MEDTR3G114120.1
0.0482894	1	98	73.5335	GO:0008080 N-acetyltransferase activity	http://amigo.geneontology.org/amigo/term/GO:0008080	MEDTR5G085310.1
UP genes in leaf, enrichment in Biological Process
Enrichment FDR	nGenes	Pathway Genes	Fold Enrichment	Pathway	URL	Genes
0.0100658	4	25	22.482	GO:0030638 polyketide metabolic proc.	http://amigo.geneontology.org/amigo/term/GO:0030638	MEDTR1G097935.1 MEDTR1G098140.1 MEDTR7G016720.1 MEDTR7G016800.1
0.0100658	4	25	22.482	GO:0030639 polyketide biosynthetic proc.	http://amigo.geneontology.org/amigo/term/GO:0030639	MEDTR1G097935.1 MEDTR1G098140.1 MEDTR7G016720.1 MEDTR7G016800.1
0.0100658	5	43	16.3387	GO:0051259 protein complex oligomerization	http://amigo.geneontology.org/amigo/term/GO:0051259	MEDTR1G015165.1 MEDTR3G104780.1 MEDTR4G088475.1 MEDTR4G091590.1 MEDTR3G098310.1
0.0346013	5	79	8.8932	GO:0009813 flavonoid biosynthetic proc.	http://amigo.geneontology.org/amigo/term/GO:0009813	MEDTR1G097935.1 MEDTR1G098140.1 MEDTR5G013320.1 MEDTR7G016720.1 MEDTR7G016800.1
0.0365942	5	82	8.56784	GO:0042542 response to hydrogen peroxide	http://amigo.geneontology.org/amigo/term/GO:0042542	MEDTR1G015165.1 MEDTR3G104780.1 MEDTR4G088475.1 MEDTR4G091590.1 MEDTR4G130540.1
0.0368348	5	84	8.36384	GO:0009812 flavonoid metabolic proc.	http://amigo.geneontology.org/amigo/term/GO:0009812	MEDTR1G097935.1 MEDTR1G098140.1 MEDTR5G013320.1 MEDTR7G016720.1 MEDTR7G016800.1
0.0346013	6	122	6.91045	GO:0009408 response to heat	http://amigo.geneontology.org/amigo/term/GO:0009408	MEDTR1G015165.1 MEDTR3G104780.1 MEDTR4G088475.1 MEDTR4G091590.1 MEDTR3G052760.1 MEDTR4G130540.1
0.0242345	8	203	5.53744	GO:0044550 secondary metabolite biosynthetic proc.	http://amigo.geneontology.org/amigo/term/GO:0044550	MEDTR1G097935.1 MEDTR1G098140.1 MEDTR4G053785.1 MEDTR7G016720.1 MEDTR7G016800.1 MEDTR8G068190.1 MEDTR4G078885.1 MEDTR4G123810.1
0.0104074	11	341	4.53266	GO:0019748 secondary metabolic proc.	http://amigo.geneontology.org/amigo/term/GO:0019748	MEDTR1G097935.1 MEDTR1G098140.1 MEDTR4G053785.1 MEDTR7G016720.1 MEDTR7G016800.1 MEDTR8G068190.1 MEDTR1G016490.1 MEDTR4G078885.1 MEDTR4G123810.1 MEDTR5G013470.1 MEDTR7G065980.1
0.0346013	10	344	4.08467	GO:0006457 protein folding	http://amigo.geneontology.org/amigo/term/GO:0006457	MEDTR1G015165.1 MEDTR3G104780.1 MEDTR4G088475.1 MEDTR4G091590.1 MEDTR4G130540.1 MEDTR5G092570.1 MEDTR6G033760.1 MEDTR8G079690.1 MEDTR8G103930.1 MEDTR5G093770.1
DOWN genes in leaf, enrichment in molecular function
Enrichment FDR	nGenes	Pathway Genes	Fold Enrichment	Pathway	URL	Genes
0.0469787	2	37	53.4648	GO:0032452 histone demethylase activity	http://amigo.geneontology.org/amigo/term/GO:0032452	MEDTR2G011630.1 MEDTR3G117280.1
0.0469787	2	37	53.4648	GO:0140457 protein demethylase activity	http://amigo.geneontology.org/amigo/term/GO:0140457	MEDTR2G011630.1 MEDTR3G117280.1

## Sheet: Mting1-1 Mting2-11
UP genes in apex, enrichment in Biological Process
Enrichment FDR	nGenes	Pathway Genes	Fold Enrichment	Pathway	URL	Genes
0.0179792	2	13	57.486	GO:0006771 riboflavin metabolic proc.	http://amigo.geneontology.org/amigo/term/GO:0006771	MEDTR2G009270.1 MEDTR2G096330.1
0.0179792	2	13	57.486	GO:0009231 riboflavin biosynthetic proc.	http://amigo.geneontology.org/amigo/term/GO:0009231	MEDTR2G009270.1 MEDTR2G096330.1
0.0198369	2	14	53.3799	GO:0042727 flavin-containing compound biosynthetic proc.	http://amigo.geneontology.org/amigo/term/GO:0042727	MEDTR2G009270.1 MEDTR2G096330.1
0.0217062	2	15	49.8212	GO:0042726 flavin-containing compound metabolic proc.	http://amigo.geneontology.org/amigo/term/GO:0042726	MEDTR2G009270.1 MEDTR2G096330.1
0.0412585	2	23	32.4921	GO:0000055 ribosomal large subunit export from nucleus	http://amigo.geneontology.org/amigo/term/GO:0000055	MEDTR5G089690.1 MEDTR5G091490.1
0.0121466	3	45	24.9106	GO:0080188 gene silencing by RNA-directed DNA methylation	http://amigo.geneontology.org/amigo/term/GO:0080188	MEDTR2G097000.1 MEDTR2G097010.1 MEDTR7G450860.1
0.0121466	3	45	24.9106	GO:0140458 pre-transcriptional gene silencing by RNA	http://amigo.geneontology.org/amigo/term/GO:0140458	MEDTR2G097000.1 MEDTR2G097010.1 MEDTR7G450860.1
0.00458848	4	73	20.4745	GO:0006346 DNA methylation-dependent heterochromatin assembly	http://amigo.geneontology.org/amigo/term/GO:0006346	MEDTR2G097000.1 MEDTR2G097010.1 MEDTR5G082570.1 MEDTR7G450860.1
0.00458848	4	73	20.4745	GO:0140718 facultative heterochromatin assembly	http://amigo.geneontology.org/amigo/term/GO:0140718	MEDTR2G097000.1 MEDTR2G097010.1 MEDTR5G082570.1 MEDTR7G450860.1
0.0100259	4	99	15.0973	GO:0031507 heterochromatin assembly	http://amigo.geneontology.org/amigo/term/GO:0031507	MEDTR2G097000.1 MEDTR2G097010.1 MEDTR5G082570.1 MEDTR7G450860.1
0.0100259	4	99	15.0973	GO:0070828 heterochromatin organization	http://amigo.geneontology.org/amigo/term/GO:0070828	MEDTR2G097000.1 MEDTR2G097010.1 MEDTR5G082570.1 MEDTR7G450860.1
0.0101234	4	102	14.6533	GO:0045814 negative reg. of gene expression epigenetic	http://amigo.geneontology.org/amigo/term/GO:0045814	MEDTR2G097000.1 MEDTR2G097010.1 MEDTR5G082570.1 MEDTR7G450860.1
0.0317047	4	168	8.89665	GO:0031047 gene silencing by RNA	http://amigo.geneontology.org/amigo/term/GO:0031047	MEDTR2G097000.1 MEDTR2G097010.1 MEDTR5G082570.1 MEDTR7G450860.1
0.037826	4	179	8.34993	GO:0031497 chromatin assembly	http://amigo.geneontology.org/amigo/term/GO:0031497	MEDTR2G097000.1 MEDTR2G097010.1 MEDTR5G082570.1 MEDTR7G450860.1
0.037826	4	181	8.25766	GO:0051640 organelle localization	http://amigo.geneontology.org/amigo/term/GO:0051640	MEDTR1G070400.1 MEDTR4G026540.1 MEDTR5G089690.1 MEDTR5G091490.1
0.0156501	10	996	3.7516	GO:0022607 cellular component assembly	http://amigo.geneontology.org/amigo/term/GO:0022607	MEDTR4G067250.1 MEDTR7G087180.1 MEDTR2G097000.1 MEDTR2G097010.1 MEDTR5G017800.1 MEDTR5G017810.1 MEDTR5G071833.1 MEDTR5G082570.1 MEDTR7G450860.1 MEDTR8G030730.1
0.00369474	15	1573	3.56318	GO:0044085 cellular component biogenesis	http://amigo.geneontology.org/amigo/term/GO:0044085	MEDTR2G028030.1 MEDTR4G067250.1 MEDTR5G089690.1 MEDTR5G091490.1 MEDTR6G022570.1 MEDTR7G080090.1 MEDTR7G087180.1 MEDTR2G097000.1 MEDTR2G097010.1 MEDTR5G017800.1 MEDTR5G017810.1 MEDTR5G071833.1 MEDTR5G082570.1 MEDTR7G450860.1 MEDTR8G030730.1
0.037826	9	998	3.36967	GO:0051641 cellular localization	http://amigo.geneontology.org/amigo/term/GO:0051641	MEDTR1G070400.1 MEDTR3G054130.1 MEDTR3G065010.1 MEDTR3G106480.1 MEDTR4G026540.1 MEDTR5G089690.1 MEDTR5G091490.1 MEDTR8G102020.1 MEDTR5G071833.1
0.0100259	15	1844	3.03953	GO:0055085 transmembrane transport	http://amigo.geneontology.org/amigo/term/GO:0055085	MEDTR1G099580.1 MEDTR3G056705.1 MEDTR3G093430.1 MEDTR6G034265.1 MEDTR6G084320.1 MEDTR8G015980.1 MEDTR8G040620.1 MEDTR2G011600.1 MEDTR2G065550.1 MEDTR3G098930.1 MEDTR4G108170.1 MEDTR5G033100.1 MEDTR6G007637.1 MEDTR6G007743.1 MEDTR8G085260.1
0.0166855	14	1845	2.83535	GO:0006468 protein phosphorylation	http://amigo.geneontology.org/amigo/term/GO:0006468	MEDTR1G013360.1 MEDTR2G011160.1 MEDTR3G098090.1 MEDTR4G092070.1 MEDTR6G012810.1 MEDTR1G009270.1 MEDTR1G040545.1 MEDTR1G082310.1 MEDTR4G108270.1 MEDTR6G082810.1 MEDTR6G082860.1 MEDTR7G021570.1 MEDTR7G113980.1 MEDTR8G073190.1
0.00282979	25	3453	2.70532	GO:0051179 localization	http://amigo.geneontology.org/amigo/term/GO:0051179	MEDTR1G070400.1 MEDTR1G099580.1 MEDTR3G054130.1 MEDTR3G056705.1 MEDTR3G065010.1 MEDTR3G093430.1 MEDTR3G098930.1 MEDTR3G106480.1 MEDTR4G026540.1 MEDTR4G108170.1 MEDTR5G071833.1 MEDTR5G089690.1 MEDTR5G091490.1 MEDTR6G007637.1 MEDTR6G034265.1 MEDTR6G084320.1 MEDTR8G015980.1 MEDTR8G040620.1 MEDTR8G102020.1 MEDTR2G011600.1 MEDTR2G065550.1 MEDTR4G028250.1 MEDTR5G033100.1 MEDTR6G007743.1 MEDTR8G085260.1
0.00369474	23	3285	2.61618	GO:0006810 transport	http://amigo.geneontology.org/amigo/term/GO:0006810	MEDTR1G070400.1 MEDTR1G099580.1 MEDTR3G054130.1 MEDTR3G056705.1 MEDTR3G065010.1 MEDTR3G093430.1 MEDTR3G098930.1 MEDTR4G108170.1 MEDTR5G071833.1 MEDTR5G089690.1 MEDTR5G091490.1 MEDTR6G007637.1 MEDTR6G034265.1 MEDTR6G084320.1 MEDTR8G015980.1 MEDTR8G040620.1 MEDTR8G102020.1 MEDTR2G011600.1 MEDTR2G065550.1 MEDTR4G028250.1 MEDTR5G033100.1 MEDTR6G007743.1 MEDTR8G085260.1
0.00369474	23	3324	2.58549	GO:0051234 establishment of localization	http://amigo.geneontology.org/amigo/term/GO:0051234	MEDTR1G070400.1 MEDTR1G099580.1 MEDTR3G054130.1 MEDTR3G056705.1 MEDTR3G065010.1 MEDTR3G093430.1 MEDTR3G098930.1 MEDTR4G108170.1 MEDTR5G071833.1 MEDTR5G089690.1 MEDTR5G091490.1 MEDTR6G007637.1 MEDTR6G034265.1 MEDTR6G084320.1 MEDTR8G015980.1 MEDTR8G040620.1 MEDTR8G102020.1 MEDTR2G011600.1 MEDTR2G065550.1 MEDTR4G028250.1 MEDTR5G033100.1 MEDTR6G007743.1 MEDTR8G085260.1
0.0166855	21	3515	2.23239	GO:0071840 cellular component organization or biogenesis	http://amigo.geneontology.org/amigo/term/GO:0071840	MEDTR1G013190.1 MEDTR1G070400.1 MEDTR2G028030.1 MEDTR4G026540.1 MEDTR4G067250.1 MEDTR5G089690.1 MEDTR5G091490.1 MEDTR6G022570.1 MEDTR7G075220.1 MEDTR7G080090.1 MEDTR7G087180.1 MEDTR8G102020.1 MEDTR2G097000.1 MEDTR2G097010.1 MEDTR5G017800.1 MEDTR5G017810.1 MEDTR5G071833.1 MEDTR5G082570.1 MEDTR7G105920.1 MEDTR7G450860.1 MEDTR8G030730.1
DOWN genes in apex no enrichment
UP genes in leaf, enrichment in Biological Process
Enrichment FDR	nGenes	Pathway Genes	Fold Enrichment	Pathway	URL	Genes
0.000237014	3	3	95.1774	GO:0016134 saponin metabolic proc.	http://amigo.geneontology.org/amigo/term/GO:0016134	MEDTR2G023680.1 MEDTR2G055470.1 MEDTR8G100135.1
0.000237014	3	3	95.1774	GO:0016135 saponin biosynthetic proc.	http://amigo.geneontology.org/amigo/term/GO:0016135	MEDTR2G023680.1 MEDTR2G055470.1 MEDTR8G100135.1
0.000237014	3	3	95.1774	GO:0016138 glycoside biosynthetic proc.	http://amigo.geneontology.org/amigo/term/GO:0016138	MEDTR2G023680.1 MEDTR2G055470.1 MEDTR8G100135.1
0.00173617	3	6	47.5887	GO:0016137 glycoside metabolic proc.	http://amigo.geneontology.org/amigo/term/GO:0016137	MEDTR2G023680.1 MEDTR2G055470.1 MEDTR8G100135.1
0.0142515	4	30	12.6903	GO:0015936 coenzyme A metabolic proc.	http://amigo.geneontology.org/amigo/term/GO:0015936	MEDTR5G026450.1 MEDTR5G026500.1 MEDTR5G091050.1 MEDTR8G072640.1
0.00503253	5	42	11.3306	GO:0031407 oxylipin metabolic proc.	http://amigo.geneontology.org/amigo/term/GO:0031407	MEDTR1G016490.1 MEDTR3G079450.1 MEDTR4G088810.1 MEDTR7G113410.1 MEDTR8G018550.1
0.00503253	5	42	11.3306	GO:0031408 oxylipin biosynthetic proc.	http://amigo.geneontology.org/amigo/term/GO:0031408	MEDTR1G016490.1 MEDTR3G079450.1 MEDTR4G088810.1 MEDTR7G113410.1 MEDTR8G018550.1
8.51639e-06	13	148	8.36017	GO:0016125 sterol metabolic proc.	http://amigo.geneontology.org/amigo/term/GO:0016125	MEDTR1G034320.1 MEDTR1G037580.1 MEDTR5G014240.1 MEDTR5G026450.1 MEDTR5G026500.1 MEDTR5G091050.1 MEDTR7G090100.1 MEDTR8G012970.1 MEDTR8G072640.1 MEDTR1G112230.1 MEDTR5G011040.1 MEDTR5G098310.1 MEDTR7G098010.1
0.000809308	8	93	8.1873	GO:0016126 sterol biosynthetic proc.	http://amigo.geneontology.org/amigo/term/GO:0016126	MEDTR5G026450.1 MEDTR5G026500.1 MEDTR5G091050.1 MEDTR7G090100.1 MEDTR8G072640.1 MEDTR1G112230.1 MEDTR5G011040.1 MEDTR5G098310.1
1.46645e-05	13	164	7.54455	GO:0008202 steroid metabolic proc.	http://amigo.geneontology.org/amigo/term/GO:0008202	MEDTR1G034320.1 MEDTR1G037580.1 MEDTR5G014240.1 MEDTR5G026450.1 MEDTR5G026500.1 MEDTR5G091050.1 MEDTR7G090100.1 MEDTR8G012970.1 MEDTR8G072640.1 MEDTR1G112230.1 MEDTR5G011040.1 MEDTR5G098310.1 MEDTR7G098010.1
0.00106991	8	102	7.46489	GO:0033865 nucleoside bisphosphate metabolic proc.	http://amigo.geneontology.org/amigo/term/GO:0033865	MEDTR1G112230.1 MEDTR3G460770.1 MEDTR5G011040.1 MEDTR5G026450.1 MEDTR5G026500.1 MEDTR5G091050.1 MEDTR5G098310.1 MEDTR8G072640.1
0.00106991	8	102	7.46489	GO:0033875 ribonucleoside bisphosphate metabolic proc.	http://amigo.geneontology.org/amigo/term/GO:0033875	MEDTR1G112230.1 MEDTR3G460770.1 MEDTR5G011040.1 MEDTR5G026450.1 MEDTR5G026500.1 MEDTR5G091050.1 MEDTR5G098310.1 MEDTR8G072640.1
0.0244527	5	64	7.43573	GO:0007167 enzyme linked receptor protein signaling pathway	http://amigo.geneontology.org/amigo/term/GO:0007167	MEDTR2G008370.1 MEDTR2G008380.1 MEDTR7G005400.1 MEDTR7G062770.1 MEDTR8G023510.1
0.0244527	5	64	7.43573	GO:0007178 transmembrane receptor protein serine/threonine kinase signaling path	http://amigo.geneontology.org/amigo/term/GO:0007178	MEDTR2G008370.1 MEDTR2G008380.1 MEDTR7G005400.1 MEDTR7G062770.1 MEDTR8G023510.1
0.000349866	10	140	6.79838	GO:0006694 steroid biosynthetic proc.	http://amigo.geneontology.org/amigo/term/GO:0006694	MEDTR5G014240.1 MEDTR5G026450.1 MEDTR5G026500.1 MEDTR5G091050.1 MEDTR7G090100.1 MEDTR8G012970.1 MEDTR8G072640.1 MEDTR1G112230.1 MEDTR5G011040.1 MEDTR5G098310.1
0.0235656	6	95	6.0112	GO:0009736 cytokinin-activated signaling pathway	http://amigo.geneontology.org/amigo/term/GO:0009736	MEDTR1G061510.1 MEDTR3G015490.1 MEDTR3G088630.1 MEDTR4G051330.1 MEDTR4G106590.1 MEDTR4G108880.1
0.0235656	6	95	6.0112	GO:0071368 cellular response to cytokinin stimulus	http://amigo.geneontology.org/amigo/term/GO:0071368	MEDTR1G061510.1 MEDTR3G015490.1 MEDTR3G088630.1 MEDTR4G051330.1 MEDTR4G106590.1 MEDTR4G108880.1
0.018245	7	124	5.37292	GO:0030258 lipid modification	http://amigo.geneontology.org/amigo/term/GO:0030258	MEDTR3G079450.1 MEDTR4G088810.1 MEDTR5G098310.1 MEDTR7G113410.1 MEDTR8G018550.1 MEDTR7G079430.1 MEDTR7G098010.1
0.00195476	10	183	5.20095	GO:0008299 isoprenoid biosynthetic proc.	http://amigo.geneontology.org/amigo/term/GO:0008299	MEDTR1G112230.1 MEDTR5G011040.1 MEDTR5G026450.1 MEDTR5G026500.1 MEDTR5G091050.1 MEDTR8G072640.1 MEDTR1G016490.1 MEDTR5G005570.1 MEDTR5G098310.1 MEDTR6G039440.1
0.0235656	8	172	4.42685	GO:0000160 phosphorelay signal transduction system	http://amigo.geneontology.org/amigo/term/GO:0000160	MEDTR1G013360.1 MEDTR1G070070.1 MEDTR1G087920.1 MEDTR3G015490.1 MEDTR3G088630.1 MEDTR4G051330.1 MEDTR4G106590.1 MEDTR4G108880.1
0.00804708	10	221	4.30667	GO:0006720 isoprenoid metabolic proc.	http://amigo.geneontology.org/amigo/term/GO:0006720	MEDTR1G112230.1 MEDTR5G011040.1 MEDTR5G026450.1 MEDTR5G026500.1 MEDTR5G091050.1 MEDTR8G072640.1 MEDTR1G016490.1 MEDTR5G005570.1 MEDTR5G098310.1 MEDTR6G039440.1
0.000872868	16	405	3.76009	GO:1901615 organic hydroxy compound metabolic proc.	http://amigo.geneontology.org/amigo/term/GO:1901615	MEDTR1G034320.1 MEDTR1G037580.1 MEDTR5G014240.1 MEDTR5G018320.1 MEDTR5G026450.1 MEDTR5G026500.1 MEDTR5G091050.1 MEDTR7G090100.1 MEDTR8G012970.1 MEDTR8G015220.1 MEDTR8G072640.1 MEDTR1G112230.1 MEDTR4G131380.1 MEDTR5G011040.1 MEDTR5G098310.1 MEDTR7G098010.1
0.0269916	10	271	3.51208	GO:1901617 organic hydroxy compound biosynthetic proc.	http://amigo.geneontology.org/amigo/term/GO:1901617	MEDTR5G014240.1 MEDTR5G026450.1 MEDTR5G026500.1 MEDTR5G091050.1 MEDTR7G090100.1 MEDTR8G012970.1 MEDTR8G072640.1 MEDTR1G112230.1 MEDTR5G011040.1 MEDTR5G098310.1
0.00106991	31	1248	2.36418	GO:0006629 lipid metabolic proc.	http://amigo.geneontology.org/amigo/term/GO:0006629	MEDTR1G034320.1 MEDTR1G037580.1 MEDTR1G112230.1 MEDTR3G079450.1 MEDTR4G010650.1 MEDTR4G088810.1 MEDTR5G011040.1 MEDTR5G014240.1 MEDTR5G018320.1 MEDTR5G026450.1 MEDTR5G026500.1 MEDTR5G091050.1 MEDTR5G098310.1 MEDTR7G090100.1 MEDTR7G098010.1 MEDTR7G113410.1 MEDTR8G012970.1 MEDTR8G018550.1 MEDTR8G072550.1 MEDTR8G072640.1 MEDTR1G016490.1 MEDTR2G025710.1 MEDTR3G082660.1 MEDTR3G460770.1 MEDTR4G131380.1…
0.000237014	45	1949	2.19753	GO:0023052 signaling	http://amigo.geneontology.org/amigo/term/GO:0023052	MEDTR3G098090.1 MEDTR4G056390.1 MEDTR4G116520.1 MEDTR4G116900.1 MEDTR4G133060.1 MEDTR5G071010.1 MEDTR5G083270.1 MEDTR7G007560.1 MEDTR7G007620.1 MEDTR8G047230.1 MEDTR1G013360.1 MEDTR1G050328.1 MEDTR1G061510.1 MEDTR1G070070.1 MEDTR1G087920.1 MEDTR1G112940.1 MEDTR2G007790.1 MEDTR2G008370.1 MEDTR2G008380.1 MEDTR2G008430.1 MEDTR3G015490.1 MEDTR3G019080.1 MEDTR3G085820.1 MEDTR3G088630.1 MEDTR4G045973.1…
0.000251775	44	1923	2.17775	GO:0007165 signal transduction	http://amigo.geneontology.org/amigo/term/GO:0007165	MEDTR3G098090.1 MEDTR4G056390.1 MEDTR4G116520.1 MEDTR4G116900.1 MEDTR4G133060.1 MEDTR5G071010.1 MEDTR5G083270.1 MEDTR7G007560.1 MEDTR7G007620.1 MEDTR8G047230.1 MEDTR1G013360.1 MEDTR1G050328.1 MEDTR1G061510.1 MEDTR1G070070.1 MEDTR1G087920.1 MEDTR1G112940.1 MEDTR2G007790.1 MEDTR2G008370.1 MEDTR2G008380.1 MEDTR2G008430.1 MEDTR3G015490.1 MEDTR3G019080.1 MEDTR3G085820.1 MEDTR3G088630.1 MEDTR4G045973.1…
0.000251775	49	2255	2.06816	GO:0007154 cell communication	http://amigo.geneontology.org/amigo/term/GO:0007154	MEDTR3G098090.1 MEDTR4G056390.1 MEDTR4G116520.1 MEDTR4G116900.1 MEDTR4G133060.1 MEDTR5G071010.1 MEDTR5G083270.1 MEDTR7G007560.1 MEDTR7G007620.1 MEDTR8G047230.1 MEDTR1G013360.1 MEDTR1G050328.1 MEDTR1G061510.1 MEDTR1G070070.1 MEDTR1G087920.1 MEDTR1G099400.1 MEDTR1G112940.1 MEDTR2G007790.1 MEDTR2G008370.1 MEDTR2G008380.1 MEDTR2G008430.1 MEDTR3G015490.1 MEDTR3G019080.1 MEDTR3G031470.1 MEDTR3G031490.1…
0.00946701	37	1845	1.90871	GO:0006468 protein phosphorylation	http://amigo.geneontology.org/amigo/term/GO:0006468	MEDTR1G013360.1 MEDTR1G080740.1 MEDTR3G098090.1 MEDTR3G102310.1 MEDTR4G092070.1 MEDTR4G117020.1 MEDTR1G015050.1 MEDTR1G082310.1 MEDTR1G099400.1 MEDTR1G105290.1 MEDTR1G107460.1 MEDTR2G007790.1 MEDTR2G008370.1 MEDTR2G008380.1 MEDTR2G080100.1 MEDTR3G031470.1 MEDTR3G031490.1 MEDTR3G064080.1 MEDTR3G064090.1 MEDTR3G110405.1 MEDTR4G056390.1 MEDTR4G116520.1 MEDTR4G133920.1 MEDTR6G082810.1 MEDTR6G082860.1…
0.0104766	57	3311	1.63851	GO:0051716 cellular response to stimulus	http://amigo.geneontology.org/amigo/term/GO:0051716	MEDTR1G083250.1 MEDTR2G100640.1 MEDTR3G089977.1 MEDTR3G098090.1 MEDTR4G056390.1 MEDTR4G074330.1 MEDTR4G088870.1 MEDTR4G116520.1 MEDTR4G116900.1 MEDTR4G133060.1 MEDTR5G071010.1 MEDTR5G083270.1 MEDTR5G087710.1 MEDTR7G007560.1 MEDTR7G007620.1 MEDTR7G113930.1 MEDTR8G047230.1 MEDTR8G103930.1 MEDTR1G013360.1 MEDTR1G050328.1 MEDTR1G061510.1 MEDTR1G070070.1 MEDTR1G087920.1 MEDTR1G112940.1 MEDTR1G492760.1…
DOWN genes in leaf, enrichment in Biological Process
Enrichment FDR	nGenes	Pathway Genes	Fold Enrichment	Pathway	URL	Genes
0.0385553	2	8	100.888	GO:0006751 glutathione catabolic proc.	http://amigo.geneontology.org/amigo/term/GO:0006751	MEDTR1G030430.1 MEDTR6G090280.1
0.0385553	2	11	73.3731	GO:0042219 cellular modified amino acid catabolic proc.	http://amigo.geneontology.org/amigo/term/GO:0042219	MEDTR1G030430.1 MEDTR6G090280.1
0.0385553	2	11	73.3731	GO:0043171 peptide catabolic proc.	http://amigo.geneontology.org/amigo/term/GO:0043171	MEDTR1G030430.1 MEDTR6G090280.1
0.0385553	3	44	27.5149	GO:0044273 sulfur compound catabolic proc.	http://amigo.geneontology.org/amigo/term/GO:0044273	MEDTR1G030430.1 MEDTR4G015420.1 MEDTR6G090280.1
0.0276107	6	253	9.5704	GO:0010154 fruit development	http://amigo.geneontology.org/amigo/term/GO:0010154	MEDTR4G105200.1 MEDTR8G056860.1 MEDTR4G109830.1 MEDTR4G124880.1 MEDTR7G093160.1 MEDTR7G093170.1
0.0385553	5	242	8.33785	GO:0048316 seed development	http://amigo.geneontology.org/amigo/term/GO:0048316	MEDTR4G105200.1 MEDTR8G056860.1 MEDTR4G124880.1 MEDTR7G093160.1 MEDTR7G093170.1

## Sheet: Mting1-7
UP genes in apex, enrichment in Biological Process
Enrichment FDR	nGenes	Pathway Genes	Fold Enrichment	Pathway	URL	Genes
0.0281225	2	14	52.2195	GO:0000741 karyogamy	http://amigo.geneontology.org/amigo/term/GO:0000741	MEDTR2G090650.1 MEDTR7G097110.1
2.09812e-06	16	994	5.88388	GO:0006412 translation	http://amigo.geneontology.org/amigo/term/GO:0006412	MEDTR1G013680.1 MEDTR5G061840.1 MEDTR6G088240.1 MEDTR1G106755.1 MEDTR2G018680.1 MEDTR3G092130.1 MEDTR3G106310.1 MEDTR3G115330.1 MEDTR4G068040.1 MEDTR4G100900.1 MEDTR5G005130.1 MEDTR5G075240.1 MEDTR7G007920.1 MEDTR7G080090.1 MEDTR7G105080.1 MEDTR8G085740.1
2.09812e-06	16	1003	5.83109	GO:0043043 peptide biosynthetic proc.	http://amigo.geneontology.org/amigo/term/GO:0043043	MEDTR1G013680.1 MEDTR5G061840.1 MEDTR6G088240.1 MEDTR1G106755.1 MEDTR2G018680.1 MEDTR3G092130.1 MEDTR3G106310.1 MEDTR3G115330.1 MEDTR4G068040.1 MEDTR4G100900.1 MEDTR5G005130.1 MEDTR5G075240.1 MEDTR7G007920.1 MEDTR7G080090.1 MEDTR7G105080.1 MEDTR8G085740.1
2.09812e-06	17	1133	5.48466	GO:0006518 peptide metabolic proc.	http://amigo.geneontology.org/amigo/term/GO:0006518	MEDTR1G013680.1 MEDTR4G134370.1 MEDTR5G061840.1 MEDTR6G088240.1 MEDTR1G106755.1 MEDTR2G018680.1 MEDTR3G092130.1 MEDTR3G106310.1 MEDTR3G115330.1 MEDTR4G068040.1 MEDTR4G100900.1 MEDTR5G005130.1 MEDTR5G075240.1 MEDTR7G007920.1 MEDTR7G080090.1 MEDTR7G105080.1 MEDTR8G085740.1
3.87309e-06	16	1071	5.46086	GO:0043604 amide biosynthetic proc.	http://amigo.geneontology.org/amigo/term/GO:0043604	MEDTR1G013680.1 MEDTR5G061840.1 MEDTR6G088240.1 MEDTR1G106755.1 MEDTR2G018680.1 MEDTR3G092130.1 MEDTR3G106310.1 MEDTR3G115330.1 MEDTR4G068040.1 MEDTR4G100900.1 MEDTR5G005130.1 MEDTR5G075240.1 MEDTR7G007920.1 MEDTR7G080090.1 MEDTR7G105080.1 MEDTR8G085740.1
6.58455e-06	17	1286	4.83213	GO:0043603 cellular amide metabolic proc.	http://amigo.geneontology.org/amigo/term/GO:0043603	MEDTR1G013680.1 MEDTR4G134370.1 MEDTR5G061840.1 MEDTR6G088240.1 MEDTR1G106755.1 MEDTR2G018680.1 MEDTR3G092130.1 MEDTR3G106310.1 MEDTR3G115330.1 MEDTR4G068040.1 MEDTR4G100900.1 MEDTR5G005130.1 MEDTR5G075240.1 MEDTR7G007920.1 MEDTR7G080090.1 MEDTR7G105080.1 MEDTR8G085740.1
0.0361912	7	583	4.38894	GO:0022613 ribonucleoprotein complex biogenesis	http://amigo.geneontology.org/amigo/term/GO:0022613	MEDTR2G018680.1 MEDTR4G068040.1 MEDTR5G075240.1 MEDTR5G092540.1 MEDTR6G022570.1 MEDTR7G080090.1 MEDTR7G097110.1
2.61319e-05	17	1438	4.32136	GO:0034645 cellular macromolecule biosynthetic proc.	http://amigo.geneontology.org/amigo/term/GO:0034645	MEDTR1G013680.1 MEDTR1G112830.1 MEDTR5G061840.1 MEDTR6G088240.1 MEDTR1G106755.1 MEDTR2G018680.1 MEDTR3G092130.1 MEDTR3G106310.1 MEDTR3G115330.1 MEDTR4G068040.1 MEDTR4G100900.1 MEDTR5G005130.1 MEDTR5G075240.1 MEDTR7G007920.1 MEDTR7G080090.1 MEDTR7G105080.1 MEDTR8G085740.1
0.000435775	18	1991	3.3047	GO:1901566 organonitrogen compound biosynthetic proc.	http://amigo.geneontology.org/amigo/term/GO:1901566	MEDTR1G013680.1 MEDTR1G112830.1 MEDTR5G061840.1 MEDTR6G088240.1 MEDTR1G106755.1 MEDTR2G018680.1 MEDTR3G092130.1 MEDTR3G106310.1 MEDTR3G115330.1 MEDTR4G068040.1 MEDTR4G072130.1 MEDTR4G100900.1 MEDTR5G005130.1 MEDTR5G075240.1 MEDTR7G007920.1 MEDTR7G080090.1 MEDTR7G105080.1 MEDTR8G085740.1
0.0361912	24	4484	1.95648	GO:0009059 macromolecule biosynthetic proc.	http://amigo.geneontology.org/amigo/term/GO:0009059	MEDTR1G013680.1 MEDTR1G084060.1 MEDTR1G112830.1 MEDTR5G034050.1 MEDTR5G061840.1 MEDTR6G045603.1 MEDTR6G088240.1 MEDTR7G070220.1 MEDTR8G032050.1 MEDTR1G106755.1 MEDTR2G018680.1 MEDTR2G030600.1 MEDTR3G092130.1 MEDTR3G106310.1 MEDTR3G115330.1 MEDTR4G068040.1 MEDTR4G100900.1 MEDTR5G005130.1 MEDTR5G075240.1 MEDTR7G007920.1 MEDTR7G066240.1 MEDTR7G080090.1 MEDTR7G105080.1 MEDTR8G085740.1
0.0361912	24	4492	1.953	GO:0044271 cellular nitrogen compound biosynthetic proc.	http://amigo.geneontology.org/amigo/term/GO:0044271	MEDTR1G013680.1 MEDTR1G084060.1 MEDTR5G034050.1 MEDTR5G061840.1 MEDTR6G045603.1 MEDTR6G088240.1 MEDTR7G070220.1 MEDTR8G032050.1 MEDTR1G106755.1 MEDTR2G018680.1 MEDTR2G030600.1 MEDTR3G092130.1 MEDTR3G106310.1 MEDTR3G115330.1 MEDTR4G068040.1 MEDTR4G072130.1 MEDTR4G100900.1 MEDTR5G005130.1 MEDTR5G075240.1 MEDTR7G007920.1 MEDTR7G066240.1 MEDTR7G080090.1 MEDTR7G105080.1 MEDTR8G085740.1
DOWN genes in apex, enrichment in Biological Prcoess
Enrichment FDR	nGenes	Pathway Genes	Fold Enrichment	Pathway	URL	Genes
0.0474545	3	51	24.7275	GO:0042401 cellular biogenic amine biosynthetic proc.	http://amigo.geneontology.org/amigo/term/GO:0042401	MEDTR3G070290.1 MEDTR4G060430.1 MEDTR7G096080.1
0.0474545	3	51	24.7275	GO:0009309 amine biosynthetic proc.	http://amigo.geneontology.org/amigo/term/GO:0009309	MEDTR3G070290.1 MEDTR4G060430.1 MEDTR7G096080.1
0.0474545	6	364	6.92912	GO:1901605 alpha-amino acid metabolic proc.	http://amigo.geneontology.org/amigo/term/GO:1901605	MEDTR1G022325.1 MEDTR1G102890.1 MEDTR3G053890.1 MEDTR3G070290.1 MEDTR4G060430.1 MEDTR7G096080.1
UP genes in leaf, enrichment in Biological Process
Enrichment FDR	nGenes	Pathway Genes	Fold Enrichment	Pathway	URL	Genes
6.79182e-05	3	3	115.697	GO:0016134 saponin metabolic proc.	http://amigo.geneontology.org/amigo/term/GO:0016134	MEDTR2G023680.1 MEDTR2G055470.1 MEDTR8G100135.1
6.79182e-05	3	3	115.697	GO:0016135 saponin biosynthetic proc.	http://amigo.geneontology.org/amigo/term/GO:0016135	MEDTR2G023680.1 MEDTR2G055470.1 MEDTR8G100135.1
6.79182e-05	3	3	115.697	GO:0016138 glycoside biosynthetic proc.	http://amigo.geneontology.org/amigo/term/GO:0016138	MEDTR2G023680.1 MEDTR2G055470.1 MEDTR8G100135.1
0.000846215	3	6	57.8486	GO:0016137 glycoside metabolic proc.	http://amigo.geneontology.org/amigo/term/GO:0016137	MEDTR2G023680.1 MEDTR2G055470.1 MEDTR8G100135.1
1.4017e-08	8	25	37.0231	GO:0030638 polyketide metabolic proc.	http://amigo.geneontology.org/amigo/term/GO:0030638	MEDTR1G097910.1 MEDTR1G097935.1 MEDTR1G098140.1 MEDTR3G083920.1 MEDTR5G007760.1 MEDTR7G016720.1 MEDTR7G016800.1 MEDTR7G113405.1
1.4017e-08	8	25	37.0231	GO:0030639 polyketide biosynthetic proc.	http://amigo.geneontology.org/amigo/term/GO:0030639	MEDTR1G097910.1 MEDTR1G097935.1 MEDTR1G098140.1 MEDTR3G083920.1 MEDTR5G007760.1 MEDTR7G016720.1 MEDTR7G016800.1 MEDTR7G113405.1
0.00043636	5	30	19.2829	GO:0015936 coenzyme A metabolic proc.	http://amigo.geneontology.org/amigo/term/GO:0015936	MEDTR5G026430.1 MEDTR5G026450.1 MEDTR5G026500.1 MEDTR5G091050.1 MEDTR8G072640.1
6.79182e-05	8	79	11.7162	GO:0009813 flavonoid biosynthetic proc.	http://amigo.geneontology.org/amigo/term/GO:0009813	MEDTR1G097910.1 MEDTR1G097935.1 MEDTR1G098140.1 MEDTR3G083920.1 MEDTR5G007760.1 MEDTR7G016720.1 MEDTR7G016800.1 MEDTR7G113405.1
6.79182e-05	8	84	11.0188	GO:0009812 flavonoid metabolic proc.	http://amigo.geneontology.org/amigo/term/GO:0009812	MEDTR1G097910.1 MEDTR1G097935.1 MEDTR1G098140.1 MEDTR3G083920.1 MEDTR5G007760.1 MEDTR7G016720.1 MEDTR7G016800.1 MEDTR7G113405.1
0.0159809	4	42	11.0188	GO:0031407 oxylipin metabolic proc.	http://amigo.geneontology.org/amigo/term/GO:0031407	MEDTR1G016490.1 MEDTR3G079450.1 MEDTR4G088810.1 MEDTR8G018550.1
0.0159809	4	42	11.0188	GO:0031408 oxylipin biosynthetic proc.	http://amigo.geneontology.org/amigo/term/GO:0031408	MEDTR1G016490.1 MEDTR3G079450.1 MEDTR4G088810.1 MEDTR8G018550.1
0.00162861	7	102	7.94001	GO:0033865 nucleoside bisphosphate metabolic proc.	http://amigo.geneontology.org/amigo/term/GO:0033865	MEDTR3G460770.1 MEDTR5G011040.1 MEDTR5G026430.1 MEDTR5G026450.1 MEDTR5G026500.1 MEDTR5G091050.1 MEDTR8G072640.1
0.00162861	7	102	7.94001	GO:0033875 ribonucleoside bisphosphate metabolic proc.	http://amigo.geneontology.org/amigo/term/GO:0033875	MEDTR3G460770.1 MEDTR5G011040.1 MEDTR5G026430.1 MEDTR5G026450.1 MEDTR5G026500.1 MEDTR5G091050.1 MEDTR8G072640.1
6.79182e-05	10	148	7.81738	GO:0016125 sterol metabolic proc.	http://amigo.geneontology.org/amigo/term/GO:0016125	MEDTR1G034320.1 MEDTR1G037580.1 MEDTR3G012320.1 MEDTR5G014240.1 MEDTR5G026430.1 MEDTR5G026450.1 MEDTR5G026500.1 MEDTR5G091050.1 MEDTR8G072640.1 MEDTR5G011040.1
5.62411e-05	11	164	7.76018	GO:0008202 steroid metabolic proc.	http://amigo.geneontology.org/amigo/term/GO:0008202	MEDTR1G034320.1 MEDTR1G037580.1 MEDTR3G012320.1 MEDTR5G014240.1 MEDTR5G026430.1 MEDTR5G026450.1 MEDTR5G026500.1 MEDTR5G091050.1 MEDTR8G072640.1 MEDTR4G009040.1 MEDTR5G011040.1
2.71105e-05	12	183	7.5867	GO:0008299 isoprenoid biosynthetic proc.	http://amigo.geneontology.org/amigo/term/GO:0008299	MEDTR2G102570.1 MEDTR5G011040.1 MEDTR5G026430.1 MEDTR5G026450.1 MEDTR5G026500.1 MEDTR5G091050.1 MEDTR6G040280.1 MEDTR8G072640.1 MEDTR1G016490.1 MEDTR1G111830.1 MEDTR5G005570.1 MEDTR6G039440.1
0.00741168	6	93	7.46434	GO:0016126 sterol biosynthetic proc.	http://amigo.geneontology.org/amigo/term/GO:0016126	MEDTR5G026430.1 MEDTR5G026450.1 MEDTR5G026500.1 MEDTR5G091050.1 MEDTR8G072640.1 MEDTR5G011040.1
0.00162861	8	140	6.61127	GO:0006694 steroid biosynthetic proc.	http://amigo.geneontology.org/amigo/term/GO:0006694	MEDTR5G014240.1 MEDTR5G026430.1 MEDTR5G026450.1 MEDTR5G026500.1 MEDTR5G091050.1 MEDTR8G072640.1 MEDTR4G009040.1 MEDTR5G011040.1
6.79182e-05	12	221	6.2822	GO:0006720 isoprenoid metabolic proc.	http://amigo.geneontology.org/amigo/term/GO:0006720	MEDTR2G102570.1 MEDTR5G011040.1 MEDTR5G026430.1 MEDTR5G026450.1 MEDTR5G026500.1 MEDTR5G091050.1 MEDTR6G040280.1 MEDTR8G072640.1 MEDTR1G016490.1 MEDTR1G111830.1 MEDTR5G005570.1 MEDTR6G039440.1
0.000155173	11	203	6.26931	GO:0044550 secondary metabolite biosynthetic proc.	http://amigo.geneontology.org/amigo/term/GO:0044550	MEDTR1G097910.1 MEDTR1G097935.1 MEDTR1G098140.1 MEDTR3G083920.1 MEDTR5G007760.1 MEDTR7G016720.1 MEDTR7G016800.1 MEDTR7G113405.1 MEDTR4G123810.1 MEDTR7G070390.1 MEDTR8G073850.1
0.0095603	7	141	5.74383	GO:0016114 terpenoid biosynthetic proc.	http://amigo.geneontology.org/amigo/term/GO:0016114	MEDTR2G102570.1 MEDTR5G011040.1 MEDTR6G040280.1 MEDTR1G016490.1 MEDTR1G111830.1 MEDTR5G005570.1 MEDTR6G039440.1
0.000756452	13	341	4.41075	GO:0019748 secondary metabolic proc.	http://amigo.geneontology.org/amigo/term/GO:0019748	MEDTR1G097910.1 MEDTR1G097935.1 MEDTR1G098140.1 MEDTR3G083920.1 MEDTR5G007760.1 MEDTR7G016720.1 MEDTR7G016800.1 MEDTR7G113405.1 MEDTR1G016490.1 MEDTR1G111830.1 MEDTR4G123810.1 MEDTR7G070390.1 MEDTR8G073850.1
0.00893737	10	285	4.05955	GO:0006163 purine nucleotide metabolic proc.	http://amigo.geneontology.org/amigo/term/GO:0006163	MEDTR3G460770.1 MEDTR5G011040.1 MEDTR5G062660.1 MEDTR7G021780.1 MEDTR4G072130.1 MEDTR5G026430.1 MEDTR5G026450.1 MEDTR5G026500.1 MEDTR5G091050.1 MEDTR8G072640.1
0.0159809	10	315	3.67293	GO:0072521 purine-containing compound metabolic proc.	http://amigo.geneontology.org/amigo/term/GO:0072521	MEDTR3G460770.1 MEDTR5G011040.1 MEDTR5G062660.1 MEDTR7G021780.1 MEDTR4G072130.1 MEDTR5G026430.1 MEDTR5G026450.1 MEDTR5G026500.1 MEDTR5G091050.1 MEDTR8G072640.1
0.0095603	12	405	3.42807	GO:1901615 organic hydroxy compound metabolic proc.	http://amigo.geneontology.org/amigo/term/GO:1901615	MEDTR1G034320.1 MEDTR1G037580.1 MEDTR3G012320.1 MEDTR5G014240.1 MEDTR5G026430.1 MEDTR5G026450.1 MEDTR5G026500.1 MEDTR5G091050.1 MEDTR8G072640.1 MEDTR1G111830.1 MEDTR5G011010.1 MEDTR5G011040.1
0.0157478	12	430	3.22876	GO:0006753 nucleoside phosphate metabolic proc.	http://amigo.geneontology.org/amigo/term/GO:0006753	MEDTR3G460770.1 MEDTR5G011040.1 MEDTR5G062660.1 MEDTR7G021780.1 MEDTR7G085150.1 MEDTR1G016490.1 MEDTR4G072130.1 MEDTR5G026430.1 MEDTR5G026450.1 MEDTR5G026500.1 MEDTR5G091050.1 MEDTR8G072640.1
0.00116872	20	777	2.97805	GO:0008610 lipid biosynthetic proc.	http://amigo.geneontology.org/amigo/term/GO:0008610	MEDTR1G098650.1 MEDTR2G102570.1 MEDTR4G060990.1 MEDTR5G011040.1 MEDTR5G014240.1 MEDTR5G026430.1 MEDTR5G026450.1 MEDTR5G026500.1 MEDTR5G091050.1 MEDTR6G040280.1 MEDTR8G072640.1 MEDTR1G016490.1 MEDTR1G111830.1 MEDTR3G079450.1 MEDTR4G009040.1 MEDTR4G088810.1 MEDTR5G005570.1 MEDTR5G071170.1 MEDTR6G039440.1 MEDTR8G018550.1
0.00741168	20	914	2.53167	GO:0044255 cellular lipid metabolic proc.	http://amigo.geneontology.org/amigo/term/GO:0044255	MEDTR1G098650.1 MEDTR2G102570.1 MEDTR3G079450.1 MEDTR4G010650.1 MEDTR4G060990.1 MEDTR4G088810.1 MEDTR5G011040.1 MEDTR5G026430.1 MEDTR5G026450.1 MEDTR5G026500.1 MEDTR5G091050.1 MEDTR6G040280.1 MEDTR8G018550.1 MEDTR8G072640.1 MEDTR1G016490.1 MEDTR1G111830.1 MEDTR3G460770.1 MEDTR5G005570.1 MEDTR5G071170.1 MEDTR6G039440.1
0.00201907	26	1248	2.41036	GO:0006629 lipid metabolic proc.	http://amigo.geneontology.org/amigo/term/GO:0006629	MEDTR1G034320.1 MEDTR1G037580.1 MEDTR1G098650.1 MEDTR2G102570.1 MEDTR3G012320.1 MEDTR3G079450.1 MEDTR4G010650.1 MEDTR4G060990.1 MEDTR4G088810.1 MEDTR5G011040.1 MEDTR5G014240.1 MEDTR5G026430.1 MEDTR5G026450.1 MEDTR5G026500.1 MEDTR5G091050.1 MEDTR6G040280.1 MEDTR8G018550.1 MEDTR8G072640.1 MEDTR1G016490.1 MEDTR1G111830.1 MEDTR2G025710.1 MEDTR3G460770.1 MEDTR4G009040.1 MEDTR5G005570.1 MEDTR5G071170.1…
DOWN genes in leaf no enrichment

## Sheet: Mting2-2
UP genes in apex, enrichment in Biological Process
Enrichment FDR	nGenes	Pathway Genes	Fold Enrichment	Pathway	URL	Genes
0.0258258	2	3	54.1535	GO:0042797 tRNA transcription by RNA polymerase III	http://amigo.geneontology.org/amigo/term/GO:0042797	MEDTR4G075600.1 MEDTR5G034050.1
0.0258258	2	3	54.1535	GO:0009304 tRNA transcription	http://amigo.geneontology.org/amigo/term/GO:0009304	MEDTR4G075600.1 MEDTR5G034050.1
0.000866305	7	42	13.5384	GO:0006383 transcription by RNA polymerase III	http://amigo.geneontology.org/amigo/term/GO:0006383	MEDTR4G067250.1 MEDTR4G075600.1 MEDTR5G034050.1 MEDTR6G045603.1 MEDTR3G023230.1 MEDTR4G133090.1 MEDTR7G109780.1
0.0258258	4	30	10.8307	GO:0006022 aminoglycan metabolic proc.	http://amigo.geneontology.org/amigo/term/GO:0006022	MEDTR4G082990.1 MEDTR2G099450.1 MEDTR3G118390.1 MEDTR8G074350.1
0.0366206	6	87	5.60209	GO:1901136 carbohydrate derivative catabolic proc.	http://amigo.geneontology.org/amigo/term/GO:1901136	MEDTR1G081550.1 MEDTR4G015420.1 MEDTR5G034420.1 MEDTR2G099450.1 MEDTR3G118390.1 MEDTR8G074350.1
0.025491	8	136	4.77825	GO:0009699 phenylpropanoid biosynthetic proc.	http://amigo.geneontology.org/amigo/term/GO:0009699	MEDTR5G031305.1 MEDTR5G072540.1 MEDTR1G038300.1 MEDTR3G007970.1 MEDTR4G122130.1 MEDTR4G123810.1 MEDTR8G073850.1 MEDTR8G099135.1
0.011081	10	178	4.5635	GO:0009698 phenylpropanoid metabolic proc.	http://amigo.geneontology.org/amigo/term/GO:0009698	MEDTR5G031305.1 MEDTR5G072540.1 MEDTR1G038300.1 MEDTR2G008330.1 MEDTR3G007970.1 MEDTR4G122130.1 MEDTR4G123810.1 MEDTR7G065980.1 MEDTR8G073850.1 MEDTR8G099135.1
0.0258258	9	183	3.99493	GO:0008299 isoprenoid biosynthetic proc.	http://amigo.geneontology.org/amigo/term/GO:0008299	MEDTR5G026450.1 MEDTR5G026500.1 MEDTR5G070210.1 MEDTR5G005570.1 MEDTR5G092910.1 MEDTR6G039440.1 MEDTR7G083700.1 MEDTR7G104480.1 MEDTR8G057020.1
0.0258258	10	221	3.67558	GO:0006720 isoprenoid metabolic proc.	http://amigo.geneontology.org/amigo/term/GO:0006720	MEDTR5G026450.1 MEDTR5G026500.1 MEDTR5G070210.1 MEDTR5G005570.1 MEDTR5G092910.1 MEDTR6G039440.1 MEDTR7G083700.1 MEDTR7G104480.1 MEDTR8G057020.1 MEDTR8G066600.1
0.0258258	13	341	3.09676	GO:0019748 secondary metabolic proc.	http://amigo.geneontology.org/amigo/term/GO:0019748	MEDTR2G058470.1 MEDTR4G015420.1 MEDTR5G031305.1 MEDTR5G072540.1 MEDTR1G038300.1 MEDTR2G008330.1 MEDTR3G007970.1 MEDTR4G122130.1 MEDTR4G123810.1 MEDTR7G065980.1 MEDTR7G083700.1 MEDTR8G073850.1 MEDTR8G099135.1
0.00846129	30	1093	2.22956	GO:0009607 response to biotic stimulus	http://amigo.geneontology.org/amigo/term/GO:0009607	MEDTR1G105650.1 MEDTR3G118390.1 MEDTR4G093080.1 MEDTR7G062890.1 MEDTR8G074350.1 MEDTR1G023600.1 MEDTR1G079810.1 MEDTR1G086430.1 MEDTR1G090680.1 MEDTR1G099500.1 MEDTR2G008430.1 MEDTR2G035220.1 MEDTR2G035320.1 MEDTR2G097467.1 MEDTR3G012050.1 MEDTR3G019340.1 MEDTR3G098240.1 MEDTR4G064120.1 MEDTR4G094540.1 MEDTR4G105530.1 MEDTR5G011280.1 MEDTR5G027810.1 MEDTR5G071780.1 MEDTR5G078600.1 MEDTR5G082570.1…
0.000866305	48	1845	2.11331	GO:0006468 protein phosphorylation	http://amigo.geneontology.org/amigo/term/GO:0006468	MEDTR1G021642.1 MEDTR1G105650.1 MEDTR1G105700.1 MEDTR1G105750.1 MEDTR2G079650.1 MEDTR2G089290.1 MEDTR3G085650.1 MEDTR3G098090.1 MEDTR4G081665.1 MEDTR4G095045.1 MEDTR5G055890.1 MEDTR5G069000.1 MEDTR6G012810.1 MEDTR7G092910.1 MEDTR7G097150.1 MEDTR8G041880.1 MEDTR8G061110.1 MEDTR8G465150.1 MEDTR8G465160.1 MEDTR1G009310.1 MEDTR1G027370.1 MEDTR1G038890.1 MEDTR1G090020.1 MEDTR1G090520.1 MEDTR1G097580.1…
0.025491	27	1048	2.09276	GO:0043207 response to external biotic stimulus	http://amigo.geneontology.org/amigo/term/GO:0043207	MEDTR1G105650.1 MEDTR3G118390.1 MEDTR4G093080.1 MEDTR7G062890.1 MEDTR8G074350.1 MEDTR1G023600.1 MEDTR1G079810.1 MEDTR1G086430.1 MEDTR1G090680.1 MEDTR1G099500.1 MEDTR2G008430.1 MEDTR2G097467.1 MEDTR3G012050.1 MEDTR3G019340.1 MEDTR3G098240.1 MEDTR4G064120.1 MEDTR4G094540.1 MEDTR5G011280.1 MEDTR5G027810.1 MEDTR5G071780.1 MEDTR5G078600.1 MEDTR5G082570.1 MEDTR5G086080.1 MEDTR5G093140.1 MEDTR7G068190.1…
0.025491	27	1048	2.09276	GO:0051707 response to other organism	http://amigo.geneontology.org/amigo/term/GO:0051707	MEDTR1G105650.1 MEDTR3G118390.1 MEDTR4G093080.1 MEDTR7G062890.1 MEDTR8G074350.1 MEDTR1G023600.1 MEDTR1G079810.1 MEDTR1G086430.1 MEDTR1G090680.1 MEDTR1G099500.1 MEDTR2G008430.1 MEDTR2G097467.1 MEDTR3G012050.1 MEDTR3G019340.1 MEDTR3G098240.1 MEDTR4G064120.1 MEDTR4G094540.1 MEDTR5G011280.1 MEDTR5G027810.1 MEDTR5G071780.1 MEDTR5G078600.1 MEDTR5G082570.1 MEDTR5G086080.1 MEDTR5G093140.1 MEDTR7G068190.1…
0.011081	33	1283	2.08932	GO:0009605 response to external stimulus	http://amigo.geneontology.org/amigo/term/GO:0009605	MEDTR1G105650.1 MEDTR2G079650.1 MEDTR3G118390.1 MEDTR4G037225.1 MEDTR4G093080.1 MEDTR7G062890.1 MEDTR8G074350.1 MEDTR1G023600.1 MEDTR1G038300.1 MEDTR1G079810.1 MEDTR1G086430.1 MEDTR1G090680.1 MEDTR1G099500.1 MEDTR2G008430.1 MEDTR2G097467.1 MEDTR3G012050.1 MEDTR3G019340.1 MEDTR3G098240.1 MEDTR4G064120.1 MEDTR4G094540.1 MEDTR4G105530.1 MEDTR4G113530.1 MEDTR4G124300.1 MEDTR5G011280.1 MEDTR5G027810.1…
0.0258258	27	1071	2.04782	GO:0044419 biological proc. involved in interspecies interaction between organis	http://amigo.geneontology.org/amigo/term/GO:0044419	MEDTR1G105650.1 MEDTR3G118390.1 MEDTR4G093080.1 MEDTR7G062890.1 MEDTR8G074350.1 MEDTR1G023600.1 MEDTR1G079810.1 MEDTR1G086430.1 MEDTR1G090680.1 MEDTR1G099500.1 MEDTR2G008430.1 MEDTR2G097467.1 MEDTR3G012050.1 MEDTR3G019340.1 MEDTR3G098240.1 MEDTR4G064120.1 MEDTR4G094540.1 MEDTR5G011280.1 MEDTR5G027810.1 MEDTR5G071780.1 MEDTR5G078600.1 MEDTR5G082570.1 MEDTR5G086080.1 MEDTR5G093140.1 MEDTR7G068190.1…
0.0258258	28	1133	2.00746	GO:0022414 reproductive proc.	http://amigo.geneontology.org/amigo/term/GO:0022414	MEDTR1G060190.1 MEDTR1G492690.1 MEDTR5G078250.1 MEDTR5G083120.1 MEDTR6G065370.1 MEDTR7G033775.1 MEDTR1G038300.1 MEDTR1G088170.1 MEDTR2G010470.1 MEDTR2G089290.1 MEDTR2G091015.1 MEDTR2G091025.1 MEDTR2G091110.1 MEDTR3G031490.1 MEDTR3G084780.1 MEDTR4G081665.1 MEDTR5G010740.1 MEDTR5G069000.1 MEDTR5G082570.1 MEDTR6G012810.1 MEDTR7G083700.1 MEDTR7G104480.1 MEDTR7G105920.1 MEDTR7G118210.1 MEDTR8G040900.1…
0.0290737	28	1147	1.98295	GO:0000003 reproduction	http://amigo.geneontology.org/amigo/term/GO:0000003	MEDTR1G060190.1 MEDTR1G492690.1 MEDTR5G078250.1 MEDTR5G083120.1 MEDTR6G065370.1 MEDTR7G033775.1 MEDTR1G038300.1 MEDTR1G088170.1 MEDTR2G010470.1 MEDTR2G089290.1 MEDTR2G091015.1 MEDTR2G091025.1 MEDTR2G091110.1 MEDTR3G031490.1 MEDTR3G084780.1 MEDTR4G081665.1 MEDTR5G010740.1 MEDTR5G069000.1 MEDTR5G082570.1 MEDTR6G012810.1 MEDTR7G083700.1 MEDTR7G104480.1 MEDTR7G105920.1 MEDTR7G118210.1 MEDTR8G040900.1…
0.0201669	37	1591	1.88908	GO:0006952 defense response	http://amigo.geneontology.org/amigo/term/GO:0006952	MEDTR1G105650.1 MEDTR3G118390.1 MEDTR4G093080.1 MEDTR7G062890.1 MEDTR8G074350.1 MEDTR1G023600.1 MEDTR1G079810.1 MEDTR1G086430.1 MEDTR1G090680.1 MEDTR2G008430.1 MEDTR2G010640.1 MEDTR2G035220.1 MEDTR2G035320.1 MEDTR2G099450.1 MEDTR2G437560.1 MEDTR3G012050.1 MEDTR3G019340.1 MEDTR3G058670.1 MEDTR3G098240.1 MEDTR3G467340.1 MEDTR4G080070.1 MEDTR4G091380.1 MEDTR4G094540.1 MEDTR4G105530.1 MEDTR5G005550.1…
0.00385356	62	2817	1.78782	GO:0016310 phosphorylation	http://amigo.geneontology.org/amigo/term/GO:0016310	MEDTR1G021642.1 MEDTR1G105650.1 MEDTR1G105700.1 MEDTR1G105750.1 MEDTR2G079650.1 MEDTR2G089290.1 MEDTR3G085650.1 MEDTR3G098090.1 MEDTR4G081665.1 MEDTR4G095045.1 MEDTR5G055890.1 MEDTR5G069000.1 MEDTR6G012810.1 MEDTR7G092910.1 MEDTR7G097150.1 MEDTR8G041880.1 MEDTR8G061110.1 MEDTR8G465150.1 MEDTR8G465160.1 MEDTR1G008050.1 MEDTR1G009310.1 MEDTR1G027370.1 MEDTR1G038890.1 MEDTR1G059890.1 MEDTR1G066890.1…
0.00668773	73	3624	1.63626	GO:0006793 phosphorus metabolic proc.	http://amigo.geneontology.org/amigo/term/GO:0006793	MEDTR1G021642.1 MEDTR1G105650.1 MEDTR1G105700.1 MEDTR1G105750.1 MEDTR2G035220.1 MEDTR2G035320.1 MEDTR2G079650.1 MEDTR2G089290.1 MEDTR3G085650.1 MEDTR3G096110.1 MEDTR3G098090.1 MEDTR3G460770.1 MEDTR4G081665.1 MEDTR4G095045.1 MEDTR5G034420.1 MEDTR5G055890.1 MEDTR5G069000.1 MEDTR5G072540.1 MEDTR6G012810.1 MEDTR7G092910.1 MEDTR7G097150.1 MEDTR8G041880.1 MEDTR8G061110.1 MEDTR8G066600.1 MEDTR8G465150.1…
0.00668773	72	3590	1.62913	GO:0006796 phosphate-containing compound metabolic proc.	http://amigo.geneontology.org/amigo/term/GO:0006796	MEDTR1G021642.1 MEDTR1G105650.1 MEDTR1G105700.1 MEDTR1G105750.1 MEDTR2G035220.1 MEDTR2G035320.1 MEDTR2G079650.1 MEDTR2G089290.1 MEDTR3G085650.1 MEDTR3G096110.1 MEDTR3G098090.1 MEDTR3G460770.1 MEDTR4G081665.1 MEDTR4G095045.1 MEDTR5G034420.1 MEDTR5G055890.1 MEDTR5G069000.1 MEDTR5G072540.1 MEDTR6G012810.1 MEDTR7G092910.1 MEDTR7G097150.1 MEDTR8G041880.1 MEDTR8G061110.1 MEDTR8G066600.1 MEDTR8G465150.1…
0.00668773	75	3772	1.61513	GO:0036211 protein modification proc.	http://amigo.geneontology.org/amigo/term/GO:0036211	MEDTR1G021642.1 MEDTR1G105650.1 MEDTR1G105700.1 MEDTR1G105750.1 MEDTR2G025830.1 MEDTR2G035220.1 MEDTR2G035320.1 MEDTR2G079280.1 MEDTR2G079650.1 MEDTR2G089290.1 MEDTR3G065380.1 MEDTR3G085650.1 MEDTR3G098090.1 MEDTR3G101100.1 MEDTR3G115100.1 MEDTR4G043785.1 MEDTR4G081665.1 MEDTR4G095045.1 MEDTR4G133690.1 MEDTR5G055890.1 MEDTR5G069000.1 MEDTR5G081800.1 MEDTR5G091450.1 MEDTR5G091550.1 MEDTR5G098230.1…
0.00668773	75	3772	1.61513	GO:0006464 cellular protein modification proc.	http://amigo.geneontology.org/amigo/term/GO:0006464	MEDTR1G021642.1 MEDTR1G105650.1 MEDTR1G105700.1 MEDTR1G105750.1 MEDTR2G025830.1 MEDTR2G035220.1 MEDTR2G035320.1 MEDTR2G079280.1 MEDTR2G079650.1 MEDTR2G089290.1 MEDTR3G065380.1 MEDTR3G085650.1 MEDTR3G098090.1 MEDTR3G101100.1 MEDTR3G115100.1 MEDTR4G043785.1 MEDTR4G081665.1 MEDTR4G095045.1 MEDTR4G133690.1 MEDTR5G055890.1 MEDTR5G069000.1 MEDTR5G081800.1 MEDTR5G091450.1 MEDTR5G091550.1 MEDTR5G098230.1…
0.0151097	66	3358	1.59654	GO:0006950 response to stress	http://amigo.geneontology.org/amigo/term/GO:0006950	MEDTR1G054465.1 MEDTR1G105650.1 MEDTR1G492690.1 MEDTR2G032550.1 MEDTR2G044210.1 MEDTR2G079280.1 MEDTR2G079650.1 MEDTR3G078210.1 MEDTR3G117230.1 MEDTR3G118390.1 MEDTR4G015420.1 MEDTR4G037225.1 MEDTR4G088870.1 MEDTR4G093080.1 MEDTR5G055890.1 MEDTR5G070210.1 MEDTR5G078250.1 MEDTR5G083120.1 MEDTR6G033870.1 MEDTR7G025620.1 MEDTR7G033775.1 MEDTR7G062890.1 MEDTR8G074350.1 MEDTR1G023600.1 MEDTR1G038300.1…
0.0201669	73	3865	1.53423	GO:1901362 organic cyclic compound biosynthetic proc.	http://amigo.geneontology.org/amigo/term/GO:1901362	MEDTR1G007700.1 MEDTR1G013190.1 MEDTR1G038300.1 MEDTR1G084060.1 MEDTR1G107185.1 MEDTR1G492690.1 MEDTR2G009270.1 MEDTR2G013160.1 MEDTR2G016210.1 MEDTR2G097467.1 MEDTR3G070890.1 MEDTR3G089140.1 MEDTR3G092260.1 MEDTR3G101100.1 MEDTR3G102420.1 MEDTR3G113070.1 MEDTR3G117230.1 MEDTR3G117320.1 MEDTR3G452380.1 MEDTR3G460770.1 MEDTR4G027040.1 MEDTR4G064120.1 MEDTR4G067250.1 MEDTR4G075600.1 MEDTR4G133690.1…
0.0151097	79	4214	1.52283	GO:0043412 macromolecule modification	http://amigo.geneontology.org/amigo/term/GO:0043412	MEDTR1G021642.1 MEDTR1G105650.1 MEDTR1G105700.1 MEDTR1G105750.1 MEDTR2G022140.1 MEDTR2G025830.1 MEDTR2G035220.1 MEDTR2G035320.1 MEDTR2G079280.1 MEDTR2G079650.1 MEDTR2G080300.1 MEDTR2G089290.1 MEDTR3G011150.1 MEDTR3G065380.1 MEDTR3G085650.1 MEDTR3G098090.1 MEDTR3G101100.1 MEDTR3G115100.1 MEDTR4G043785.1 MEDTR4G081665.1 MEDTR4G095045.1 MEDTR4G133690.1 MEDTR5G055890.1 MEDTR5G069000.1 MEDTR5G081800.1…
0.0409548	68	3742	1.47612	GO:0019438 aromatic compound biosynthetic proc.	http://amigo.geneontology.org/amigo/term/GO:0019438	MEDTR1G007700.1 MEDTR1G013190.1 MEDTR1G038300.1 MEDTR1G084060.1 MEDTR1G107185.1 MEDTR1G492690.1 MEDTR2G013160.1 MEDTR2G016210.1 MEDTR2G097467.1 MEDTR3G070890.1 MEDTR3G089140.1 MEDTR3G092260.1 MEDTR3G101100.1 MEDTR3G102420.1 MEDTR3G113070.1 MEDTR3G117230.1 MEDTR3G117320.1 MEDTR3G452380.1 MEDTR3G460770.1 MEDTR4G027040.1 MEDTR4G064120.1 MEDTR4G067250.1 MEDTR4G075600.1 MEDTR4G133690.1 MEDTR5G005670.1…
0.0258258	81	4492	1.46475	GO:0044271 cellular nitrogen compound biosynthetic proc.	http://amigo.geneontology.org/amigo/term/GO:0044271	MEDTR1G007700.1 MEDTR1G013190.1 MEDTR1G013680.1 MEDTR1G038300.1 MEDTR1G084060.1 MEDTR1G107185.1 MEDTR1G492690.1 MEDTR2G009270.1 MEDTR2G013160.1 MEDTR2G016210.1 MEDTR2G093790.1 MEDTR2G097467.1 MEDTR3G070890.1 MEDTR3G089140.1 MEDTR3G092260.1 MEDTR3G101100.1 MEDTR3G102420.1 MEDTR3G113070.1 MEDTR3G114870.1 MEDTR3G117230.1 MEDTR3G117320.1 MEDTR3G452380.1 MEDTR3G460770.1 MEDTR4G027040.1 MEDTR4G064120.1…
0.0395339	79	4484	1.43113	GO:0009059 macromolecule biosynthetic proc.	http://amigo.geneontology.org/amigo/term/GO:0009059	MEDTR1G007700.1 MEDTR1G013190.1 MEDTR1G013680.1 MEDTR1G038300.1 MEDTR1G084060.1 MEDTR1G107185.1 MEDTR1G492690.1 MEDTR2G013160.1 MEDTR2G016210.1 MEDTR2G093790.1 MEDTR2G097467.1 MEDTR3G089140.1 MEDTR3G092260.1 MEDTR3G101100.1 MEDTR3G102420.1 MEDTR3G113070.1 MEDTR3G115100.1 MEDTR3G117230.1 MEDTR3G117320.1 MEDTR3G452380.1 MEDTR4G027040.1 MEDTR4G064120.1 MEDTR4G067250.1 MEDTR4G075600.1 MEDTR4G082990.1…
DOWN genes in apex, enrichmen in Biological Process
Enrichment FDR	nGenes	Pathway Genes	Fold Enrichment	Pathway	URL	Genes
0.00835517	2	5	71.0479	GO:0006529 asparagine biosynthetic proc.	http://amigo.geneontology.org/amigo/term/GO:0006529	MEDTR3G464580.1 MEDTR5G071360.1
0.0116537	2	6	59.2066	GO:0006528 asparagine metabolic proc.	http://amigo.geneontology.org/amigo/term/GO:0006528	MEDTR3G464580.1 MEDTR5G071360.1
0.00248845	3	15	35.5239	GO:0010088 phloem development	http://amigo.geneontology.org/amigo/term/GO:0010088	MEDTR1G074950.1 MEDTR1G074990.1 MEDTR1G075180.1
0.00152815	4	35	20.2994	GO:0015977 carbon fixation	http://amigo.geneontology.org/amigo/term/GO:0015977	MEDTR1G087030.1 MEDTR2G076670.1 MEDTR2G092930.1 MEDTR3G061630.1
0.000414297	5	50	17.762	GO:0000023 maltose metabolic proc.	http://amigo.geneontology.org/amigo/term/GO:0000023	MEDTR2G082580.1 MEDTR3G062890.1 MEDTR3G089890.1 MEDTR4G054960.1 MEDTR8G107010.1
0.000825705	5	60	14.8016	GO:0009767 photosynthetic electron transport chain	http://amigo.geneontology.org/amigo/term/GO:0009767	MEDTR2G082580.1 MEDTR5G041910.1 MEDTR7G066120.1 MEDTR7G076620.1 MEDTR7G085490.1
8.93987e-05	7	88	14.1288	GO:0019252 starch biosynthetic proc.	http://amigo.geneontology.org/amigo/term/GO:0019252	MEDTR2G082580.1 MEDTR3G062890.1 MEDTR3G075230.1 MEDTR3G089890.1 MEDTR4G054960.1 MEDTR7G080220.1 MEDTR8G107010.1
9.69217e-05	7	96	12.9514	GO:0005982 starch metabolic proc.	http://amigo.geneontology.org/amigo/term/GO:0005982	MEDTR2G082580.1 MEDTR3G062890.1 MEDTR3G075230.1 MEDTR3G089890.1 MEDTR4G054960.1 MEDTR7G080220.1 MEDTR8G107010.1
1.73721e-05	9	126	12.6871	GO:0019684 photosynthesis light reaction	http://amigo.geneontology.org/amigo/term/GO:0019684	MEDTR2G082580.1 MEDTR5G041910.1 MEDTR6G011870.1 MEDTR6G011880.1 MEDTR7G096150.1 MEDTR1G082420.1 MEDTR7G066120.1 MEDTR7G076620.1 MEDTR7G085490.1
0.000112239	7	102	12.1896	GO:0010027 thylakoid membrane organization	http://amigo.geneontology.org/amigo/term/GO:0010027	MEDTR1G116320.1 MEDTR3G075230.1 MEDTR4G054960.1 MEDTR5G037320.1 MEDTR5G042420.1 MEDTR7G080220.1 MEDTR7G118290.1
6.67508e-05	8	120	11.8413	GO:0005984 disaccharide metabolic proc.	http://amigo.geneontology.org/amigo/term/GO:0005984	MEDTR7G066120.1 MEDTR8G105740.1 MEDTR2G082580.1 MEDTR3G062890.1 MEDTR3G089890.1 MEDTR4G054960.1 MEDTR7G108930.1 MEDTR8G107010.1
0.000126623	7	105	11.8413	GO:0009668 plastid membrane organization	http://amigo.geneontology.org/amigo/term/GO:0009668	MEDTR1G116320.1 MEDTR3G075230.1 MEDTR4G054960.1 MEDTR5G037320.1 MEDTR5G042420.1 MEDTR7G080220.1 MEDTR7G118290.1
7.70329e-10	16	245	11.5997	GO:0015979 photosynthesis	http://amigo.geneontology.org/amigo/term/GO:0015979	MEDTR1G087030.1 MEDTR2G082580.1 MEDTR5G041910.1 MEDTR6G011870.1 MEDTR6G011880.1 MEDTR7G096150.1 MEDTR1G082420.1 MEDTR1G115410.1 MEDTR3G028150.1 MEDTR3G061630.1 MEDTR3G089890.1 MEDTR5G090410.1 MEDTR7G066120.1 MEDTR7G076620.1 MEDTR7G085490.1 MEDTR8G045210.1
9.69217e-05	8	137	10.372	GO:0009311 oligosaccharide metabolic proc.	http://amigo.geneontology.org/amigo/term/GO:0009311	MEDTR7G066120.1 MEDTR8G105740.1 MEDTR2G082580.1 MEDTR3G062890.1 MEDTR3G089890.1 MEDTR4G054960.1 MEDTR7G108930.1 MEDTR8G107010.1
9.69217e-05	9	180	8.88099	GO:0009250 glucan biosynthetic proc.	http://amigo.geneontology.org/amigo/term/GO:0009250	MEDTR2G016630.1 MEDTR8G037260.1 MEDTR2G082580.1 MEDTR3G062890.1 MEDTR3G075230.1 MEDTR3G089890.1 MEDTR4G054960.1 MEDTR7G080220.1 MEDTR8G107010.1
6.67508e-05	11	267	7.31767	GO:0034637 cellular carbohydrate biosynthetic proc.	http://amigo.geneontology.org/amigo/term/GO:0034637	MEDTR2G016630.1 MEDTR7G066120.1 MEDTR8G037260.1 MEDTR8G105740.1 MEDTR2G082580.1 MEDTR3G062890.1 MEDTR3G075230.1 MEDTR3G089890.1 MEDTR4G054960.1 MEDTR7G080220.1 MEDTR8G107010.1
0.000302259	9	227	7.04219	GO:0033692 cellular polysaccharide biosynthetic proc.	http://amigo.geneontology.org/amigo/term/GO:0033692	MEDTR2G016630.1 MEDTR8G037260.1 MEDTR2G082580.1 MEDTR3G062890.1 MEDTR3G075230.1 MEDTR3G089890.1 MEDTR4G054960.1 MEDTR7G080220.1 MEDTR8G107010.1
9.69217e-05	11	298	6.55643	GO:0006073 cellular glucan metabolic proc.	http://amigo.geneontology.org/amigo/term/GO:0006073	MEDTR2G016630.1 MEDTR8G037260.1 MEDTR2G082580.1 MEDTR3G062890.1 MEDTR3G075230.1 MEDTR3G089890.1 MEDTR4G054960.1 MEDTR6G033055.1 MEDTR7G080220.1 MEDTR7G084760.1 MEDTR8G107010.1
0.000111689	11	310	6.30264	GO:0044042 glucan metabolic proc.	http://amigo.geneontology.org/amigo/term/GO:0044042	MEDTR2G016630.1 MEDTR8G037260.1 MEDTR2G082580.1 MEDTR3G062890.1 MEDTR3G075230.1 MEDTR3G089890.1 MEDTR4G054960.1 MEDTR6G033055.1 MEDTR7G080220.1 MEDTR7G084760.1 MEDTR8G107010.1
0.00080389	9	264	6.05522	GO:0000271 polysaccharide biosynthetic proc.	http://amigo.geneontology.org/amigo/term/GO:0000271	MEDTR2G016630.1 MEDTR8G037260.1 MEDTR2G082580.1 MEDTR3G062890.1 MEDTR3G075230.1 MEDTR3G089890.1 MEDTR4G054960.1 MEDTR7G080220.1 MEDTR8G107010.1
0.00521324	7	206	6.03562	GO:0042546 cell wall biogenesis	http://amigo.geneontology.org/amigo/term/GO:0042546	MEDTR2G016630.1 MEDTR2G090765.1 MEDTR4G059720.1 MEDTR8G037260.1 MEDTR1G029140.1 MEDTR6G033055.1 MEDTR7G084760.1
0.00521324	7	206	6.03562	GO:0071669 plant-type cell wall organization or biogenesis	http://amigo.geneontology.org/amigo/term/GO:0071669	MEDTR2G016630.1 MEDTR2G090765.1 MEDTR4G059720.1 MEDTR8G037260.1 MEDTR1G029140.1 MEDTR3G466760.1 MEDTR3G466790.1
0.000438252	10	305	5.8236	GO:0009657 plastid organization	http://amigo.geneontology.org/amigo/term/GO:0009657	MEDTR5G021990.1 MEDTR1G082420.1 MEDTR1G116320.1 MEDTR3G075230.1 MEDTR4G054960.1 MEDTR5G037320.1 MEDTR5G042420.1 MEDTR7G080220.1 MEDTR7G118290.1 MEDTR8G070830.1
0.000108476	12	371	5.74511	GO:0016051 carbohydrate biosynthetic proc.	http://amigo.geneontology.org/amigo/term/GO:0016051	MEDTR1G087030.1 MEDTR2G016630.1 MEDTR7G066120.1 MEDTR8G037260.1 MEDTR8G105740.1 MEDTR2G082580.1 MEDTR3G062890.1 MEDTR3G075230.1 MEDTR3G089890.1 MEDTR4G054960.1 MEDTR7G080220.1 MEDTR8G107010.1
0.000692891	11	395	4.94637	GO:0044264 cellular polysaccharide metabolic proc.	http://amigo.geneontology.org/amigo/term/GO:0044264	MEDTR2G016630.1 MEDTR8G037260.1 MEDTR2G082580.1 MEDTR3G062890.1 MEDTR3G075230.1 MEDTR3G089890.1 MEDTR4G054960.1 MEDTR6G033055.1 MEDTR7G080220.1 MEDTR7G084760.1 MEDTR8G107010.1
5.82375e-05	16	577	4.92533	GO:0044262 cellular carbohydrate metabolic proc.	http://amigo.geneontology.org/amigo/term/GO:0044262	MEDTR2G016630.1 MEDTR4G009920.1 MEDTR7G066120.1 MEDTR8G037260.1 MEDTR8G105740.1 MEDTR2G082580.1 MEDTR3G062890.1 MEDTR3G075230.1 MEDTR3G089890.1 MEDTR3G464770.1 MEDTR4G054960.1 MEDTR6G033055.1 MEDTR7G080220.1 MEDTR7G084760.1 MEDTR7G108930.1 MEDTR8G107010.1
0.00475716	9	341	4.68791	GO:0019748 secondary metabolic proc.	http://amigo.geneontology.org/amigo/term/GO:0019748	MEDTR4G115300.1 MEDTR5G031180.1 MEDTR1G082420.1 MEDTR3G089890.1 MEDTR4G013330.1 MEDTR4G054960.1 MEDTR5G027290.1 MEDTR5G069680.1 MEDTR7G080220.1
0.0112667	8	313	4.5398	GO:0061024 membrane organization	http://amigo.geneontology.org/amigo/term/GO:0061024	MEDTR7G077880.1 MEDTR1G116320.1 MEDTR3G075230.1 MEDTR4G054960.1 MEDTR5G037320.1 MEDTR5G042420.1 MEDTR7G080220.1 MEDTR7G118290.1
0.0080415	12	634	3.36189	GO:0005976 polysaccharide metabolic proc.	http://amigo.geneontology.org/amigo/term/GO:0005976	MEDTR2G016630.1 MEDTR8G037260.1 MEDTR2G082580.1 MEDTR3G062890.1 MEDTR3G075230.1 MEDTR3G089890.1 MEDTR4G054960.1 MEDTR6G033055.1 MEDTR7G080220.1 MEDTR7G084760.1 MEDTR7G115220.1 MEDTR8G107010.1
0.000262719	24	1498	2.84571	GO:0005975 carbohydrate metabolic proc.	http://amigo.geneontology.org/amigo/term/GO:0005975	MEDTR1G087030.1 MEDTR2G016630.1 MEDTR4G009920.1 MEDTR7G066120.1 MEDTR8G037260.1 MEDTR8G105740.1 MEDTR2G019345.1 MEDTR2G082580.1 MEDTR3G062890.1 MEDTR3G075230.1 MEDTR3G089890.1 MEDTR3G117840.1 MEDTR3G464770.1 MEDTR4G054960.1 MEDTR5G062190.1 MEDTR5G099010.1 MEDTR6G033055.1 MEDTR6G086625.1 MEDTR7G080220.1 MEDTR7G084760.1 MEDTR7G085490.1 MEDTR7G108930.1 MEDTR7G115220.1 MEDTR8G107010.1
UP genes in leaf, enrichment in Biological Process
Enrichment FDR	nGenes	Pathway Genes	Fold Enrichment	Pathway	URL	Genes
3.22774e-11	19	58	8.54434	GO:0000470 maturation of LSU-rRNA	http://amigo.geneontology.org/amigo/term/GO:0000470	MEDTR1G067490.1 MEDTR1G077160.1 MEDTR1G108290.1 MEDTR2G006020.1 MEDTR2G055850.1 MEDTR2G064460.1 MEDTR3G460700.1 MEDTR4G008160.1 MEDTR4G062410.1 MEDTR4G074260.1 MEDTR4G078640.1 MEDTR4G079190.1 MEDTR4G080120.1 MEDTR4G112340.1 MEDTR4G112780.1 MEDTR4G114330.1 MEDTR7G059170.1 MEDTR8G010330.1 MEDTR8G080140.1
6.80437e-18	35	130	7.02227	GO:0042273 ribosomal large subunit biogenesis	http://amigo.geneontology.org/amigo/term/GO:0042273	MEDTR1G054300.1 MEDTR1G067490.1 MEDTR1G075720.1 MEDTR1G077160.1 MEDTR1G088670.1 MEDTR1G098540.1 MEDTR1G108290.1 MEDTR1G110560.1 MEDTR2G006020.1 MEDTR2G007780.1 MEDTR2G055850.1 MEDTR2G064460.1 MEDTR2G084925.1 MEDTR3G094860.1 MEDTR3G108280.1 MEDTR3G112090.1 MEDTR3G460700.1 MEDTR4G005970.1 MEDTR4G008160.1 MEDTR4G062410.1 MEDTR4G074260.1 MEDTR4G078640.1 MEDTR4G079190.1 MEDTR4G080120.1 MEDTR4G094398.1…
1.90109e-11	26	113	6.00134	GO:0042274 ribosomal small subunit biogenesis	http://amigo.geneontology.org/amigo/term/GO:0042274	MEDTR1G033240.1 MEDTR1G090877.1 MEDTR1G111970.1 MEDTR2G015680.1 MEDTR2G019670.1 MEDTR3G013635.1 MEDTR3G095810.1 MEDTR3G099850.1 MEDTR3G115250.1 MEDTR4G022890.1 MEDTR4G068150.1 MEDTR4G085580.1 MEDTR4G096790.1 MEDTR4G105700.1 MEDTR4G114330.1 MEDTR4G123597.1 MEDTR5G075240.1 MEDTR5G085270.1 MEDTR5G092370.1 MEDTR6G013210.1 MEDTR6G075250.1 MEDTR7G053450.1 MEDTR7G076230.1 MEDTR8G012325.1 MEDTR8G092060.1…
3.72233e-27	68	333	5.3262	GO:0006364 rRNA processing	http://amigo.geneontology.org/amigo/term/GO:0006364	MEDTR1G022305.1 MEDTR1G034785.1 MEDTR1G053255.1 MEDTR1G064230.1 MEDTR1G067490.1 MEDTR1G077160.1 MEDTR1G089260.1 MEDTR1G090877.1 MEDTR1G108290.1 MEDTR1G114000.1 MEDTR2G006020.1 MEDTR2G007780.1 MEDTR2G019210.1 MEDTR2G019670.1 MEDTR2G028730.1 MEDTR2G055850.1 MEDTR2G064460.1 MEDTR2G066050.1 MEDTR3G019370.1 MEDTR3G075460.1 MEDTR3G099850.1 MEDTR3G115250.1 MEDTR3G460700.1 MEDTR4G008160.1 MEDTR4G062410.1…
1.65259e-38	97	482	5.24901	GO:0042254 ribosome biogenesis	http://amigo.geneontology.org/amigo/term/GO:0042254	MEDTR1G022305.1 MEDTR1G025075.1 MEDTR1G033240.1 MEDTR1G034785.1 MEDTR1G053255.1 MEDTR1G054300.1 MEDTR1G064230.1 MEDTR1G067490.1 MEDTR1G075720.1 MEDTR1G077160.1 MEDTR1G088670.1 MEDTR1G089260.1 MEDTR1G090877.1 MEDTR1G098540.1 MEDTR1G108290.1 MEDTR1G110560.1 MEDTR1G111970.1 MEDTR1G114000.1 MEDTR2G006020.1 MEDTR2G007780.1 MEDTR2G015680.1 MEDTR2G019210.1 MEDTR2G019670.1 MEDTR2G028730.1 MEDTR2G055850.1…
1.55106e-26	69	352	5.11281	GO:0016072 rRNA metabolic proc.	http://amigo.geneontology.org/amigo/term/GO:0016072	MEDTR1G022305.1 MEDTR1G034785.1 MEDTR1G053255.1 MEDTR1G064230.1 MEDTR1G067490.1 MEDTR1G077160.1 MEDTR1G089260.1 MEDTR1G090877.1 MEDTR1G108290.1 MEDTR1G114000.1 MEDTR2G006020.1 MEDTR2G007780.1 MEDTR2G019210.1 MEDTR2G019670.1 MEDTR2G028730.1 MEDTR2G055850.1 MEDTR2G064460.1 MEDTR2G066050.1 MEDTR3G019370.1 MEDTR3G075460.1 MEDTR3G099850.1 MEDTR3G115250.1 MEDTR3G460700.1 MEDTR4G008160.1 MEDTR4G062410.1…
5.06595e-40	109	583	4.87653	GO:0022613 ribonucleoprotein complex biogenesis	http://amigo.geneontology.org/amigo/term/GO:0022613	MEDTR1G022305.1 MEDTR1G025075.1 MEDTR1G033240.1 MEDTR1G034785.1 MEDTR1G053255.1 MEDTR1G054300.1 MEDTR1G064230.1 MEDTR1G067490.1 MEDTR1G072370.1 MEDTR1G075720.1 MEDTR1G077160.1 MEDTR1G088670.1 MEDTR1G088990.1 MEDTR1G089260.1 MEDTR1G090877.1 MEDTR1G098540.1 MEDTR1G108290.1 MEDTR1G110560.1 MEDTR1G111970.1 MEDTR1G114000.1 MEDTR2G006020.1 MEDTR2G007780.1 MEDTR2G009110.1 MEDTR2G015680.1 MEDTR2G018680.1…
1.11609e-09	31	192	4.21127	GO:0022618 ribonucleoprotein complex assembly	http://amigo.geneontology.org/amigo/term/GO:0022618	MEDTR1G033240.1 MEDTR1G054300.1 MEDTR1G072370.1 MEDTR1G077160.1 MEDTR1G088990.1 MEDTR1G098540.1 MEDTR1G111970.1 MEDTR2G009110.1 MEDTR2G015680.1 MEDTR2G018680.1 MEDTR2G019670.1 MEDTR3G013635.1 MEDTR3G061640.1 MEDTR3G094860.1 MEDTR3G095810.1 MEDTR3G108280.1 MEDTR4G056390.1 MEDTR4G068040.1 MEDTR4G074930.1 MEDTR4G094398.1 MEDTR4G096790.1 MEDTR5G072530.1 MEDTR5G085270.1 MEDTR6G013210.1 MEDTR6G032885.1…
7.80648e-10	33	212	4.06005	GO:0006261 DNA-templated DNA replication	http://amigo.geneontology.org/amigo/term/GO:0006261	MEDTR1G034785.1 MEDTR1G070170.1 MEDTR1G075850.1 MEDTR1G083840.1 MEDTR2G006440.1 MEDTR2G059200.1 MEDTR3G047950.1 MEDTR3G063040.1 MEDTR3G088120.1 MEDTR3G094070.1 MEDTR3G096525.1 MEDTR3G098660.1 MEDTR3G117880.1 MEDTR3G462130.1 MEDTR4G057345.1 MEDTR4G071090.1 MEDTR4G096700.1 MEDTR4G104430.1 MEDTR4G116870.1 MEDTR4G122270.1 MEDTR6G052330.1 MEDTR6G092780.1 MEDTR7G070240.1 MEDTR7G093210.1 MEDTR7G109480.1…
2.69726e-26	89	581	3.99546	GO:0034470 ncRNA processing	http://amigo.geneontology.org/amigo/term/GO:0034470	MEDTR1G022305.1 MEDTR1G026890.1 MEDTR1G032120.1 MEDTR1G034785.1 MEDTR1G053255.1 MEDTR1G064230.1 MEDTR1G067490.1 MEDTR1G077160.1 MEDTR1G089260.1 MEDTR1G090877.1 MEDTR1G108290.1 MEDTR1G110590.1 MEDTR1G114000.1 MEDTR1G116060.1 MEDTR2G005830.1 MEDTR2G006020.1 MEDTR2G007780.1 MEDTR2G013490.1 MEDTR2G019210.1 MEDTR2G019670.1 MEDTR2G028730.1 MEDTR2G055850.1 MEDTR2G064460.1 MEDTR2G066050.1 MEDTR2G078120.1…
1.73834e-12	44	292	3.93027	GO:0043414 macromolecule methylation	http://amigo.geneontology.org/amigo/term/GO:0043414	MEDTR1G032120.1 MEDTR1G114000.1 MEDTR2G013490.1 MEDTR2G028730.1 MEDTR3G460700.1 MEDTR4G078640.1 MEDTR4G119620.1 MEDTR4G127640.1 MEDTR4G132120.1 MEDTR5G020000.1 MEDTR5G091110.1 MEDTR6G015885.1 MEDTR7G106990.1 MEDTR8G089980.1 MEDTR1G080340.1 MEDTR1G081780.1 MEDTR1G098000.1 MEDTR1G105290.1 MEDTR2G007790.1 MEDTR2G054880.1 MEDTR2G059200.1 MEDTR2G102040.1 MEDTR3G013960.1 MEDTR3G088120.1 MEDTR4G010830.1…
2.38194e-10	40	288	3.6226	GO:0051301 cell division	http://amigo.geneontology.org/amigo/term/GO:0051301	MEDTR2G037830.1 MEDTR2G087950.1 MEDTR3G055590.1 MEDTR6G048300.1 MEDTR7G106680.1 MEDTR8G086600.1 MEDTR1G019130.1 MEDTR1G048630.1 MEDTR1G070515.1 MEDTR1G105290.1 MEDTR1G107535.1 MEDTR1G115370.1 MEDTR2G007790.1 MEDTR3G065300.1 MEDTR3G088415.1 MEDTR3G102180.1 MEDTR3G102310.1 MEDTR3G102520.1 MEDTR3G104570.1 MEDTR3G107970.1 MEDTR3G463490.1 MEDTR4G063130.1 MEDTR4G071090.1 MEDTR4G096700.1 MEDTR4G105700.1…
2.45239e-23	95	717	3.45587	GO:0034660 ncRNA metabolic proc.	http://amigo.geneontology.org/amigo/term/GO:0034660	MEDTR1G022305.1 MEDTR1G026890.1 MEDTR1G032120.1 MEDTR1G034785.1 MEDTR1G053255.1 MEDTR1G064230.1 MEDTR1G067490.1 MEDTR1G077160.1 MEDTR1G089260.1 MEDTR1G090877.1 MEDTR1G108290.1 MEDTR1G110590.1 MEDTR1G114000.1 MEDTR1G116060.1 MEDTR2G005830.1 MEDTR2G006020.1 MEDTR2G007780.1 MEDTR2G013490.1 MEDTR2G019210.1 MEDTR2G019670.1 MEDTR2G028730.1 MEDTR2G055850.1 MEDTR2G064460.1 MEDTR2G066050.1 MEDTR2G078120.1…
1.63388e-09	47	406	3.01943	GO:0009451 RNA modification	http://amigo.geneontology.org/amigo/term/GO:0009451	MEDTR1G032120.1 MEDTR1G110590.1 MEDTR1G111020.1 MEDTR1G114000.1 MEDTR2G005830.1 MEDTR2G006210.1 MEDTR2G013490.1 MEDTR2G028730.1 MEDTR2G078120.1 MEDTR3G006800.1 MEDTR3G088820.1 MEDTR3G096420.1 MEDTR3G460700.1 MEDTR4G029340.1 MEDTR4G074160.1 MEDTR4G078640.1 MEDTR4G094658.1 MEDTR4G112780.1 MEDTR4G127640.1 MEDTR4G131300.1 MEDTR4G132120.1 MEDTR5G025580.1 MEDTR5G074640.1 MEDTR5G091110.1 MEDTR6G015885.1…
3.99236e-37	181	1573	3.00126	GO:0044085 cellular component biogenesis	http://amigo.geneontology.org/amigo/term/GO:0044085	MEDTR1G022305.1 MEDTR1G025075.1 MEDTR1G033240.1 MEDTR1G034785.1 MEDTR1G053255.1 MEDTR1G054300.1 MEDTR1G064230.1 MEDTR1G067490.1 MEDTR1G070170.1 MEDTR1G072370.1 MEDTR1G075720.1 MEDTR1G077160.1 MEDTR1G082880.1 MEDTR1G088670.1 MEDTR1G088990.1 MEDTR1G089260.1 MEDTR1G090877.1 MEDTR1G098540.1 MEDTR1G108290.1 MEDTR1G110560.1 MEDTR1G111970.1 MEDTR1G114000.1 MEDTR2G006020.1 MEDTR2G007780.1 MEDTR2G009110.1…
8.23359e-11	57	510	2.91513	GO:0022402 cell cycle proc.	http://amigo.geneontology.org/amigo/term/GO:0022402	MEDTR1G067040.1 MEDTR1G070170.1 MEDTR1G107535.1 MEDTR2G007790.1 MEDTR2G028220.1 MEDTR2G037830.1 MEDTR2G087950.1 MEDTR3G065300.1 MEDTR3G071460.1 MEDTR3G072400.1 MEDTR3G076930.1 MEDTR3G088415.1 MEDTR3G098660.1 MEDTR3G102310.1 MEDTR3G102520.1 MEDTR3G107970.1 MEDTR3G463490.1 MEDTR4G024850.1 MEDTR4G071090.1 MEDTR4G076200.1 MEDTR4G096700.1 MEDTR4G104430.1 MEDTR4G112610.1 MEDTR4G112830.1 MEDTR4G116900.1…
4.88236e-19	112	1078	2.70989	GO:0006396 RNA processing	http://amigo.geneontology.org/amigo/term/GO:0006396	MEDTR1G022305.1 MEDTR1G026890.1 MEDTR1G032120.1 MEDTR1G034785.1 MEDTR1G053255.1 MEDTR1G064230.1 MEDTR1G067490.1 MEDTR1G072370.1 MEDTR1G072740.1 MEDTR1G077160.1 MEDTR1G088990.1 MEDTR1G089260.1 MEDTR1G090877.1 MEDTR1G100673.1 MEDTR1G108290.1 MEDTR1G110590.1 MEDTR1G114000.1 MEDTR1G116060.1 MEDTR2G005830.1 MEDTR2G006020.1 MEDTR2G007780.1 MEDTR2G009110.1 MEDTR2G013490.1 MEDTR2G019210.1 MEDTR2G019670.1…
2.14051e-11	72	716	2.62284	GO:0007049 cell cycle	http://amigo.geneontology.org/amigo/term/GO:0007049	MEDTR1G067040.1 MEDTR1G070170.1 MEDTR1G075850.1 MEDTR1G107535.1 MEDTR2G007790.1 MEDTR2G028220.1 MEDTR2G037830.1 MEDTR2G059200.1 MEDTR2G087950.1 MEDTR3G047950.1 MEDTR3G065300.1 MEDTR3G071460.1 MEDTR3G072400.1 MEDTR3G076930.1 MEDTR3G088415.1 MEDTR3G098660.1 MEDTR3G102310.1 MEDTR3G102520.1 MEDTR3G107970.1 MEDTR3G463490.1 MEDTR4G024850.1 MEDTR4G071090.1 MEDTR4G076200.1 MEDTR4G096700.1 MEDTR4G104430.1…
2.29397e-10	66	661	2.60433	GO:0065003 protein-containing complex assembly	http://amigo.geneontology.org/amigo/term/GO:0065003	MEDTR1G033240.1 MEDTR1G054300.1 MEDTR1G070170.1 MEDTR1G072370.1 MEDTR1G077160.1 MEDTR1G088990.1 MEDTR1G098540.1 MEDTR1G111970.1 MEDTR2G009110.1 MEDTR2G015680.1 MEDTR2G018680.1 MEDTR2G019670.1 MEDTR2G076300.1 MEDTR3G013635.1 MEDTR3G061640.1 MEDTR3G094860.1 MEDTR3G095810.1 MEDTR3G104780.1 MEDTR3G108280.1 MEDTR4G024850.1 MEDTR4G056390.1 MEDTR4G063220.1 MEDTR4G063240.1 MEDTR4G068040.1 MEDTR4G070240.1…
9.77197e-10	85	1003	2.2104	GO:0043043 peptide biosynthetic proc.	http://amigo.geneontology.org/amigo/term/GO:0043043	MEDTR1G013680.1 MEDTR1G025075.1 MEDTR1G088450.1 MEDTR2G013490.1 MEDTR2G014220.1 MEDTR2G015360.1 MEDTR2G019210.1 MEDTR2G019670.1 MEDTR3G078653.1 MEDTR3G085490.1 MEDTR3G094860.1 MEDTR3G095810.1 MEDTR3G108280.1 MEDTR4G014590.1 MEDTR4G019610.1 MEDTR4G074930.1 MEDTR4G096790.1 MEDTR4G120470.1 MEDTR4G121550.1 MEDTR5G021800.1 MEDTR7G086470.1 MEDTR7G087180.1 MEDTR7G097190.1 MEDTR8G014590.1 MEDTR8G024350.1…
1.38348e-09	84	994	2.20417	GO:0006412 translation	http://amigo.geneontology.org/amigo/term/GO:0006412	MEDTR1G013680.1 MEDTR1G025075.1 MEDTR1G088450.1 MEDTR2G013490.1 MEDTR2G014220.1 MEDTR2G015360.1 MEDTR2G019210.1 MEDTR2G019670.1 MEDTR3G078653.1 MEDTR3G085490.1 MEDTR3G094860.1 MEDTR3G095810.1 MEDTR3G108280.1 MEDTR4G014590.1 MEDTR4G019610.1 MEDTR4G074930.1 MEDTR4G096790.1 MEDTR4G120470.1 MEDTR4G121550.1 MEDTR5G021800.1 MEDTR7G086470.1 MEDTR7G087180.1 MEDTR8G014590.1 MEDTR8G024350.1 MEDTR8G079680.1…
1.47862e-09	84	996	2.19975	GO:0022607 cellular component assembly	http://amigo.geneontology.org/amigo/term/GO:0022607	MEDTR1G033240.1 MEDTR1G054300.1 MEDTR1G070170.1 MEDTR1G072370.1 MEDTR1G077160.1 MEDTR1G088990.1 MEDTR1G098540.1 MEDTR1G111970.1 MEDTR2G009110.1 MEDTR2G015680.1 MEDTR2G018680.1 MEDTR2G019670.1 MEDTR2G028220.1 MEDTR2G076300.1 MEDTR2G097970.1 MEDTR2G100870.1 MEDTR3G013635.1 MEDTR3G061640.1 MEDTR3G094860.1 MEDTR3G095810.1 MEDTR3G104780.1 MEDTR3G108280.1 MEDTR3G118150.1 MEDTR4G024850.1 MEDTR4G056390.1…
9.46403e-10	89	1071	2.16747	GO:0043604 amide biosynthetic proc.	http://amigo.geneontology.org/amigo/term/GO:0043604	MEDTR1G013680.1 MEDTR1G025075.1 MEDTR1G088450.1 MEDTR1G098650.1 MEDTR2G013490.1 MEDTR2G014220.1 MEDTR2G015360.1 MEDTR2G019210.1 MEDTR2G019670.1 MEDTR3G078653.1 MEDTR3G085490.1 MEDTR3G088970.1 MEDTR3G094860.1 MEDTR3G095810.1 MEDTR3G108280.1 MEDTR4G014590.1 MEDTR4G019610.1 MEDTR4G074930.1 MEDTR4G096790.1 MEDTR4G120470.1 MEDTR4G121550.1 MEDTR5G021800.1 MEDTR7G086470.1 MEDTR7G087180.1 MEDTR7G097190.1…
6.20727e-11	103	1255	2.14065	GO:0007275 multicellular organism development	http://amigo.geneontology.org/amigo/term/GO:0007275	MEDTR1G080590.1 MEDTR1G102940.1 MEDTR2G073370.1 MEDTR3G087020.1 MEDTR3G460780.1 MEDTR4G025900.1 MEDTR4G055440.1 MEDTR4G055450.1 MEDTR4G071200.1 MEDTR4G111935.1 MEDTR7G018500.1 MEDTR7G093950.1 MEDTR8G090010.1 MEDTR1G016490.1 MEDTR1G016740.1 MEDTR1G018710.1 MEDTR1G019130.1 MEDTR1G048030.1 MEDTR1G048630.1 MEDTR1G061640.1 MEDTR1G070515.1 MEDTR1G088170.1 MEDTR1G089260.1 MEDTR1G093650.1 MEDTR1G107535.1…
1.50078e-11	121	1539	2.05069	GO:0048856 anatomical structure development	http://amigo.geneontology.org/amigo/term/GO:0048856	MEDTR1G019130.1 MEDTR1G080590.1 MEDTR1G102940.1 MEDTR2G073370.1 MEDTR2G090265.1 MEDTR3G087020.1 MEDTR3G460780.1 MEDTR4G025900.1 MEDTR4G055440.1 MEDTR4G055450.1 MEDTR4G071200.1 MEDTR4G111935.1 MEDTR7G018500.1 MEDTR7G093950.1 MEDTR7G115430.1 MEDTR8G090010.1 MEDTR8G093100.1 MEDTR1G013360.1 MEDTR1G016490.1 MEDTR1G016740.1 MEDTR1G018710.1 MEDTR1G048030.1 MEDTR1G048630.1 MEDTR1G061640.1 MEDTR1G070515.1…
4.67246e-11	129	1718	1.95848	GO:0032502 developmental proc.	http://amigo.geneontology.org/amigo/term/GO:0032502	MEDTR1G019130.1 MEDTR1G080590.1 MEDTR1G102940.1 MEDTR2G023100.1 MEDTR2G073370.1 MEDTR2G090265.1 MEDTR2G437090.1 MEDTR3G087020.1 MEDTR3G117380.1 MEDTR3G460780.1 MEDTR4G007490.1 MEDTR4G025900.1 MEDTR4G055440.1 MEDTR4G055450.1 MEDTR4G071200.1 MEDTR4G111935.1 MEDTR4G114730.1 MEDTR5G041630.1 MEDTR7G018500.1 MEDTR7G093950.1 MEDTR7G115430.1 MEDTR8G013950.1 MEDTR8G090010.1 MEDTR8G093100.1 MEDTR1G013360.1…
4.20466e-22	259	3515	1.92189	GO:0071840 cellular component organization or biogenesis	http://amigo.geneontology.org/amigo/term/GO:0071840	MEDTR1G022305.1 MEDTR1G025075.1 MEDTR1G031690.1 MEDTR1G033240.1 MEDTR1G034785.1 MEDTR1G053255.1 MEDTR1G054300.1 MEDTR1G064230.1 MEDTR1G067040.1 MEDTR1G067490.1 MEDTR1G070170.1 MEDTR1G072370.1 MEDTR1G075720.1 MEDTR1G075850.1 MEDTR1G077160.1 MEDTR1G080700.1 MEDTR1G082880.1 MEDTR1G083840.1 MEDTR1G088670.1 MEDTR1G088990.1 MEDTR1G089260.1 MEDTR1G090877.1 MEDTR1G098540.1 MEDTR1G108290.1 MEDTR1G110560.1…
7.82209e-19	296	4455	1.73299	GO:0016070 RNA metabolic proc.	http://amigo.geneontology.org/amigo/term/GO:0016070	MEDTR1G007670.1 MEDTR1G007700.1 MEDTR1G016490.1 MEDTR1G022305.1 MEDTR1G022495.1 MEDTR1G026890.1 MEDTR1G032120.1 MEDTR1G034785.1 MEDTR1G053255.1 MEDTR1G064230.1 MEDTR1G067490.1 MEDTR1G069565.1 MEDTR1G072370.1 MEDTR1G072740.1 MEDTR1G077160.1 MEDTR1G080590.1 MEDTR1G084060.1 MEDTR1G088990.1 MEDTR1G089260.1 MEDTR1G090877.1 MEDTR1G098000.1 MEDTR1G100673.1 MEDTR1G108290.1 MEDTR1G110590.1 MEDTR1G111020.1…
4.26022e-13	276	4492	1.60259	GO:0044271 cellular nitrogen compound biosynthetic proc.	http://amigo.geneontology.org/amigo/term/GO:0044271	MEDTR1G007670.1 MEDTR1G007700.1 MEDTR1G013680.1 MEDTR1G016490.1 MEDTR1G022495.1 MEDTR1G025075.1 MEDTR1G069565.1 MEDTR1G075850.1 MEDTR1G080590.1 MEDTR1G084060.1 MEDTR1G088450.1 MEDTR1G089260.1 MEDTR1G098000.1 MEDTR1G098650.1 MEDTR2G009270.1 MEDTR2G013160.1 MEDTR2G013490.1 MEDTR2G014220.1 MEDTR2G015360.1 MEDTR2G016210.1 MEDTR2G019210.1 MEDTR2G019670.1 MEDTR2G020990.1 MEDTR2G022780.1 MEDTR2G069030.1…
3.29447e-10	262	4484	1.52401	GO:0009059 macromolecule biosynthetic proc.	http://amigo.geneontology.org/amigo/term/GO:0009059	MEDTR1G007670.1 MEDTR1G007700.1 MEDTR1G013680.1 MEDTR1G016490.1 MEDTR1G022495.1 MEDTR1G025075.1 MEDTR1G069565.1 MEDTR1G075850.1 MEDTR1G080590.1 MEDTR1G082880.1 MEDTR1G084060.1 MEDTR1G088450.1 MEDTR1G089260.1 MEDTR1G098000.1 MEDTR1G100910.1 MEDTR2G013160.1 MEDTR2G013490.1 MEDTR2G014220.1 MEDTR2G014320.1 MEDTR2G015360.1 MEDTR2G016210.1 MEDTR2G019210.1 MEDTR2G019670.1 MEDTR2G073370.1 MEDTR2G078360.1…
DOWN genes in leaf, enrichment in Biological Prcoess
Enrichment FDR	nGenes	Pathway Genes	Fold Enrichment	Pathway	URL	Genes
0.000185641	3	3	78.0867	GO:1901031 reg. of response to reactive oxygen species	http://amigo.geneontology.org/amigo/term/GO:1901031	MEDTR3G082750.1 MEDTR3G094740.1 MEDTR8G091710.1
0.000185641	3	3	78.0867	GO:1902882 reg. of response to oxidative stress	http://amigo.geneontology.org/amigo/term/GO:1902882	MEDTR3G082750.1 MEDTR3G094740.1 MEDTR8G091710.1
4.19665e-12	11	26	33.0367	GO:0009768 photosynthesis light harvesting in photosystem I	http://amigo.geneontology.org/amigo/term/GO:0009768	MEDTR2G008610.1 MEDTR2G081090.1 MEDTR4G015570.1 MEDTR5G097280.1 MEDTR5G098780.1 MEDTR5G098785.1 MEDTR6G011870.1 MEDTR6G011880.1 MEDTR6G011890.1 MEDTR6G012080.1 MEDTR6G012110.1
1.12924e-14	14	36	30.367	GO:0009765 photosynthesis light harvesting	http://amigo.geneontology.org/amigo/term/GO:0009765	MEDTR2G008610.1 MEDTR2G081090.1 MEDTR4G015570.1 MEDTR5G097280.1 MEDTR5G098780.1 MEDTR5G098785.1 MEDTR6G011870.1 MEDTR6G011880.1 MEDTR6G011890.1 MEDTR6G012080.1 MEDTR6G012110.1 MEDTR2G090200.1 MEDTR6G007030.1 MEDTR6G011810.1
0.00238408	4	16	19.5217	GO:0030091 protein repair	http://amigo.geneontology.org/amigo/term/GO:0030091	MEDTR2G078060.1 MEDTR2G090200.1 MEDTR6G007030.1 MEDTR6G011810.1
8.27656e-10	13	67	15.1511	GO:0018298 protein-chromophore linkage	http://amigo.geneontology.org/amigo/term/GO:0018298	MEDTR1G043190.1 MEDTR2G008610.1 MEDTR2G081090.1 MEDTR4G015570.1 MEDTR5G097280.1 MEDTR5G098780.1 MEDTR5G098785.1 MEDTR6G011870.1 MEDTR6G011880.1 MEDTR6G011890.1 MEDTR6G012080.1 MEDTR6G012110.1 MEDTR6G077905.1
2.6161e-12	19	126	11.775	GO:0019684 photosynthesis light reaction	http://amigo.geneontology.org/amigo/term/GO:0019684	MEDTR2G008610.1 MEDTR2G081090.1 MEDTR2G090200.1 MEDTR4G015570.1 MEDTR5G097280.1 MEDTR5G098780.1 MEDTR5G098785.1 MEDTR6G011870.1 MEDTR6G011880.1 MEDTR6G011890.1 MEDTR6G012080.1 MEDTR6G012110.1 MEDTR7G108590.1 MEDTR2G076050.1 MEDTR4G045980.1 MEDTR6G007030.1 MEDTR6G011810.1 MEDTR6G077905.1 MEDTR7G076620.1
0.000276871	7	50	10.9321	GO:0048511 rhythmic proc.	http://amigo.geneontology.org/amigo/term/GO:0048511	MEDTR1G043190.1 MEDTR2G084520.1 MEDTR4G061360.1 MEDTR4G094248.1 MEDTR7G118260.1 MEDTR8G024260.1 MEDTR8G040640.1
7.10388e-06	11	96	8.94743	GO:0005982 starch metabolic proc.	http://amigo.geneontology.org/amigo/term/GO:0005982	MEDTR3G094300.1 MEDTR1G012620.1 MEDTR1G041275.1 MEDTR2G008590.1 MEDTR2G023320.1 MEDTR3G082150.1 MEDTR3G092040.1 MEDTR4G054960.1 MEDTR5G068050.1 MEDTR5G097010.1 MEDTR6G093240.1
5.8733e-11	23	245	7.33059	GO:0015979 photosynthesis	http://amigo.geneontology.org/amigo/term/GO:0015979	MEDTR2G008610.1 MEDTR2G081090.1 MEDTR2G090200.1 MEDTR4G015570.1 MEDTR5G097280.1 MEDTR5G098780.1 MEDTR5G098785.1 MEDTR6G011870.1 MEDTR6G011880.1 MEDTR6G011890.1 MEDTR6G012080.1 MEDTR6G012110.1 MEDTR7G108590.1 MEDTR1G026820.1 MEDTR2G076050.1 MEDTR4G045980.1 MEDTR5G090410.1 MEDTR6G007030.1 MEDTR6G011810.1 MEDTR6G077905.1 MEDTR7G076620.1 MEDTR7G099390.1 MEDTR8G045210.1
0.00114351	8	88	7.09879	GO:0019252 starch biosynthetic proc.	http://amigo.geneontology.org/amigo/term/GO:0019252	MEDTR1G012620.1 MEDTR2G008590.1 MEDTR2G023320.1 MEDTR3G082150.1 MEDTR3G092040.1 MEDTR4G054960.1 MEDTR5G068050.1 MEDTR5G097010.1
3.00055e-09	32	591	4.22804	GO:0006091 generation of precursor metabolites and energy	http://amigo.geneontology.org/amigo/term/GO:0006091	MEDTR1G115340.1 MEDTR2G008610.1 MEDTR2G081090.1 MEDTR2G090200.1 MEDTR3G064480.1 MEDTR3G064490.1 MEDTR4G015570.1 MEDTR4G083340.1 MEDTR5G026620.1 MEDTR5G045000.1 MEDTR5G097280.1 MEDTR5G098780.1 MEDTR5G098785.1 MEDTR6G011870.1 MEDTR6G011880.1 MEDTR6G011890.1 MEDTR6G012080.1 MEDTR6G012110.1 MEDTR7G108590.1 MEDTR8G099185.1 MEDTR1G094010.1 MEDTR2G076050.1 MEDTR2G076670.1 MEDTR2G092930.1 MEDTR3G082150.1…
0.00212351	14	298	3.6685	GO:0006073 cellular glucan metabolic proc.	http://amigo.geneontology.org/amigo/term/GO:0006073	MEDTR3G064480.1 MEDTR3G064490.1 MEDTR3G094300.1 MEDTR1G012620.1 MEDTR1G041275.1 MEDTR2G008590.1 MEDTR2G023320.1 MEDTR3G082150.1 MEDTR3G092040.1 MEDTR4G054960.1 MEDTR5G068050.1 MEDTR5G097010.1 MEDTR6G033055.1 MEDTR6G093240.1
0.00278582	14	310	3.5265	GO:0044042 glucan metabolic proc.	http://amigo.geneontology.org/amigo/term/GO:0044042	MEDTR3G064480.1 MEDTR3G064490.1 MEDTR3G094300.1 MEDTR1G012620.1 MEDTR1G041275.1 MEDTR2G008590.1 MEDTR2G023320.1 MEDTR3G082150.1 MEDTR3G092040.1 MEDTR4G054960.1 MEDTR5G068050.1 MEDTR5G097010.1 MEDTR6G033055.1 MEDTR6G093240.1
0.000534562	18	409	3.43658	GO:0009416 response to light stimulus	http://amigo.geneontology.org/amigo/term/GO:0009416	MEDTR1G043190.1 MEDTR2G008610.1 MEDTR2G081090.1 MEDTR4G015570.1 MEDTR5G097280.1 MEDTR5G098780.1 MEDTR5G098785.1 MEDTR6G011870.1 MEDTR6G011880.1 MEDTR6G011890.1 MEDTR6G012080.1 MEDTR6G012110.1 MEDTR1G059990.1 MEDTR2G008590.1 MEDTR3G061530.1 MEDTR3G062540.1 MEDTR4G061360.1 MEDTR7G017100.1
0.00109082	18	433	3.2461	GO:0009733 response to auxin	http://amigo.geneontology.org/amigo/term/GO:0009733	MEDTR3G084220.1 MEDTR3G084230.1 MEDTR3G084250.1 MEDTR3G110032.1 MEDTR3G461470.1 MEDTR4G072190.1 MEDTR4G072280.1 MEDTR4G072300.1 MEDTR4G072310.1 MEDTR4G072450.1 MEDTR4G072880.1 MEDTR4G075760.1 MEDTR5G046750.1 MEDTR5G087490.1 MEDTR6G016275.1 MEDTR7G017100.1 MEDTR7G089905.1 MEDTR7G089920.1
0.00113846	18	436	3.22376	GO:0009314 response to radiation	http://amigo.geneontology.org/amigo/term/GO:0009314	MEDTR1G043190.1 MEDTR2G008610.1 MEDTR2G081090.1 MEDTR4G015570.1 MEDTR5G097280.1 MEDTR5G098780.1 MEDTR5G098785.1 MEDTR6G011870.1 MEDTR6G011880.1 MEDTR6G011890.1 MEDTR6G012080.1 MEDTR6G012110.1 MEDTR1G059990.1 MEDTR2G008590.1 MEDTR3G061530.1 MEDTR3G062540.1 MEDTR4G061360.1 MEDTR7G017100.1
0.00294098	16	395	3.16301	GO:0044264 cellular polysaccharide metabolic proc.	http://amigo.geneontology.org/amigo/term/GO:0044264	MEDTR3G064480.1 MEDTR3G064490.1 MEDTR3G094300.1 MEDTR1G012620.1 MEDTR1G041275.1 MEDTR2G008590.1 MEDTR2G023320.1 MEDTR3G082150.1 MEDTR3G092040.1 MEDTR4G054960.1 MEDTR5G010300.1 MEDTR5G068050.1 MEDTR5G097010.1 MEDTR6G033055.1 MEDTR6G093240.1 MEDTR7G027175.1
0.000534562	22	577	2.97731	GO:0044262 cellular carbohydrate metabolic proc.	http://amigo.geneontology.org/amigo/term/GO:0044262	MEDTR1G032730.1 MEDTR3G064480.1 MEDTR3G064490.1 MEDTR3G094300.1 MEDTR8G099185.1 MEDTR8G105740.1 MEDTR1G012620.1 MEDTR1G041275.1 MEDTR1G096910.1 MEDTR2G008590.1 MEDTR2G011680.1 MEDTR2G023320.1 MEDTR3G082150.1 MEDTR3G092040.1 MEDTR4G054960.1 MEDTR4G131380.1 MEDTR5G010300.1 MEDTR5G068050.1 MEDTR5G097010.1 MEDTR6G033055.1 MEDTR6G093240.1 MEDTR7G027175.1
7.36677e-06	34	920	2.88581	GO:0009628 response to abiotic stimulus	http://amigo.geneontology.org/amigo/term/GO:0009628	MEDTR1G043190.1 MEDTR2G008610.1 MEDTR2G081090.1 MEDTR4G015420.1 MEDTR4G015570.1 MEDTR5G097280.1 MEDTR5G098780.1 MEDTR5G098785.1 MEDTR6G011870.1 MEDTR6G011880.1 MEDTR6G011890.1 MEDTR6G012080.1 MEDTR6G012110.1 MEDTR6G013660.1 MEDTR8G071250.1 MEDTR1G059990.1 MEDTR1G061850.1 MEDTR1G082300.1 MEDTR2G008590.1 MEDTR2G450530.1 MEDTR3G061530.1 MEDTR3G062540.1 MEDTR3G069030.1 MEDTR3G086050.1 MEDTR3G463080.1…
0.00184839	20	543	2.87612	GO:0042592 homeostatic proc.	http://amigo.geneontology.org/amigo/term/GO:0042592	MEDTR1G015000.1 MEDTR3G082750.1 MEDTR3G094740.1 MEDTR3G105330.1 MEDTR4G113650.1 MEDTR5G068050.1 MEDTR7G117500.1 MEDTR8G091710.1 MEDTR1G007540.1 MEDTR1G012620.1 MEDTR1G043190.1 MEDTR1G077840.1 MEDTR1G088910.1 MEDTR1G088920.1 MEDTR2G019900.1 MEDTR2G019950.1 MEDTR3G109120.1 MEDTR4G127690.1 MEDTR5G042420.1 MEDTR7G080250.1
0.000185641	34	1079	2.46056	GO:0009725 response to hormone	http://amigo.geneontology.org/amigo/term/GO:0009725	MEDTR1G046660.1 MEDTR3G055120.1 MEDTR4G478140.1 MEDTR2G027100.1 MEDTR2G081090.1 MEDTR3G019070.1 MEDTR3G066060.1 MEDTR3G084220.1 MEDTR3G084230.1 MEDTR3G084250.1 MEDTR3G110032.1 MEDTR3G461470.1 MEDTR3G463080.1 MEDTR4G061360.1 MEDTR4G072190.1 MEDTR4G072280.1 MEDTR4G072300.1 MEDTR4G072310.1 MEDTR4G072450.1 MEDTR4G072880.1 MEDTR4G075760.1 MEDTR4G084280.1 MEDTR5G046750.1 MEDTR5G087490.1 MEDTR6G007030.1…
0.000119683	36	1144	2.45727	GO:0043436 oxoacid metabolic proc.	http://amigo.geneontology.org/amigo/term/GO:0043436	MEDTR1G030750.1 MEDTR2G023500.1 MEDTR2G030240.1 MEDTR2G078060.1 MEDTR2G088130.1 MEDTR2G436760.1 MEDTR3G048190.1 MEDTR3G073180.1 MEDTR3G084500.1 MEDTR3G106000.1 MEDTR4G015420.1 MEDTR4G083340.1 MEDTR5G018280.1 MEDTR5G059820.1 MEDTR5G071360.1 MEDTR7G085630.1 MEDTR8G099185.1 MEDTR1G062190.1 MEDTR1G062620.1 MEDTR1G104650.1 MEDTR2G008610.1 MEDTR3G026780.1 MEDTR3G066060.1 MEDTR3G463080.1 MEDTR4G054960.1…
0.000185641	34	1083	2.45147	GO:0009719 response to endogenous stimulus	http://amigo.geneontology.org/amigo/term/GO:0009719	MEDTR1G046660.1 MEDTR3G055120.1 MEDTR4G478140.1 MEDTR2G027100.1 MEDTR2G081090.1 MEDTR3G019070.1 MEDTR3G066060.1 MEDTR3G084220.1 MEDTR3G084230.1 MEDTR3G084250.1 MEDTR3G110032.1 MEDTR3G461470.1 MEDTR3G463080.1 MEDTR4G061360.1 MEDTR4G072190.1 MEDTR4G072280.1 MEDTR4G072300.1 MEDTR4G072310.1 MEDTR4G072450.1 MEDTR4G072880.1 MEDTR4G075760.1 MEDTR4G084280.1 MEDTR5G046750.1 MEDTR5G087490.1 MEDTR6G007030.1…
0.000119683	37	1194	2.41977	GO:0006082 organic acid metabolic proc.	http://amigo.geneontology.org/amigo/term/GO:0006082	MEDTR1G030750.1 MEDTR2G023500.1 MEDTR2G030240.1 MEDTR2G078060.1 MEDTR2G088130.1 MEDTR2G436760.1 MEDTR3G048190.1 MEDTR3G073180.1 MEDTR3G084500.1 MEDTR3G106000.1 MEDTR4G015420.1 MEDTR4G083340.1 MEDTR5G018280.1 MEDTR5G059820.1 MEDTR5G071360.1 MEDTR7G085630.1 MEDTR8G099185.1 MEDTR1G062190.1 MEDTR1G062620.1 MEDTR1G104650.1 MEDTR2G008610.1 MEDTR3G019070.1 MEDTR3G026780.1 MEDTR3G066060.1 MEDTR3G463080.1…
1.70651e-06	57	1954	2.27786	GO:0044281 small molecule metabolic proc.	http://amigo.geneontology.org/amigo/term/GO:0044281	MEDTR1G029620.1 MEDTR1G030750.1 MEDTR1G076720.1 MEDTR2G023500.1 MEDTR2G030240.1 MEDTR2G078060.1 MEDTR2G088130.1 MEDTR2G096330.1 MEDTR2G097220.1 MEDTR2G436760.1 MEDTR2G450530.1 MEDTR2G461290.1 MEDTR3G009480.1 MEDTR3G048190.1 MEDTR3G064480.1 MEDTR3G064490.1 MEDTR3G073180.1 MEDTR3G074250.1 MEDTR3G084500.1 MEDTR3G106000.1 MEDTR4G015420.1 MEDTR4G083340.1 MEDTR4G108260.1 MEDTR5G018280.1 MEDTR5G059820.1…
1.50849e-06	61	2147	2.21858	GO:0042221 response to chemical	http://amigo.geneontology.org/amigo/term/GO:0042221	MEDTR1G007540.1 MEDTR1G046660.1 MEDTR1G077840.1 MEDTR2G040220.1 MEDTR3G055120.1 MEDTR3G082750.1 MEDTR3G094740.1 MEDTR4G088875.1 MEDTR4G478140.1 MEDTR5G012290.1 MEDTR5G024510.1 MEDTR8G091710.1 MEDTR1G012620.1 MEDTR1G043190.1 MEDTR1G048990.1 MEDTR1G061850.1 MEDTR1G082300.1 MEDTR1G088910.1 MEDTR1G088920.1 MEDTR2G019900.1 MEDTR2G019950.1 MEDTR2G027100.1 MEDTR2G081090.1 MEDTR2G097220.1 MEDTR3G019070.1…
0.00248188	38	1477	2.009	GO:0010033 response to organic substance	http://amigo.geneontology.org/amigo/term/GO:0010033	MEDTR1G046660.1 MEDTR2G040220.1 MEDTR3G055120.1 MEDTR4G088875.1 MEDTR4G478140.1 MEDTR5G024510.1 MEDTR2G027100.1 MEDTR2G081090.1 MEDTR3G019070.1 MEDTR3G066060.1 MEDTR3G084220.1 MEDTR3G084230.1 MEDTR3G084250.1 MEDTR3G110032.1 MEDTR3G461470.1 MEDTR3G463080.1 MEDTR4G061360.1 MEDTR4G072190.1 MEDTR4G072280.1 MEDTR4G072300.1 MEDTR4G072310.1 MEDTR4G072450.1 MEDTR4G072880.1 MEDTR4G075760.1 MEDTR4G084280.1…
0.00247681	46	1923	1.86791	GO:0007165 signal transduction	http://amigo.geneontology.org/amigo/term/GO:0007165	MEDTR1G046660.1 MEDTR2G040150.1 MEDTR3G055120.1 MEDTR3G069280.1 MEDTR4G067150.1 MEDTR4G478140.1 MEDTR5G019700.1 MEDTR5G024510.1 MEDTR5G064540.1 MEDTR7G072575.1 MEDTR7G076030.1 MEDTR7G103180.1 MEDTR1G043190.1 MEDTR1G059990.1 MEDTR2G012770.1 MEDTR2G027100.1 MEDTR2G040220.1 MEDTR2G040350.1 MEDTR2G083650.1 MEDTR2G099920.1 MEDTR3G019070.1 MEDTR3G109120.1 MEDTR3G461470.1 MEDTR3G463080.1 MEDTR4G023260.1…
0.00294098	46	1949	1.84299	GO:0023052 signaling	http://amigo.geneontology.org/amigo/term/GO:0023052	MEDTR1G046660.1 MEDTR2G040150.1 MEDTR3G055120.1 MEDTR3G069280.1 MEDTR4G067150.1 MEDTR4G478140.1 MEDTR5G019700.1 MEDTR5G024510.1 MEDTR5G064540.1 MEDTR7G072575.1 MEDTR7G076030.1 MEDTR7G103180.1 MEDTR1G043190.1 MEDTR1G059990.1 MEDTR2G012770.1 MEDTR2G027100.1 MEDTR2G040220.1 MEDTR2G040350.1 MEDTR2G083650.1 MEDTR2G099920.1 MEDTR3G019070.1 MEDTR3G109120.1 MEDTR3G461470.1 MEDTR3G463080.1 MEDTR4G023260.1…

## Sheet: Mting1-7 Mting2-2
UP genes in apex, enrichment in Biological Prcoess
Enrichment FDR	nGenes	Pathway Genes	Fold Enrichment	Pathway	URL	Genes
1.37103e-10	22	64	6.21287	GO:0009696 salicylic acid metabolic proc.	http://amigo.geneontology.org/amigo/term/GO:0009696	MEDTR2G450080.1 MEDTR4G090970.1 MEDTR4G106810.1 MEDTR5G018320.1 MEDTR5G068100.1 MEDTR6G083320.1 MEDTR6G083730.1 MEDTR7G111960.1 MEDTR7G111980.1 MEDTR7G112000.1 MEDTR8G079120.1 MEDTR8G104490.1 MEDTR8G104510.1 MEDTR2G017740.1 MEDTR2G087820.1 MEDTR3G092890.1 MEDTR4G007060.1 MEDTR4G061130.1 MEDTR5G069600.1 MEDTR5G099130.1 MEDTR7G116350.1 MEDTR8G091390.1
1.34837e-10	23	70	5.93854	GO:0018958 phenol-containing compound metabolic proc.	http://amigo.geneontology.org/amigo/term/GO:0018958	MEDTR2G450080.1 MEDTR4G090970.1 MEDTR4G106810.1 MEDTR5G018320.1 MEDTR5G068100.1 MEDTR6G083320.1 MEDTR6G083730.1 MEDTR7G111960.1 MEDTR7G111980.1 MEDTR7G112000.1 MEDTR8G079120.1 MEDTR8G104490.1 MEDTR8G104510.1 MEDTR1G038300.1 MEDTR2G017740.1 MEDTR2G087820.1 MEDTR3G092890.1 MEDTR4G007060.1 MEDTR4G061130.1 MEDTR5G069600.1 MEDTR5G099130.1 MEDTR7G116350.1 MEDTR8G091390.1
4.04313e-11	27	92	5.30427	GO:0042537 benzene-containing compound metabolic proc.	http://amigo.geneontology.org/amigo/term/GO:0042537	MEDTR2G450080.1 MEDTR4G022430.1 MEDTR4G090970.1 MEDTR4G106810.1 MEDTR5G018320.1 MEDTR5G068100.1 MEDTR6G083320.1 MEDTR6G083730.1 MEDTR7G111960.1 MEDTR7G111980.1 MEDTR7G112000.1 MEDTR8G079120.1 MEDTR8G104490.1 MEDTR8G104510.1 MEDTR2G017740.1 MEDTR2G087820.1 MEDTR3G070230.1 MEDTR3G092890.1 MEDTR4G007060.1 MEDTR4G061130.1 MEDTR5G069600.1 MEDTR5G098720.1 MEDTR5G099130.1 MEDTR7G101395.1 MEDTR7G101425.1…
7.72332e-95	326	1591	3.70337	GO:0006952 defense response	http://amigo.geneontology.org/amigo/term/GO:0006952	MEDTR1G052275.1 MEDTR1G062390.1 MEDTR1G062590.1 MEDTR1G062630.1 MEDTR1G105650.1 MEDTR1G105655.1 MEDTR1G105725.1 MEDTR2G017740.1 MEDTR2G019190.1 MEDTR2G028950.1 MEDTR2G042900.1 MEDTR3G068025.1 MEDTR3G084930.1 MEDTR3G118390.1 MEDTR4G088405.1 MEDTR4G088500.1 MEDTR4G093080.1 MEDTR4G093110.1 MEDTR4G124960.1 MEDTR5G013515.1 MEDTR5G013520.1 MEDTR5G013530.1 MEDTR6G008500.1 MEDTR6G052970.1 MEDTR6G053000.1…
8.94894e-11	41	207	3.57984	GO:0009875 pollen-pistil interaction	http://amigo.geneontology.org/amigo/term/GO:0009875	MEDTR2G011160.1 MEDTR2G011170.1 MEDTR2G011180.1 MEDTR2G011210.1 MEDTR2G011280.1 MEDTR2G081500.1 MEDTR2G089290.1 MEDTR2G089360.1 MEDTR3G019420.1 MEDTR3G019490.1 MEDTR3G020280.1 MEDTR3G020320.1 MEDTR3G020330.1 MEDTR3G031470.1 MEDTR3G031480.1 MEDTR3G031490.1 MEDTR3G031610.1 MEDTR3G031640.1 MEDTR4G061130.1 MEDTR4G081675.1 MEDTR4G091570.1 MEDTR4G091780.1 MEDTR4G091820.1 MEDTR4G091840.1 MEDTR4G091850.1…
1.37103e-10	40	202	3.57897	GO:0048544 recognition of pollen	http://amigo.geneontology.org/amigo/term/GO:0048544	MEDTR2G011160.1 MEDTR2G011170.1 MEDTR2G011180.1 MEDTR2G011210.1 MEDTR2G011280.1 MEDTR2G081500.1 MEDTR2G089290.1 MEDTR2G089360.1 MEDTR3G019420.1 MEDTR3G019490.1 MEDTR3G020280.1 MEDTR3G020320.1 MEDTR3G020330.1 MEDTR3G031470.1 MEDTR3G031480.1 MEDTR3G031490.1 MEDTR3G031610.1 MEDTR3G031640.1 MEDTR4G081675.1 MEDTR4G091570.1 MEDTR4G091780.1 MEDTR4G091820.1 MEDTR4G091840.1 MEDTR4G091850.1 MEDTR4G094858.1…
1.37103e-10	40	202	3.57897	GO:0008037 cell recognition	http://amigo.geneontology.org/amigo/term/GO:0008037	MEDTR2G011160.1 MEDTR2G011170.1 MEDTR2G011180.1 MEDTR2G011210.1 MEDTR2G011280.1 MEDTR2G081500.1 MEDTR2G089290.1 MEDTR2G089360.1 MEDTR3G019420.1 MEDTR3G019490.1 MEDTR3G020280.1 MEDTR3G020320.1 MEDTR3G020330.1 MEDTR3G031470.1 MEDTR3G031480.1 MEDTR3G031490.1 MEDTR3G031610.1 MEDTR3G031640.1 MEDTR4G081675.1 MEDTR4G091570.1 MEDTR4G091780.1 MEDTR4G091820.1 MEDTR4G091840.1 MEDTR4G091850.1 MEDTR4G094858.1…
3.1356e-99	361	1845	3.53639	GO:0006468 protein phosphorylation	http://amigo.geneontology.org/amigo/term/GO:0006468	MEDTR1G021642.1 MEDTR1G026190.1 MEDTR1G031780.1 MEDTR1G052530.1 MEDTR1G076370.1 MEDTR1G098360.1 MEDTR1G105650.1 MEDTR1G105655.1 MEDTR1G105700.1 MEDTR1G105710.1 MEDTR1G105725.1 MEDTR1G105750.1 MEDTR1G105755.1 MEDTR1G105800.1 MEDTR1G105820.1 MEDTR1G105835.1 MEDTR1G105840.1 MEDTR2G011160.1 MEDTR2G011170.1 MEDTR2G011180.1 MEDTR2G011280.1 MEDTR2G014650.1 MEDTR2G079650.1 MEDTR2G081500.1 MEDTR2G089290.1…
3.11192e-60	303	1923	2.84782	GO:0007165 signal transduction	http://amigo.geneontology.org/amigo/term/GO:0007165	MEDTR1G010220.1 MEDTR1G010240.1 MEDTR1G010250.1 MEDTR1G010260.1 MEDTR1G026190.1 MEDTR1G027640.1 MEDTR1G034300.1 MEDTR1G039310.1 MEDTR1G040525.1 MEDTR1G040555.1 MEDTR1G052530.1 MEDTR1G076370.1 MEDTR1G090020.1 MEDTR1G097580.1 MEDTR2G019190.1 MEDTR2G028950.1 MEDTR2G035170.1 MEDTR2G035190.1 MEDTR2G035220.1 MEDTR2G035320.1 MEDTR2G042900.1 MEDTR2G105010.1 MEDTR3G051770.1 MEDTR3G069050.1 MEDTR3G070710.1…
1.13787e-70	354	2255	2.83731	GO:0007154 cell communication	http://amigo.geneontology.org/amigo/term/GO:0007154	MEDTR1G010220.1 MEDTR1G010240.1 MEDTR1G010250.1 MEDTR1G010260.1 MEDTR1G026190.1 MEDTR1G027640.1 MEDTR1G034300.1 MEDTR1G039310.1 MEDTR1G040525.1 MEDTR1G040555.1 MEDTR1G052530.1 MEDTR1G076370.1 MEDTR1G090020.1 MEDTR1G097580.1 MEDTR2G019190.1 MEDTR2G028950.1 MEDTR2G035170.1 MEDTR2G035190.1 MEDTR2G035220.1 MEDTR2G035320.1 MEDTR2G042900.1 MEDTR2G079650.1 MEDTR2G105010.1 MEDTR3G051770.1 MEDTR3G069050.1…
1.82216e-88	440	2817	2.82303	GO:0016310 phosphorylation	http://amigo.geneontology.org/amigo/term/GO:0016310	MEDTR1G021642.1 MEDTR1G026190.1 MEDTR1G031780.1 MEDTR1G052530.1 MEDTR1G076370.1 MEDTR1G098360.1 MEDTR1G105650.1 MEDTR1G105655.1 MEDTR1G105700.1 MEDTR1G105710.1 MEDTR1G105725.1 MEDTR1G105750.1 MEDTR1G105755.1 MEDTR1G105800.1 MEDTR1G105820.1 MEDTR1G105835.1 MEDTR1G105840.1 MEDTR2G011160.1 MEDTR2G011170.1 MEDTR2G011180.1 MEDTR2G011280.1 MEDTR2G014650.1 MEDTR2G079650.1 MEDTR2G081500.1 MEDTR2G089290.1…
1.70067e-59	304	1949	2.81911	GO:0023052 signaling	http://amigo.geneontology.org/amigo/term/GO:0023052	MEDTR1G010220.1 MEDTR1G010240.1 MEDTR1G010250.1 MEDTR1G010260.1 MEDTR1G026190.1 MEDTR1G027640.1 MEDTR1G034300.1 MEDTR1G039310.1 MEDTR1G040525.1 MEDTR1G040555.1 MEDTR1G052530.1 MEDTR1G076370.1 MEDTR1G090020.1 MEDTR1G097580.1 MEDTR2G019190.1 MEDTR2G028950.1 MEDTR2G035170.1 MEDTR2G035190.1 MEDTR2G035220.1 MEDTR2G035320.1 MEDTR2G042900.1 MEDTR2G105010.1 MEDTR3G051770.1 MEDTR3G069050.1 MEDTR3G070710.1…
2.82543e-32	170	1093	2.81111	GO:0009607 response to biotic stimulus	http://amigo.geneontology.org/amigo/term/GO:0009607	MEDTR1G052275.1 MEDTR1G105650.1 MEDTR1G105655.1 MEDTR1G105725.1 MEDTR2G017740.1 MEDTR2G028950.1 MEDTR3G068025.1 MEDTR3G084930.1 MEDTR3G118390.1 MEDTR4G088405.1 MEDTR4G088500.1 MEDTR4G093080.1 MEDTR4G093110.1 MEDTR6G008500.1 MEDTR6G052970.1 MEDTR6G053000.1 MEDTR6G057750.1 MEDTR6G463630.1 MEDTR6G463710.1 MEDTR7G062660.1 MEDTR7G062750.1 MEDTR7G062770.1 MEDTR7G062890.1 MEDTR7G062940.1 MEDTR7G062950.1…
1.96668e-30	162	1048	2.79385	GO:0051707 response to other organism	http://amigo.geneontology.org/amigo/term/GO:0051707	MEDTR1G052275.1 MEDTR1G105650.1 MEDTR1G105655.1 MEDTR1G105725.1 MEDTR2G017740.1 MEDTR2G028950.1 MEDTR3G068025.1 MEDTR3G084930.1 MEDTR3G118390.1 MEDTR4G088405.1 MEDTR4G088500.1 MEDTR4G093080.1 MEDTR4G093110.1 MEDTR6G008500.1 MEDTR6G052970.1 MEDTR6G053000.1 MEDTR6G057750.1 MEDTR6G463630.1 MEDTR6G463710.1 MEDTR7G062660.1 MEDTR7G062750.1 MEDTR7G062770.1 MEDTR7G062890.1 MEDTR7G062940.1 MEDTR7G062950.1…
1.74055e-15	87	574	2.73941	GO:0098542 defense response to other organism	http://amigo.geneontology.org/amigo/term/GO:0098542	MEDTR1G052275.1 MEDTR1G105650.1 MEDTR1G105655.1 MEDTR1G105725.1 MEDTR2G017740.1 MEDTR2G028950.1 MEDTR3G068025.1 MEDTR3G084930.1 MEDTR3G118390.1 MEDTR4G088405.1 MEDTR4G088500.1 MEDTR4G093080.1 MEDTR4G093110.1 MEDTR6G008500.1 MEDTR6G052970.1 MEDTR6G053000.1 MEDTR6G057750.1 MEDTR6G463630.1 MEDTR6G463710.1 MEDTR7G062660.1 MEDTR7G062750.1 MEDTR7G062770.1 MEDTR7G062890.1 MEDTR7G062940.1 MEDTR7G062950.1…
2.41421e-29	162	1071	2.73385	GO:0044419 biological proc. involved in interspecies interaction between organis	http://amigo.geneontology.org/amigo/term/GO:0044419	MEDTR1G052275.1 MEDTR1G105650.1 MEDTR1G105655.1 MEDTR1G105725.1 MEDTR2G017740.1 MEDTR2G028950.1 MEDTR3G068025.1 MEDTR3G084930.1 MEDTR3G118390.1 MEDTR4G088405.1 MEDTR4G088500.1 MEDTR4G093080.1 MEDTR4G093110.1 MEDTR6G008500.1 MEDTR6G052970.1 MEDTR6G053000.1 MEDTR6G057750.1 MEDTR6G463630.1 MEDTR6G463710.1 MEDTR7G062660.1 MEDTR7G062750.1 MEDTR7G062770.1 MEDTR7G062890.1 MEDTR7G062940.1 MEDTR7G062950.1…
3.25882e-27	177	1283	2.49342	GO:0009605 response to external stimulus	http://amigo.geneontology.org/amigo/term/GO:0009605	MEDTR1G052275.1 MEDTR1G105650.1 MEDTR1G105655.1 MEDTR1G105725.1 MEDTR2G017740.1 MEDTR2G028950.1 MEDTR2G079650.1 MEDTR3G068025.1 MEDTR3G070490.1 MEDTR3G084930.1 MEDTR3G118390.1 MEDTR4G037225.1 MEDTR4G088405.1 MEDTR4G088500.1 MEDTR4G093080.1 MEDTR4G093110.1 MEDTR6G008500.1 MEDTR6G052970.1 MEDTR6G053000.1 MEDTR6G057750.1 MEDTR6G463630.1 MEDTR6G463710.1 MEDTR7G062660.1 MEDTR7G062750.1 MEDTR7G062770.1…
7.19603e-72	476	3590	2.39642	GO:0006796 phosphate-containing compound metabolic proc.	http://amigo.geneontology.org/amigo/term/GO:0006796	MEDTR1G021642.1 MEDTR1G026190.1 MEDTR1G031780.1 MEDTR1G052530.1 MEDTR1G058230.1 MEDTR1G076370.1 MEDTR1G086350.1 MEDTR1G089630.1 MEDTR1G097850.1 MEDTR1G098360.1 MEDTR1G105650.1 MEDTR1G105655.1 MEDTR1G105700.1 MEDTR1G105710.1 MEDTR1G105725.1 MEDTR1G105750.1 MEDTR1G105755.1 MEDTR1G105800.1 MEDTR1G105820.1 MEDTR1G105835.1 MEDTR1G105840.1 MEDTR2G008030.1 MEDTR2G011160.1 MEDTR2G011170.1 MEDTR2G011180.1…
1.13787e-70	476	3624	2.37393	GO:0006793 phosphorus metabolic proc.	http://amigo.geneontology.org/amigo/term/GO:0006793	MEDTR1G021642.1 MEDTR1G026190.1 MEDTR1G031780.1 MEDTR1G052530.1 MEDTR1G058230.1 MEDTR1G076370.1 MEDTR1G086350.1 MEDTR1G089630.1 MEDTR1G097850.1 MEDTR1G098360.1 MEDTR1G105650.1 MEDTR1G105655.1 MEDTR1G105700.1 MEDTR1G105710.1 MEDTR1G105725.1 MEDTR1G105750.1 MEDTR1G105755.1 MEDTR1G105800.1 MEDTR1G105820.1 MEDTR1G105835.1 MEDTR1G105840.1 MEDTR2G008030.1 MEDTR2G011160.1 MEDTR2G011170.1 MEDTR2G011180.1…
1.1256e-53	415	3358	2.23366	GO:0006950 response to stress	http://amigo.geneontology.org/amigo/term/GO:0006950	MEDTR1G052275.1 MEDTR1G054210.1 MEDTR1G062390.1 MEDTR1G062590.1 MEDTR1G062630.1 MEDTR1G075850.1 MEDTR1G105650.1 MEDTR1G105655.1 MEDTR1G105725.1 MEDTR1G105865.1 MEDTR2G017740.1 MEDTR2G019190.1 MEDTR2G028950.1 MEDTR2G042900.1 MEDTR2G073260.1 MEDTR2G079650.1 MEDTR3G068025.1 MEDTR3G084930.1 MEDTR3G117190.1 MEDTR3G117230.1 MEDTR3G118390.1 MEDTR3G408340.1 MEDTR4G015420.1 MEDTR4G015460.1 MEDTR4G037225.1…
1.04028e-56	456	3772	2.18496	GO:0036211 protein modification proc.	http://amigo.geneontology.org/amigo/term/GO:0036211	MEDTR1G021642.1 MEDTR1G026190.1 MEDTR1G031780.1 MEDTR1G052530.1 MEDTR1G058230.1 MEDTR1G061710.1 MEDTR1G066390.1 MEDTR1G076370.1 MEDTR1G086350.1 MEDTR1G089630.1 MEDTR1G098360.1 MEDTR1G105650.1 MEDTR1G105655.1 MEDTR1G105700.1 MEDTR1G105710.1 MEDTR1G105725.1 MEDTR1G105750.1 MEDTR1G105755.1 MEDTR1G105800.1 MEDTR1G105820.1 MEDTR1G105835.1 MEDTR1G105840.1 MEDTR1G112830.1 MEDTR2G009310.1 MEDTR2G011160.1…
1.04028e-56	456	3772	2.18496	GO:0006464 cellular protein modification proc.	http://amigo.geneontology.org/amigo/term/GO:0006464	MEDTR1G021642.1 MEDTR1G026190.1 MEDTR1G031780.1 MEDTR1G052530.1 MEDTR1G058230.1 MEDTR1G061710.1 MEDTR1G066390.1 MEDTR1G076370.1 MEDTR1G086350.1 MEDTR1G089630.1 MEDTR1G098360.1 MEDTR1G105650.1 MEDTR1G105655.1 MEDTR1G105700.1 MEDTR1G105710.1 MEDTR1G105725.1 MEDTR1G105750.1 MEDTR1G105755.1 MEDTR1G105800.1 MEDTR1G105820.1 MEDTR1G105835.1 MEDTR1G105840.1 MEDTR1G112830.1 MEDTR2G009310.1 MEDTR2G011160.1…
2.76413e-10	91	758	2.16981	GO:0071495 cellular response to endogenous stimulus	http://amigo.geneontology.org/amigo/term/GO:0071495	MEDTR1G039310.1 MEDTR1G040525.1 MEDTR1G040555.1 MEDTR1G097580.1 MEDTR2G019190.1 MEDTR2G028950.1 MEDTR2G035170.1 MEDTR2G035190.1 MEDTR2G035220.1 MEDTR2G035320.1 MEDTR2G042900.1 MEDTR3G071740.1 MEDTR4G037720.1 MEDTR4G120760.1 MEDTR4G120970.1 MEDTR4G122240.1 MEDTR4G124960.1 MEDTR4G478130.1 MEDTR5G013515.1 MEDTR5G013520.1 MEDTR5G013530.1 MEDTR5G082290.1 MEDTR5G083270.1 MEDTR6G036790.1 MEDTR7G007560.1…
1.06349e-10	109	960	2.05213	GO:0071310 cellular response to organic substance	http://amigo.geneontology.org/amigo/term/GO:0071310	MEDTR1G039310.1 MEDTR1G040525.1 MEDTR1G040555.1 MEDTR1G054210.1 MEDTR1G097580.1 MEDTR2G019190.1 MEDTR2G028950.1 MEDTR2G035170.1 MEDTR2G035190.1 MEDTR2G035220.1 MEDTR2G035320.1 MEDTR2G042900.1 MEDTR3G071740.1 MEDTR3G408340.1 MEDTR4G037720.1 MEDTR4G063710.1 MEDTR4G120760.1 MEDTR4G120970.1 MEDTR4G122240.1 MEDTR4G124960.1 MEDTR4G478130.1 MEDTR5G013515.1 MEDTR5G013520.1 MEDTR5G013530.1 MEDTR5G082290.1…
8.54629e-45	460	4214	1.97294	GO:0043412 macromolecule modification	http://amigo.geneontology.org/amigo/term/GO:0043412	MEDTR1G021642.1 MEDTR1G026190.1 MEDTR1G031780.1 MEDTR1G052530.1 MEDTR1G058230.1 MEDTR1G061710.1 MEDTR1G066390.1 MEDTR1G076370.1 MEDTR1G086350.1 MEDTR1G089630.1 MEDTR1G098360.1 MEDTR1G105650.1 MEDTR1G105655.1 MEDTR1G105700.1 MEDTR1G105710.1 MEDTR1G105725.1 MEDTR1G105750.1 MEDTR1G105755.1 MEDTR1G105800.1 MEDTR1G105820.1 MEDTR1G105835.1 MEDTR1G105840.1 MEDTR1G112830.1 MEDTR2G009310.1 MEDTR2G011160.1…
1.96727e-33	359	3311	1.95968	GO:0051716 cellular response to stimulus	http://amigo.geneontology.org/amigo/term/GO:0051716	MEDTR1G010220.1 MEDTR1G010240.1 MEDTR1G010250.1 MEDTR1G010260.1 MEDTR1G026190.1 MEDTR1G027640.1 MEDTR1G034300.1 MEDTR1G039310.1 MEDTR1G040525.1 MEDTR1G040555.1 MEDTR1G052530.1 MEDTR1G054210.1 MEDTR1G075850.1 MEDTR1G076370.1 MEDTR1G090020.1 MEDTR1G097580.1 MEDTR1G105865.1 MEDTR2G017740.1 MEDTR2G019190.1 MEDTR2G028950.1 MEDTR2G035170.1 MEDTR2G035190.1 MEDTR2G035220.1 MEDTR2G035320.1 MEDTR2G042900.1…
1.46156e-10	134	1288	1.88035	GO:0070887 cellular response to chemical stimulus	http://amigo.geneontology.org/amigo/term/GO:0070887	MEDTR1G039310.1 MEDTR1G040525.1 MEDTR1G040555.1 MEDTR1G054210.1 MEDTR1G097580.1 MEDTR2G019190.1 MEDTR2G028950.1 MEDTR2G035170.1 MEDTR2G035190.1 MEDTR2G035220.1 MEDTR2G035320.1 MEDTR2G042900.1 MEDTR3G071740.1 MEDTR3G089970.1 MEDTR3G089977.1 MEDTR3G408340.1 MEDTR4G022430.1 MEDTR4G037720.1 MEDTR4G063710.1 MEDTR4G120760.1 MEDTR4G120970.1 MEDTR4G122240.1 MEDTR4G124960.1 MEDTR4G478130.1 MEDTR5G013515.1…
1.66842e-10	148	1477	1.81105	GO:0010033 response to organic substance	http://amigo.geneontology.org/amigo/term/GO:0010033	MEDTR1G039310.1 MEDTR1G040525.1 MEDTR1G040555.1 MEDTR1G054210.1 MEDTR1G067650.1 MEDTR1G097580.1 MEDTR2G019190.1 MEDTR2G028950.1 MEDTR2G035170.1 MEDTR2G035190.1 MEDTR2G035220.1 MEDTR2G035320.1 MEDTR2G042900.1 MEDTR3G071740.1 MEDTR3G089970.1 MEDTR3G089977.1 MEDTR3G117190.1 MEDTR3G117230.1 MEDTR3G408340.1 MEDTR4G037720.1 MEDTR4G063710.1 MEDTR4G120760.1 MEDTR4G120970.1 MEDTR4G122240.1 MEDTR4G124960.1…
1.50196e-10	197	2147	1.65838	GO:0042221 response to chemical	http://amigo.geneontology.org/amigo/term/GO:0042221	MEDTR1G039310.1 MEDTR1G040525.1 MEDTR1G040555.1 MEDTR1G054210.1 MEDTR1G067650.1 MEDTR1G097580.1 MEDTR2G019190.1 MEDTR2G028950.1 MEDTR2G035170.1 MEDTR2G035190.1 MEDTR2G035220.1 MEDTR2G035320.1 MEDTR2G042900.1 MEDTR3G071740.1 MEDTR3G089970.1 MEDTR3G089977.1 MEDTR3G117190.1 MEDTR3G117230.1 MEDTR3G408340.1 MEDTR4G022430.1 MEDTR4G037720.1 MEDTR4G063710.1 MEDTR4G120760.1 MEDTR4G120970.1 MEDTR4G122240.1…
DOWN genes in apex, enrichment in Biological Prcoess
Enrichment FDR	nGenes	Pathway Genes	Fold Enrichment	Pathway	URL	Genes
9.47132e-11	13	35	14.6952	GO:0015977 carbon fixation	http://amigo.geneontology.org/amigo/term/GO:0015977	MEDTR1G087030.1 MEDTR1G094000.1 MEDTR1G094010.1 MEDTR2G024300.1 MEDTR2G076670.1 MEDTR2G092930.1 MEDTR3G061630.1 MEDTR3G070100.1 MEDTR4G079860.1 MEDTR5G027530.1 MEDTR7G007200.1 MEDTR7G007220.1 MEDTR7G007230.1
1.06398e-14	18	50	14.243	GO:0000023 maltose metabolic proc.	http://amigo.geneontology.org/amigo/term/GO:0000023	MEDTR1G092860.1 MEDTR2G082580.1 MEDTR3G062890.1 MEDTR3G070100.1 MEDTR3G089890.1 MEDTR3G091570.1 MEDTR3G092140.1 MEDTR4G054960.1 MEDTR4G081130.1 MEDTR4G084270.1 MEDTR5G011990.1 MEDTR5G043580.1 MEDTR5G093830.1 MEDTR5G096150.1 MEDTR6G086600.1 MEDTR7G032900.1 MEDTR7G088740.1 MEDTR8G107010.1
2.12972e-24	32	96	13.188	GO:0005982 starch metabolic proc.	http://amigo.geneontology.org/amigo/term/GO:0005982	MEDTR1G090867.1 MEDTR3G094300.1 MEDTR1G092860.1 MEDTR2G023320.1 MEDTR2G072830.1 MEDTR2G082580.1 MEDTR2G101380.1 MEDTR3G062890.1 MEDTR3G070100.1 MEDTR3G075230.1 MEDTR3G089890.1 MEDTR3G091570.1 MEDTR3G092140.1 MEDTR3G115340.1 MEDTR4G054960.1 MEDTR4G078150.1 MEDTR4G081130.1 MEDTR4G084270.1 MEDTR4G131760.1 MEDTR5G011990.1 MEDTR5G030600.1 MEDTR5G043580.1 MEDTR5G079460.1 MEDTR5G093830.1 MEDTR5G096150.1…
4.06924e-22	29	88	13.0381	GO:0019252 starch biosynthetic proc.	http://amigo.geneontology.org/amigo/term/GO:0019252	MEDTR1G092860.1 MEDTR2G023320.1 MEDTR2G072830.1 MEDTR2G082580.1 MEDTR2G101380.1 MEDTR3G062890.1 MEDTR3G070100.1 MEDTR3G075230.1 MEDTR3G089890.1 MEDTR3G091570.1 MEDTR3G092140.1 MEDTR3G115340.1 MEDTR4G054960.1 MEDTR4G078150.1 MEDTR4G081130.1 MEDTR4G084270.1 MEDTR4G131760.1 MEDTR5G011990.1 MEDTR5G030600.1 MEDTR5G043580.1 MEDTR5G079460.1 MEDTR5G093830.1 MEDTR5G096150.1 MEDTR5G097010.1 MEDTR6G086600.1…
4.56158e-18	27	102	10.4728	GO:0010027 thylakoid membrane organization	http://amigo.geneontology.org/amigo/term/GO:0010027	MEDTR2G089795.1 MEDTR4G045980.1 MEDTR1G022450.1 MEDTR1G092860.1 MEDTR1G116320.1 MEDTR2G084565.1 MEDTR3G013460.1 MEDTR3G030950.1 MEDTR3G075230.1 MEDTR4G054960.1 MEDTR4G072990.1 MEDTR4G078150.1 MEDTR4G089080.1 MEDTR4G131760.1 MEDTR5G011990.1 MEDTR5G018590.1 MEDTR5G030020.1 MEDTR5G037320.1 MEDTR5G042420.1 MEDTR5G093830.1 MEDTR6G086600.1 MEDTR7G080220.1 MEDTR7G088880.1 MEDTR7G108590.1 MEDTR7G117970.1…
9.75823e-18	27	105	10.1736	GO:0009668 plastid membrane organization	http://amigo.geneontology.org/amigo/term/GO:0009668	MEDTR2G089795.1 MEDTR4G045980.1 MEDTR1G022450.1 MEDTR1G092860.1 MEDTR1G116320.1 MEDTR2G084565.1 MEDTR3G013460.1 MEDTR3G030950.1 MEDTR3G075230.1 MEDTR4G054960.1 MEDTR4G072990.1 MEDTR4G078150.1 MEDTR4G089080.1 MEDTR4G131760.1 MEDTR5G011990.1 MEDTR5G018590.1 MEDTR5G030020.1 MEDTR5G037320.1 MEDTR5G042420.1 MEDTR5G093830.1 MEDTR6G086600.1 MEDTR7G080220.1 MEDTR7G088880.1 MEDTR7G108590.1 MEDTR7G117970.1…
1.00074e-16	28	126	8.79198	GO:0019684 photosynthesis light reaction	http://amigo.geneontology.org/amigo/term/GO:0019684	MEDTR1G024840.1 MEDTR2G042720.1 MEDTR2G082580.1 MEDTR3G070340.1 MEDTR5G011220.1 MEDTR5G041910.1 MEDTR6G011870.1 MEDTR6G011880.1 MEDTR6G011890.1 MEDTR6G012080.1 MEDTR6G012110.1 MEDTR7G108590.1 MEDTR1G031740.1 MEDTR1G082420.1 MEDTR1G101400.1 MEDTR2G036690.1 MEDTR2G089795.1 MEDTR3G435320.1 MEDTR4G007080.1 MEDTR4G045980.1 MEDTR5G018670.1 MEDTR6G007180.1 MEDTR6G011810.1 MEDTR7G066120.1 MEDTR7G076620.1…
1.38719e-19	36	180	7.91278	GO:0009250 glucan biosynthetic proc.	http://amigo.geneontology.org/amigo/term/GO:0009250	MEDTR2G016630.1 MEDTR2G035780.1 MEDTR4G130510.1 MEDTR6G015880.1 MEDTR8G037260.1 MEDTR8G063270.1 MEDTR1G092860.1 MEDTR2G023320.1 MEDTR2G072830.1 MEDTR2G082580.1 MEDTR2G101380.1 MEDTR2G438220.1 MEDTR3G062890.1 MEDTR3G070100.1 MEDTR3G075230.1 MEDTR3G089890.1 MEDTR3G091570.1 MEDTR3G092140.1 MEDTR3G115340.1 MEDTR4G054960.1 MEDTR4G078150.1 MEDTR4G081130.1 MEDTR4G084270.1 MEDTR4G131760.1 MEDTR5G011990.1…
4.08546e-25	48	245	7.7513	GO:0015979 photosynthesis	http://amigo.geneontology.org/amigo/term/GO:0015979	MEDTR1G024840.1 MEDTR1G087030.1 MEDTR2G042720.1 MEDTR2G082580.1 MEDTR3G070340.1 MEDTR5G011220.1 MEDTR5G041910.1 MEDTR6G011870.1 MEDTR6G011880.1 MEDTR6G011890.1 MEDTR6G012080.1 MEDTR6G012110.1 MEDTR7G108590.1 MEDTR1G026820.1 MEDTR1G031740.1 MEDTR1G082420.1 MEDTR1G101400.1 MEDTR1G115410.1 MEDTR2G024300.1 MEDTR2G036690.1 MEDTR2G089795.1 MEDTR3G008630.1 MEDTR3G028150.1 MEDTR3G061630.1 MEDTR3G070100.1…
1.25599e-24	52	305	6.74532	GO:0009657 plastid organization	http://amigo.geneontology.org/amigo/term/GO:0009657	MEDTR1G072690.1 MEDTR2G027130.1 MEDTR2G076320.1 MEDTR2G089795.1 MEDTR2G437990.1 MEDTR3G019320.1 MEDTR3G091780.1 MEDTR3G092710.1 MEDTR4G007490.1 MEDTR4G015540.1 MEDTR4G045980.1 MEDTR7G081270.1 MEDTR7G082660.1 MEDTR7G088520.1 MEDTR1G022450.1 MEDTR1G082420.1 MEDTR1G092860.1 MEDTR1G114300.1 MEDTR1G116320.1 MEDTR2G082410.1 MEDTR2G084565.1 MEDTR2G101770.1 MEDTR3G013460.1 MEDTR3G026020.1 MEDTR3G030950.1…
2.48008e-17	37	227	6.44874	GO:0033692 cellular polysaccharide biosynthetic proc.	http://amigo.geneontology.org/amigo/term/GO:0033692	MEDTR2G016630.1 MEDTR2G035780.1 MEDTR4G130510.1 MEDTR6G015880.1 MEDTR8G037260.1 MEDTR8G063270.1 MEDTR1G092860.1 MEDTR2G023320.1 MEDTR2G072830.1 MEDTR2G073240.1 MEDTR2G082580.1 MEDTR2G101380.1 MEDTR2G438220.1 MEDTR3G062890.1 MEDTR3G070100.1 MEDTR3G075230.1 MEDTR3G089890.1 MEDTR3G091570.1 MEDTR3G092140.1 MEDTR3G115340.1 MEDTR4G054960.1 MEDTR4G078150.1 MEDTR4G081130.1 MEDTR4G084270.1 MEDTR4G131760.1…
2.12316e-17	40	267	5.92718	GO:0034637 cellular carbohydrate biosynthetic proc.	http://amigo.geneontology.org/amigo/term/GO:0034637	MEDTR2G016630.1 MEDTR2G035780.1 MEDTR3G070100.1 MEDTR4G130510.1 MEDTR6G015880.1 MEDTR7G066120.1 MEDTR8G037260.1 MEDTR8G063270.1 MEDTR1G040560.1 MEDTR1G092860.1 MEDTR2G023320.1 MEDTR2G072830.1 MEDTR2G073240.1 MEDTR2G082580.1 MEDTR2G101380.1 MEDTR2G438220.1 MEDTR3G062890.1 MEDTR3G075230.1 MEDTR3G089890.1 MEDTR3G091570.1 MEDTR3G092140.1 MEDTR3G115340.1 MEDTR4G054960.1 MEDTR4G078150.1 MEDTR4G081130.1…
8.41932e-17	39	264	5.84467	GO:0000271 polysaccharide biosynthetic proc.	http://amigo.geneontology.org/amigo/term/GO:0000271	MEDTR2G016630.1 MEDTR2G035780.1 MEDTR4G130510.1 MEDTR6G015880.1 MEDTR8G037260.1 MEDTR8G063270.1 MEDTR1G092860.1 MEDTR2G023320.1 MEDTR2G072830.1 MEDTR2G073240.1 MEDTR2G082580.1 MEDTR2G101380.1 MEDTR2G438220.1 MEDTR2G461670.1 MEDTR3G062890.1 MEDTR3G070100.1 MEDTR3G075230.1 MEDTR3G089890.1 MEDTR3G091570.1 MEDTR3G092140.1 MEDTR3G115340.1 MEDTR4G054960.1 MEDTR4G078150.1 MEDTR4G081130.1 MEDTR4G084270.1…
1.01677e-18	44	298	5.84165	GO:0006073 cellular glucan metabolic proc.	http://amigo.geneontology.org/amigo/term/GO:0006073	MEDTR1G090867.1 MEDTR2G016630.1 MEDTR2G035780.1 MEDTR3G064490.1 MEDTR3G094300.1 MEDTR3G462340.1 MEDTR4G130510.1 MEDTR6G015880.1 MEDTR8G037260.1 MEDTR8G063270.1 MEDTR1G092860.1 MEDTR2G023320.1 MEDTR2G072830.1 MEDTR2G082580.1 MEDTR2G101380.1 MEDTR2G438220.1 MEDTR3G033790.1 MEDTR3G062890.1 MEDTR3G070100.1 MEDTR3G075230.1 MEDTR3G089890.1 MEDTR3G091570.1 MEDTR3G092140.1 MEDTR3G115340.1 MEDTR4G054960.1…
8.14571e-19	45	310	5.74315	GO:0044042 glucan metabolic proc.	http://amigo.geneontology.org/amigo/term/GO:0044042	MEDTR1G090867.1 MEDTR2G016630.1 MEDTR2G035780.1 MEDTR3G064490.1 MEDTR3G094300.1 MEDTR3G462340.1 MEDTR4G130510.1 MEDTR6G015880.1 MEDTR7G086030.1 MEDTR8G037260.1 MEDTR8G063270.1 MEDTR1G092860.1 MEDTR2G023320.1 MEDTR2G072830.1 MEDTR2G082580.1 MEDTR2G101380.1 MEDTR2G438220.1 MEDTR3G033790.1 MEDTR3G062890.1 MEDTR3G070100.1 MEDTR3G075230.1 MEDTR3G089890.1 MEDTR3G091570.1 MEDTR3G092140.1 MEDTR3G115340.1…
2.98328e-20	51	371	5.43871	GO:0016051 carbohydrate biosynthetic proc.	http://amigo.geneontology.org/amigo/term/GO:0016051	MEDTR1G087030.1 MEDTR2G016630.1 MEDTR2G035780.1 MEDTR3G070100.1 MEDTR4G130510.1 MEDTR6G009330.1 MEDTR6G015880.1 MEDTR6G018680.1 MEDTR7G066120.1 MEDTR7G081220.1 MEDTR7G103020.1 MEDTR8G037260.1 MEDTR8G063270.1 MEDTR1G040560.1 MEDTR1G092860.1 MEDTR2G023320.1 MEDTR2G072830.1 MEDTR2G073240.1 MEDTR2G082580.1 MEDTR2G101380.1 MEDTR2G438220.1 MEDTR2G461670.1 MEDTR3G062890.1 MEDTR3G075230.1 MEDTR3G089890.1…
1.40342e-10	27	202	5.28825	GO:0044272 sulfur compound biosynthetic proc.	http://amigo.geneontology.org/amigo/term/GO:0044272	MEDTR4G015260.1 MEDTR7G067340.1 MEDTR7G102120.1 MEDTR1G045510.1 MEDTR1G082420.1 MEDTR1G105480.1 MEDTR2G020160.1 MEDTR2G042720.1 MEDTR2G101380.1 MEDTR3G030950.1 MEDTR3G070100.1 MEDTR3G084500.1 MEDTR3G092140.1 MEDTR3G099140.1 MEDTR3G106820.1 MEDTR3G462950.1 MEDTR3G462970.1 MEDTR4G081130.1 MEDTR4G086020.1 MEDTR5G022300.1 MEDTR5G027530.1 MEDTR5G079460.1 MEDTR7G078800.1 MEDTR7G080220.1 MEDTR7G116630.1…
1.77318e-18	50	395	5.00809	GO:0044264 cellular polysaccharide metabolic proc.	http://amigo.geneontology.org/amigo/term/GO:0044264	MEDTR1G087240.1 MEDTR1G090867.1 MEDTR2G016630.1 MEDTR2G035780.1 MEDTR3G064490.1 MEDTR3G094300.1 MEDTR3G462340.1 MEDTR4G094285.1 MEDTR4G130510.1 MEDTR5G030860.1 MEDTR6G015880.1 MEDTR8G037260.1 MEDTR8G063270.1 MEDTR1G092860.1 MEDTR2G023320.1 MEDTR2G072830.1 MEDTR2G073240.1 MEDTR2G082580.1 MEDTR2G097910.1 MEDTR2G101380.1 MEDTR2G438220.1 MEDTR3G033790.1 MEDTR3G062890.1 MEDTR3G070100.1 MEDTR3G075230.1…
1.24394e-18	61	577	4.18267	GO:0044262 cellular carbohydrate metabolic proc.	http://amigo.geneontology.org/amigo/term/GO:0044262	MEDTR1G087240.1 MEDTR1G090867.1 MEDTR2G016630.1 MEDTR2G035780.1 MEDTR3G064490.1 MEDTR3G070100.1 MEDTR3G094300.1 MEDTR3G462340.1 MEDTR4G094285.1 MEDTR4G105690.1 MEDTR4G130510.1 MEDTR5G030860.1 MEDTR6G015880.1 MEDTR7G066120.1 MEDTR7G103020.1 MEDTR8G037260.1 MEDTR8G063270.1 MEDTR8G063470.1 MEDTR1G009190.1 MEDTR1G025140.1 MEDTR1G040560.1 MEDTR1G092860.1 MEDTR2G023320.1 MEDTR2G072830.1 MEDTR2G073240.1…
2.46321e-11	37	350	4.18247	GO:0019725 cellular homeostasis	http://amigo.geneontology.org/amigo/term/GO:0019725	MEDTR1G009760.1 MEDTR1G021955.1 MEDTR1G025140.1 MEDTR1G046730.1 MEDTR1G058390.1 MEDTR1G105090.1 MEDTR4G124790.1 MEDTR5G070330.1 MEDTR6G034975.1 MEDTR6G087990.1 MEDTR7G103610.1 MEDTR7G105830.1 MEDTR8G089610.1 MEDTR8G102460.1 MEDTR1G007580.1 MEDTR1G026125.1 MEDTR1G059970.1 MEDTR1G088910.1 MEDTR1G088920.1 MEDTR1G114290.1 MEDTR2G034580.1 MEDTR2G042720.1 MEDTR2G081110.1 MEDTR2G101380.1 MEDTR3G101740.1…
3.51287e-18	61	591	4.08359	GO:0006091 generation of precursor metabolites and energy	http://amigo.geneontology.org/amigo/term/GO:0006091	MEDTR1G024840.1 MEDTR1G025140.1 MEDTR1G028330.1 MEDTR1G090730.1 MEDTR1G116120.1 MEDTR2G042720.1 MEDTR2G082580.1 MEDTR2G101380.1 MEDTR3G064490.1 MEDTR3G070340.1 MEDTR3G462340.1 MEDTR4G024630.1 MEDTR4G057670.1 MEDTR4G071860.1 MEDTR5G011220.1 MEDTR5G041910.1 MEDTR5G045000.1 MEDTR5G096670.1 MEDTR6G009330.1 MEDTR6G011870.1 MEDTR6G011880.1 MEDTR6G011890.1 MEDTR6G012080.1 MEDTR6G012110.1 MEDTR6G018680.1…
1.14506e-15	59	634	3.68182	GO:0005976 polysaccharide metabolic proc.	http://amigo.geneontology.org/amigo/term/GO:0005976	MEDTR1G087240.1 MEDTR1G090867.1 MEDTR2G016630.1 MEDTR2G035780.1 MEDTR3G064490.1 MEDTR3G094300.1 MEDTR3G462340.1 MEDTR4G094285.1 MEDTR4G130510.1 MEDTR5G030860.1 MEDTR6G015880.1 MEDTR7G086030.1 MEDTR7G091850.1 MEDTR8G037260.1 MEDTR8G063270.1 MEDTR1G092860.1 MEDTR1G106910.1 MEDTR2G023320.1 MEDTR2G072830.1 MEDTR2G073240.1 MEDTR2G082580.1 MEDTR2G097910.1 MEDTR2G101380.1 MEDTR2G438220.1 MEDTR2G461670.1…
4.48733e-11	43	471	3.61199	GO:0006790 sulfur compound metabolic proc.	http://amigo.geneontology.org/amigo/term/GO:0006790	MEDTR2G036690.1 MEDTR2G070060.1 MEDTR2G070140.1 MEDTR4G015260.1 MEDTR4G023000.1 MEDTR4G087900.1 MEDTR6G023975.1 MEDTR6G086600.1 MEDTR7G067340.1 MEDTR7G102120.1 MEDTR8G040520.1 MEDTR8G040730.1 MEDTR1G045510.1 MEDTR1G059970.1 MEDTR1G082420.1 MEDTR1G102950.1 MEDTR1G105480.1 MEDTR2G020160.1 MEDTR2G042720.1 MEDTR2G101380.1 MEDTR3G030950.1 MEDTR3G058940.1 MEDTR3G066060.1 MEDTR3G070100.1 MEDTR3G084500.1…
2.76342e-17	68	756	3.55866	GO:0044283 small molecule biosynthetic proc.	http://amigo.geneontology.org/amigo/term/GO:0044283	MEDTR1G011580.1 MEDTR1G033480.1 MEDTR1G102070.1 MEDTR2G021242.1 MEDTR2G021255.1 MEDTR2G064295.1 MEDTR2G088130.1 MEDTR2G102570.1 MEDTR3G020670.1 MEDTR3G025840.1 MEDTR3G049410.1 MEDTR3G053890.1 MEDTR3G070100.1 MEDTR3G070290.1 MEDTR3G084500.1 MEDTR3G088970.1 MEDTR4G094130.1 MEDTR5G033700.1 MEDTR5G071360.1 MEDTR6G009330.1 MEDTR6G018680.1 MEDTR6G071070.1 MEDTR7G055700.1 MEDTR7G066120.1 MEDTR7G081220.1…
8.27333e-24	116	1498	3.06369	GO:0005975 carbohydrate metabolic proc.	http://amigo.geneontology.org/amigo/term/GO:0005975	MEDTR1G009190.1 MEDTR1G025140.1 MEDTR1G087030.1 MEDTR1G087240.1 MEDTR1G090867.1 MEDTR2G016630.1 MEDTR2G035780.1 MEDTR2G095700.1 MEDTR3G064490.1 MEDTR3G070100.1 MEDTR3G094300.1 MEDTR3G115340.1 MEDTR3G462340.1 MEDTR4G057670.1 MEDTR4G071860.1 MEDTR4G094285.1 MEDTR4G105690.1 MEDTR4G128840.1 MEDTR4G130510.1 MEDTR5G030860.1 MEDTR5G079460.1 MEDTR5G096670.1 MEDTR6G009330.1 MEDTR6G015880.1 MEDTR6G018680.1…
2.12316e-17	89	1194	2.94907	GO:0006082 organic acid metabolic proc.	http://amigo.geneontology.org/amigo/term/GO:0006082	MEDTR1G011580.1 MEDTR1G025140.1 MEDTR1G033480.1 MEDTR1G090730.1 MEDTR1G102070.1 MEDTR2G021242.1 MEDTR2G021255.1 MEDTR2G025640.1 MEDTR2G030240.1 MEDTR2G064295.1 MEDTR2G078730.1 MEDTR2G088130.1 MEDTR2G102570.1 MEDTR2G436760.1 MEDTR3G020670.1 MEDTR3G025840.1 MEDTR3G049410.1 MEDTR3G053890.1 MEDTR3G070290.1 MEDTR3G073180.1 MEDTR3G084500.1 MEDTR3G088970.1 MEDTR3G090010.1 MEDTR3G090020.1 MEDTR3G118360.1…
1.33357e-16	85	1144	2.93963	GO:0043436 oxoacid metabolic proc.	http://amigo.geneontology.org/amigo/term/GO:0043436	MEDTR1G025140.1 MEDTR1G033480.1 MEDTR1G090730.1 MEDTR2G021242.1 MEDTR2G021255.1 MEDTR2G025640.1 MEDTR2G030240.1 MEDTR2G078730.1 MEDTR2G088130.1 MEDTR2G436760.1 MEDTR3G020670.1 MEDTR3G025840.1 MEDTR3G049410.1 MEDTR3G053890.1 MEDTR3G070290.1 MEDTR3G073180.1 MEDTR3G084500.1 MEDTR3G088970.1 MEDTR3G090010.1 MEDTR3G090020.1 MEDTR3G118360.1 MEDTR4G023000.1 MEDTR4G024940.1 MEDTR4G057670.1 MEDTR4G071860.1…
4.48733e-11	64	923	2.74333	GO:0065008 reg. of biological quality	http://amigo.geneontology.org/amigo/term/GO:0065008	MEDTR1G009760.1 MEDTR1G021955.1 MEDTR1G025140.1 MEDTR1G046730.1 MEDTR1G058390.1 MEDTR1G072540.1 MEDTR1G079760.1 MEDTR1G097610.1 MEDTR1G105090.1 MEDTR2G018860.1 MEDTR2G073240.1 MEDTR2G096180.1 MEDTR3G094740.1 MEDTR3G463730.1 MEDTR4G045783.1 MEDTR4G124790.1 MEDTR5G030935.1 MEDTR5G070330.1 MEDTR5G091565.1 MEDTR5G095650.1 MEDTR6G034975.1 MEDTR6G087990.1 MEDTR7G066760.1 MEDTR7G103610.1 MEDTR7G105830.1…
2.19661e-23	135	1954	2.73343	GO:0044281 small molecule metabolic proc.	http://amigo.geneontology.org/amigo/term/GO:0044281	MEDTR1G009190.1 MEDTR1G011580.1 MEDTR1G025140.1 MEDTR1G033480.1 MEDTR1G090730.1 MEDTR1G102070.1 MEDTR1G116140.1 MEDTR2G021242.1 MEDTR2G021255.1 MEDTR2G025640.1 MEDTR2G030240.1 MEDTR2G064295.1 MEDTR2G073240.1 MEDTR2G078730.1 MEDTR2G088130.1 MEDTR2G095700.1 MEDTR2G102570.1 MEDTR2G436760.1 MEDTR3G020670.1 MEDTR3G025840.1 MEDTR3G049410.1 MEDTR3G053890.1 MEDTR3G064490.1 MEDTR3G070100.1 MEDTR3G070290.1…
3.39099e-12	73	1076	2.68417	GO:0019752 carboxylic acid metabolic proc.	http://amigo.geneontology.org/amigo/term/GO:0019752	MEDTR1G025140.1 MEDTR1G033480.1 MEDTR1G090730.1 MEDTR2G021242.1 MEDTR2G021255.1 MEDTR2G025640.1 MEDTR2G030240.1 MEDTR2G078730.1 MEDTR2G088130.1 MEDTR2G436760.1 MEDTR3G020670.1 MEDTR3G025840.1 MEDTR3G049410.1 MEDTR3G053890.1 MEDTR3G070290.1 MEDTR3G084500.1 MEDTR3G088970.1 MEDTR3G090010.1 MEDTR3G090020.1 MEDTR3G118360.1 MEDTR4G024940.1 MEDTR4G057670.1 MEDTR4G071860.1 MEDTR5G071360.1 MEDTR5G096670.1…
UP genes in leaf, enrichment in Biological Prcoess
Enrichment FDR	nGenes	Pathway Genes	Fold Enrichment	Pathway	URL	Genes
3.82216e-13	37	92	4.26561	GO:0042537 benzene-containing compound metabolic proc.	http://amigo.geneontology.org/amigo/term/GO:0042537	MEDTR2G450080.1 MEDTR3G005410.1 MEDTR4G022430.1 MEDTR4G090970.1 MEDTR4G106810.1 MEDTR5G018320.1 MEDTR5G068100.1 MEDTR6G083320.1 MEDTR6G083730.1 MEDTR6G083810.1 MEDTR7G015220.1 MEDTR7G111960.1 MEDTR7G111980.1 MEDTR7G112000.1 MEDTR8G008505.1 MEDTR8G079120.1 MEDTR8G104490.1 MEDTR8G104510.1 MEDTR2G017740.1 MEDTR2G081960.1 MEDTR2G087820.1 MEDTR3G035130.1 MEDTR3G051190.1 MEDTR3G069190.1 MEDTR3G070230.1…
2.44918e-66	385	1591	2.5666	GO:0006952 defense response	http://amigo.geneontology.org/amigo/term/GO:0006952	MEDTR1G021945.1 MEDTR1G052275.1 MEDTR1G062340.1 MEDTR1G062590.1 MEDTR1G062630.1 MEDTR1G105595.1 MEDTR1G105650.1 MEDTR2G017740.1 MEDTR2G019190.1 MEDTR2G028950.1 MEDTR2G042900.1 MEDTR2G044910.1 MEDTR2G450040.1 MEDTR3G068025.1 MEDTR3G084930.1 MEDTR3G118390.1 MEDTR3G460810.1 MEDTR4G077210.1 MEDTR4G087975.1 MEDTR4G088425.1 MEDTR4G088500.1 MEDTR4G093080.1 MEDTR4G124360.1 MEDTR4G124960.1 MEDTR5G010635.1…
1.48742e-69	431	1845	2.4777	GO:0006468 protein phosphorylation	http://amigo.geneontology.org/amigo/term/GO:0006468	MEDTR1G004990.1 MEDTR1G013360.1 MEDTR1G021642.1 MEDTR1G031780.1 MEDTR1G052530.1 MEDTR1G076370.1 MEDTR1G080020.1 MEDTR1G098360.1 MEDTR1G102190.1 MEDTR1G105595.1 MEDTR1G105650.1 MEDTR1G105700.1 MEDTR1G105710.1 MEDTR1G105750.1 MEDTR1G105755.1 MEDTR1G105800.1 MEDTR1G105820.1 MEDTR1G105835.1 MEDTR1G105840.1 MEDTR1G107535.1 MEDTR1G442790.1 MEDTR2G011170.1 MEDTR2G011180.1 MEDTR2G011280.1 MEDTR2G079630.1…
2.37963e-17	112	482	2.46456	GO:0042254 ribosome biogenesis	http://amigo.geneontology.org/amigo/term/GO:0042254	MEDTR1G022305.1 MEDTR1G025075.1 MEDTR1G033240.1 MEDTR1G053255.1 MEDTR1G054300.1 MEDTR1G064230.1 MEDTR1G067490.1 MEDTR1G072890.1 MEDTR1G075720.1 MEDTR1G088670.1 MEDTR1G089260.1 MEDTR1G090877.1 MEDTR1G098540.1 MEDTR1G108290.1 MEDTR1G110560.1 MEDTR1G111970.1 MEDTR1G114000.1 MEDTR2G006020.1 MEDTR2G007780.1 MEDTR2G015680.1 MEDTR2G019210.1 MEDTR2G019670.1 MEDTR2G028730.1 MEDTR2G055850.1 MEDTR2G064460.1…
6.42058e-20	133	583	2.41964	GO:0022613 ribonucleoprotein complex biogenesis	http://amigo.geneontology.org/amigo/term/GO:0022613	MEDTR1G009780.1 MEDTR1G011710.1 MEDTR1G022305.1 MEDTR1G025075.1 MEDTR1G033240.1 MEDTR1G053255.1 MEDTR1G054300.1 MEDTR1G064230.1 MEDTR1G067490.1 MEDTR1G072370.1 MEDTR1G072890.1 MEDTR1G075720.1 MEDTR1G088670.1 MEDTR1G089260.1 MEDTR1G090877.1 MEDTR1G098540.1 MEDTR1G108290.1 MEDTR1G110560.1 MEDTR1G111970.1 MEDTR1G114000.1 MEDTR2G006020.1 MEDTR2G007780.1 MEDTR2G009110.1 MEDTR2G015680.1 MEDTR2G018680.1…
1.00176e-18	129	574	2.38367	GO:0098542 defense response to other organism	http://amigo.geneontology.org/amigo/term/GO:0098542	MEDTR1G052275.1 MEDTR1G105595.1 MEDTR1G105650.1 MEDTR2G017740.1 MEDTR2G028950.1 MEDTR2G450040.1 MEDTR3G068025.1 MEDTR3G084930.1 MEDTR3G118390.1 MEDTR3G460810.1 MEDTR4G077210.1 MEDTR4G087975.1 MEDTR4G088425.1 MEDTR4G088500.1 MEDTR4G093080.1 MEDTR5G016410.1 MEDTR5G025020.1 MEDTR6G008500.1 MEDTR6G008530.1 MEDTR6G008650.1 MEDTR6G053000.1 MEDTR6G053290.1 MEDTR6G055960.1 MEDTR6G057750.1 MEDTR6G463630.1…
8.80098e-30	231	1093	2.24161	GO:0009607 response to biotic stimulus	http://amigo.geneontology.org/amigo/term/GO:0009607	MEDTR1G052275.1 MEDTR1G105595.1 MEDTR1G105650.1 MEDTR2G017740.1 MEDTR2G028950.1 MEDTR2G450040.1 MEDTR3G068025.1 MEDTR3G084930.1 MEDTR3G118390.1 MEDTR3G460810.1 MEDTR4G077210.1 MEDTR4G087975.1 MEDTR4G088425.1 MEDTR4G088500.1 MEDTR4G093080.1 MEDTR5G016410.1 MEDTR5G025020.1 MEDTR6G008500.1 MEDTR6G008530.1 MEDTR6G008650.1 MEDTR6G053000.1 MEDTR6G053290.1 MEDTR6G055960.1 MEDTR6G057750.1 MEDTR6G463630.1…
1.05828e-26	217	1048	2.19617	GO:0043207 response to external biotic stimulus	http://amigo.geneontology.org/amigo/term/GO:0043207	MEDTR1G052275.1 MEDTR1G105595.1 MEDTR1G105650.1 MEDTR2G017740.1 MEDTR2G028950.1 MEDTR2G450040.1 MEDTR3G068025.1 MEDTR3G084930.1 MEDTR3G118390.1 MEDTR3G460810.1 MEDTR4G077210.1 MEDTR4G087975.1 MEDTR4G088425.1 MEDTR4G088500.1 MEDTR4G093080.1 MEDTR5G016410.1 MEDTR5G025020.1 MEDTR6G008500.1 MEDTR6G008530.1 MEDTR6G008650.1 MEDTR6G053000.1 MEDTR6G053290.1 MEDTR6G055960.1 MEDTR6G057750.1 MEDTR6G463630.1…
1.05828e-26	217	1048	2.19617	GO:0051707 response to other organism	http://amigo.geneontology.org/amigo/term/GO:0051707	MEDTR1G052275.1 MEDTR1G105595.1 MEDTR1G105650.1 MEDTR2G017740.1 MEDTR2G028950.1 MEDTR2G450040.1 MEDTR3G068025.1 MEDTR3G084930.1 MEDTR3G118390.1 MEDTR3G460810.1 MEDTR4G077210.1 MEDTR4G087975.1 MEDTR4G088425.1 MEDTR4G088500.1 MEDTR4G093080.1 MEDTR5G016410.1 MEDTR5G025020.1 MEDTR6G008500.1 MEDTR6G008530.1 MEDTR6G008650.1 MEDTR6G053000.1 MEDTR6G053290.1 MEDTR6G055960.1 MEDTR6G057750.1 MEDTR6G463630.1…
3.33639e-26	219	1071	2.16881	GO:0044419 biological proc. involved in interspecies interaction between organis	http://amigo.geneontology.org/amigo/term/GO:0044419	MEDTR1G052275.1 MEDTR1G105595.1 MEDTR1G105650.1 MEDTR2G017740.1 MEDTR2G028950.1 MEDTR2G450040.1 MEDTR3G068025.1 MEDTR3G084930.1 MEDTR3G118390.1 MEDTR3G460810.1 MEDTR4G077210.1 MEDTR4G087975.1 MEDTR4G088425.1 MEDTR4G088500.1 MEDTR4G093080.1 MEDTR5G016410.1 MEDTR5G025020.1 MEDTR6G008500.1 MEDTR6G008530.1 MEDTR6G008650.1 MEDTR6G053000.1 MEDTR6G053290.1 MEDTR6G055960.1 MEDTR6G057750.1 MEDTR6G463630.1…
3.87981e-52	450	2255	2.11657	GO:0007154 cell communication	http://amigo.geneontology.org/amigo/term/GO:0007154	MEDTR1G004990.1 MEDTR1G010220.1 MEDTR1G010240.1 MEDTR1G010250.1 MEDTR1G010260.1 MEDTR1G027640.1 MEDTR1G029190.1 MEDTR1G034300.1 MEDTR1G052530.1 MEDTR1G070170.1 MEDTR1G070220.1 MEDTR1G071450.1 MEDTR1G076370.1 MEDTR1G080020.1 MEDTR1G089310.1 MEDTR1G090020.1 MEDTR1G442790.1 MEDTR2G019190.1 MEDTR2G028950.1 MEDTR2G035150.1 MEDTR2G035170.1 MEDTR2G035190.1 MEDTR2G035210.1 MEDTR2G035220.1 MEDTR2G035320.1…
4.73398e-27	251	1283	2.07498	GO:0009605 response to external stimulus	http://amigo.geneontology.org/amigo/term/GO:0009605	MEDTR1G052275.1 MEDTR1G105595.1 MEDTR1G105650.1 MEDTR2G017740.1 MEDTR2G028950.1 MEDTR2G079630.1 MEDTR2G079650.1 MEDTR2G450040.1 MEDTR3G068025.1 MEDTR3G070490.1 MEDTR3G084930.1 MEDTR3G104940.1 MEDTR3G118390.1 MEDTR3G460810.1 MEDTR4G037225.1 MEDTR4G077210.1 MEDTR4G087975.1 MEDTR4G088425.1 MEDTR4G088500.1 MEDTR4G093080.1 MEDTR4G108330.1 MEDTR5G016410.1 MEDTR5G025020.1 MEDTR6G008500.1 MEDTR6G008530.1…
3.23342e-41	376	1923	2.07384	GO:0007165 signal transduction	http://amigo.geneontology.org/amigo/term/GO:0007165	MEDTR1G004990.1 MEDTR1G010220.1 MEDTR1G010240.1 MEDTR1G010250.1 MEDTR1G010260.1 MEDTR1G027640.1 MEDTR1G029190.1 MEDTR1G034300.1 MEDTR1G052530.1 MEDTR1G070170.1 MEDTR1G070220.1 MEDTR1G071450.1 MEDTR1G076370.1 MEDTR1G080020.1 MEDTR1G089310.1 MEDTR1G090020.1 MEDTR1G442790.1 MEDTR2G019190.1 MEDTR2G028950.1 MEDTR2G035150.1 MEDTR2G035170.1 MEDTR2G035190.1 MEDTR2G035210.1 MEDTR2G035220.1 MEDTR2G035320.1…
2.2259e-60	548	2817	2.0633	GO:0016310 phosphorylation	http://amigo.geneontology.org/amigo/term/GO:0016310	MEDTR1G004990.1 MEDTR1G013360.1 MEDTR1G021642.1 MEDTR1G031780.1 MEDTR1G052530.1 MEDTR1G076370.1 MEDTR1G080020.1 MEDTR1G098360.1 MEDTR1G099360.1 MEDTR1G102190.1 MEDTR1G105595.1 MEDTR1G105650.1 MEDTR1G105700.1 MEDTR1G105710.1 MEDTR1G105750.1 MEDTR1G105755.1 MEDTR1G105800.1 MEDTR1G105820.1 MEDTR1G105835.1 MEDTR1G105840.1 MEDTR1G107535.1 MEDTR1G442790.1 MEDTR2G011170.1 MEDTR2G011180.1 MEDTR2G011280.1…
4.89929e-41	379	1949	2.06251	GO:0023052 signaling	http://amigo.geneontology.org/amigo/term/GO:0023052	MEDTR1G004990.1 MEDTR1G010220.1 MEDTR1G010240.1 MEDTR1G010250.1 MEDTR1G010260.1 MEDTR1G027640.1 MEDTR1G029190.1 MEDTR1G034300.1 MEDTR1G052530.1 MEDTR1G070170.1 MEDTR1G070220.1 MEDTR1G071450.1 MEDTR1G076370.1 MEDTR1G080020.1 MEDTR1G089310.1 MEDTR1G090020.1 MEDTR1G442790.1 MEDTR2G019190.1 MEDTR2G028950.1 MEDTR2G035150.1 MEDTR2G035170.1 MEDTR2G035190.1 MEDTR2G035210.1 MEDTR2G035220.1 MEDTR2G035320.1…
5.98473e-15	150	786	2.02412	GO:1901700 response to oxygen-containing compound	http://amigo.geneontology.org/amigo/term/GO:1901700	MEDTR1G015165.1 MEDTR1G033620.1 MEDTR1G067650.1 MEDTR1G069430.1 MEDTR1G089310.1 MEDTR1G115345.1 MEDTR2G019190.1 MEDTR2G028950.1 MEDTR2G035150.1 MEDTR2G035170.1 MEDTR2G035190.1 MEDTR2G035210.1 MEDTR2G035220.1 MEDTR2G035320.1 MEDTR2G042900.1 MEDTR2G044910.1 MEDTR3G089970.1 MEDTR3G089977.1 MEDTR3G104780.1 MEDTR3G117190.1 MEDTR4G010320.1 MEDTR4G014460.1 MEDTR4G088475.1 MEDTR4G088490.1 MEDTR4G091590.1…
6.37411e-54	602	3358	1.90144	GO:0006950 response to stress	http://amigo.geneontology.org/amigo/term/GO:0006950	MEDTR1G015165.1 MEDTR1G021945.1 MEDTR1G052275.1 MEDTR1G054210.1 MEDTR1G062090.1 MEDTR1G062340.1 MEDTR1G062590.1 MEDTR1G062630.1 MEDTR1G067040.1 MEDTR1G075850.1 MEDTR1G083250.1 MEDTR1G083840.1 MEDTR1G083960.1 MEDTR1G099840.1 MEDTR1G105595.1 MEDTR1G105650.1 MEDTR1G111980.1 MEDTR2G006440.1 MEDTR2G009190.1 MEDTR2G010020.1 MEDTR2G017740.1 MEDTR2G019190.1 MEDTR2G028950.1 MEDTR2G032550.1 MEDTR2G038260.1…
2.03529e-49	618	3590	1.82584	GO:0006796 phosphate-containing compound metabolic proc.	http://amigo.geneontology.org/amigo/term/GO:0006796	MEDTR1G004990.1 MEDTR1G013360.1 MEDTR1G021642.1 MEDTR1G031780.1 MEDTR1G052530.1 MEDTR1G058230.1 MEDTR1G076370.1 MEDTR1G080020.1 MEDTR1G086350.1 MEDTR1G097460.1 MEDTR1G097850.1 MEDTR1G098360.1 MEDTR1G099360.1 MEDTR1G102190.1 MEDTR1G105595.1 MEDTR1G105650.1 MEDTR1G105700.1 MEDTR1G105710.1 MEDTR1G105750.1 MEDTR1G105755.1 MEDTR1G105800.1 MEDTR1G105820.1 MEDTR1G105835.1 MEDTR1G105840.1 MEDTR1G107535.1…
2.17467e-49	622	3624	1.82041	GO:0006793 phosphorus metabolic proc.	http://amigo.geneontology.org/amigo/term/GO:0006793	MEDTR1G004990.1 MEDTR1G013360.1 MEDTR1G021642.1 MEDTR1G031780.1 MEDTR1G052530.1 MEDTR1G058230.1 MEDTR1G076370.1 MEDTR1G080020.1 MEDTR1G086350.1 MEDTR1G097460.1 MEDTR1G097850.1 MEDTR1G098360.1 MEDTR1G099360.1 MEDTR1G102190.1 MEDTR1G105595.1 MEDTR1G105650.1 MEDTR1G105700.1 MEDTR1G105710.1 MEDTR1G105750.1 MEDTR1G105755.1 MEDTR1G105800.1 MEDTR1G105820.1 MEDTR1G105835.1 MEDTR1G105840.1 MEDTR1G107535.1…
5.56201e-49	639	3772	1.79679	GO:0036211 protein modification proc.	http://amigo.geneontology.org/amigo/term/GO:0036211	MEDTR1G004990.1 MEDTR1G010150.1 MEDTR1G013360.1 MEDTR1G021642.1 MEDTR1G031780.1 MEDTR1G040995.1 MEDTR1G046210.1 MEDTR1G047740.1 MEDTR1G052530.1 MEDTR1G058230.1 MEDTR1G062770.1 MEDTR1G063900.1 MEDTR1G066390.1 MEDTR1G076370.1 MEDTR1G080020.1 MEDTR1G086350.1 MEDTR1G086590.1 MEDTR1G087150.1 MEDTR1G098360.1 MEDTR1G102190.1 MEDTR1G105470.1 MEDTR1G105595.1 MEDTR1G105650.1 MEDTR1G105700.1 MEDTR1G105710.1…
5.56201e-49	639	3772	1.79679	GO:0006464 cellular protein modification proc.	http://amigo.geneontology.org/amigo/term/GO:0006464	MEDTR1G004990.1 MEDTR1G010150.1 MEDTR1G013360.1 MEDTR1G021642.1 MEDTR1G031780.1 MEDTR1G040995.1 MEDTR1G046210.1 MEDTR1G047740.1 MEDTR1G052530.1 MEDTR1G058230.1 MEDTR1G062770.1 MEDTR1G063900.1 MEDTR1G066390.1 MEDTR1G076370.1 MEDTR1G080020.1 MEDTR1G086350.1 MEDTR1G086590.1 MEDTR1G087150.1 MEDTR1G098360.1 MEDTR1G102190.1 MEDTR1G105470.1 MEDTR1G105595.1 MEDTR1G105650.1 MEDTR1G105700.1 MEDTR1G105710.1…
5.01453e-46	684	4214	1.72159	GO:0043412 macromolecule modification	http://amigo.geneontology.org/amigo/term/GO:0043412	MEDTR1G004990.1 MEDTR1G010150.1 MEDTR1G013360.1 MEDTR1G019290.1 MEDTR1G021642.1 MEDTR1G031780.1 MEDTR1G040995.1 MEDTR1G046210.1 MEDTR1G047740.1 MEDTR1G052530.1 MEDTR1G058230.1 MEDTR1G062770.1 MEDTR1G063900.1 MEDTR1G066390.1 MEDTR1G076370.1 MEDTR1G080020.1 MEDTR1G086350.1 MEDTR1G086590.1 MEDTR1G087150.1 MEDTR1G098360.1 MEDTR1G102190.1 MEDTR1G105470.1 MEDTR1G105595.1 MEDTR1G105650.1 MEDTR1G105700.1…
4.84372e-13	209	1288	1.72107	GO:0070887 cellular response to chemical stimulus	http://amigo.geneontology.org/amigo/term/GO:0070887	MEDTR1G029190.1 MEDTR1G054210.1 MEDTR1G069430.1 MEDTR1G070220.1 MEDTR1G071450.1 MEDTR1G089310.1 MEDTR2G010020.1 MEDTR2G019190.1 MEDTR2G028950.1 MEDTR2G032550.1 MEDTR2G035150.1 MEDTR2G035170.1 MEDTR2G035190.1 MEDTR2G035210.1 MEDTR2G035220.1 MEDTR2G035320.1 MEDTR2G038260.1 MEDTR2G042900.1 MEDTR2G044910.1 MEDTR3G009050.1 MEDTR3G009400.1 MEDTR3G051460.1 MEDTR3G081170.1 MEDTR3G089970.1 MEDTR3G089977.1…
1.39138e-32	528	3311	1.69138	GO:0051716 cellular response to stimulus	http://amigo.geneontology.org/amigo/term/GO:0051716	MEDTR1G004990.1 MEDTR1G010220.1 MEDTR1G010240.1 MEDTR1G010250.1 MEDTR1G010260.1 MEDTR1G027640.1 MEDTR1G029190.1 MEDTR1G034300.1 MEDTR1G052530.1 MEDTR1G054210.1 MEDTR1G062090.1 MEDTR1G067040.1 MEDTR1G069430.1 MEDTR1G070170.1 MEDTR1G070220.1 MEDTR1G071450.1 MEDTR1G075850.1 MEDTR1G076370.1 MEDTR1G080020.1 MEDTR1G083250.1 MEDTR1G083840.1 MEDTR1G083960.1 MEDTR1G089310.1 MEDTR1G090020.1 MEDTR1G099840.1…
2.07234e-20	342	2147	1.68951	GO:0042221 response to chemical	http://amigo.geneontology.org/amigo/term/GO:0042221	MEDTR1G015165.1 MEDTR1G029190.1 MEDTR1G033620.1 MEDTR1G054210.1 MEDTR1G067650.1 MEDTR1G069430.1 MEDTR1G070220.1 MEDTR1G071450.1 MEDTR1G083960.1 MEDTR1G089310.1 MEDTR1G115345.1 MEDTR2G010020.1 MEDTR2G019190.1 MEDTR2G028950.1 MEDTR2G032550.1 MEDTR2G035150.1 MEDTR2G035170.1 MEDTR2G035190.1 MEDTR2G035210.1 MEDTR2G035220.1 MEDTR2G035320.1 MEDTR2G038260.1 MEDTR2G042900.1 MEDTR2G044910.1 MEDTR3G009050.1…
4.79107e-14	248	1573	1.67221	GO:0044085 cellular component biogenesis	http://amigo.geneontology.org/amigo/term/GO:0044085	MEDTR1G009780.1 MEDTR1G011710.1 MEDTR1G015165.1 MEDTR1G022305.1 MEDTR1G025075.1 MEDTR1G033240.1 MEDTR1G053255.1 MEDTR1G054300.1 MEDTR1G064230.1 MEDTR1G067490.1 MEDTR1G070170.1 MEDTR1G072370.1 MEDTR1G072890.1 MEDTR1G075720.1 MEDTR1G084030.1 MEDTR1G088670.1 MEDTR1G089260.1 MEDTR1G090873.1 MEDTR1G090877.1 MEDTR1G098540.1 MEDTR1G108290.1 MEDTR1G110560.1 MEDTR1G111970.1 MEDTR1G114000.1 MEDTR2G006020.1…
1.00454e-12	231	1477	1.65882	GO:0010033 response to organic substance	http://amigo.geneontology.org/amigo/term/GO:0010033	MEDTR1G029190.1 MEDTR1G033620.1 MEDTR1G054210.1 MEDTR1G067650.1 MEDTR1G069430.1 MEDTR1G070220.1 MEDTR1G071450.1 MEDTR1G083960.1 MEDTR1G089310.1 MEDTR1G115345.1 MEDTR2G010020.1 MEDTR2G019190.1 MEDTR2G028950.1 MEDTR2G032550.1 MEDTR2G035150.1 MEDTR2G035170.1 MEDTR2G035190.1 MEDTR2G035210.1 MEDTR2G035220.1 MEDTR2G035320.1 MEDTR2G038260.1 MEDTR2G042900.1 MEDTR2G044910.1 MEDTR3G009050.1 MEDTR3G009400.1…
9.60861e-13	491	3741	1.39207	GO:0060255 reg. of macromolecule metabolic proc.	http://amigo.geneontology.org/amigo/term/GO:0060255	MEDTR1G006690.1 MEDTR1G007670.1 MEDTR1G007700.1 MEDTR1G011710.1 MEDTR1G013190.1 MEDTR1G016490.1 MEDTR1G022495.1 MEDTR1G032630.1 MEDTR1G056470.1 MEDTR1G062770.1 MEDTR1G070170.1 MEDTR1G070220.1 MEDTR1G080590.1 MEDTR1G080700.1 MEDTR1G080890.1 MEDTR1G084060.1 MEDTR1G086510.1 MEDTR1G086590.1 MEDTR1G087040.1 MEDTR1G089260.1 MEDTR1G102370.1 MEDTR1G106420.1 MEDTR1G107185.1 MEDTR1G107535.1 MEDTR2G007780.1…
2.31451e-13	577	4492	1.3624	GO:0044271 cellular nitrogen compound biosynthetic proc.	http://amigo.geneontology.org/amigo/term/GO:0044271	MEDTR1G006690.1 MEDTR1G007670.1 MEDTR1G007700.1 MEDTR1G013190.1 MEDTR1G013680.1 MEDTR1G016490.1 MEDTR1G022495.1 MEDTR1G025075.1 MEDTR1G056470.1 MEDTR1G057860.1 MEDTR1G066860.1 MEDTR1G070220.1 MEDTR1G075850.1 MEDTR1G075990.1 MEDTR1G080210.1 MEDTR1G080590.1 MEDTR1G080890.1 MEDTR1G084060.1 MEDTR1G086510.1 MEDTR1G086590.1 MEDTR1G087040.1 MEDTR1G088450.1 MEDTR1G089260.1 MEDTR1G095650.1 MEDTR1G097460.1…
DOWN genes in leaf, enrichment in Biological Prcoess
Enrichment FDR	nGenes	Pathway Genes	Fold Enrichment	Pathway	URL	Genes
6.81742e-27	28	36	14.4243	GO:0009765 photosynthesis light harvesting	http://amigo.geneontology.org/amigo/term/GO:0009765	MEDTR1G024840.1 MEDTR1G026550.1 MEDTR2G008610.1 MEDTR2G042720.1 MEDTR2G081090.1 MEDTR3G070340.1 MEDTR3G101670.1 MEDTR3G435460.1 MEDTR4G015570.1 MEDTR4G094605.1 MEDTR5G097280.1 MEDTR5G098780.1 MEDTR5G098785.1 MEDTR6G011870.1 MEDTR6G011880.1 MEDTR6G011890.1 MEDTR6G012080.1 MEDTR6G012110.1 MEDTR6G033320.1 MEDTR6G060175.1 MEDTR8G023790.1 MEDTR1G082420.1 MEDTR1G088980.1 MEDTR1G103810.1 MEDTR2G019140.1…
1.28773e-59	69	102	12.5455	GO:0010027 thylakoid membrane organization	http://amigo.geneontology.org/amigo/term/GO:0010027	MEDTR2G035660.1 MEDTR2G089795.1 MEDTR4G045980.1 MEDTR4G063705.1 MEDTR4G068210.1 MEDTR7G108300.1 MEDTR1G022450.1 MEDTR1G056520.1 MEDTR1G067200.1 MEDTR1G072170.1 MEDTR1G092860.1 MEDTR1G096460.1 MEDTR1G100220.1 MEDTR1G116320.1 MEDTR2G019790.1 MEDTR2G033020.1 MEDTR2G084565.1 MEDTR2G104030.1 MEDTR3G031360.1 MEDTR3G075230.1 MEDTR3G084860.1 MEDTR3G086040.1 MEDTR3G090490.1 MEDTR3G099470.1 MEDTR3G100910.1…
1.72888e-58	69	105	12.1871	GO:0009668 plastid membrane organization	http://amigo.geneontology.org/amigo/term/GO:0009668	MEDTR2G035660.1 MEDTR2G089795.1 MEDTR4G045980.1 MEDTR4G063705.1 MEDTR4G068210.1 MEDTR7G108300.1 MEDTR1G022450.1 MEDTR1G056520.1 MEDTR1G067200.1 MEDTR1G072170.1 MEDTR1G092860.1 MEDTR1G096460.1 MEDTR1G100220.1 MEDTR1G116320.1 MEDTR2G019790.1 MEDTR2G033020.1 MEDTR2G084565.1 MEDTR2G104030.1 MEDTR3G031360.1 MEDTR3G075230.1 MEDTR3G084860.1 MEDTR3G086040.1 MEDTR3G090490.1 MEDTR3G099470.1 MEDTR3G100910.1…
3.69378e-39	53	96	10.2387	GO:0005982 starch metabolic proc.	http://amigo.geneontology.org/amigo/term/GO:0005982	MEDTR1G090867.1 MEDTR3G094300.1 MEDTR7G104080.1 MEDTR1G041275.1 MEDTR1G082900.1 MEDTR1G088420.1 MEDTR1G090693.1 MEDTR1G092860.1 MEDTR2G008590.1 MEDTR2G021220.1 MEDTR2G023320.1 MEDTR2G082580.1 MEDTR2G094160.1 MEDTR2G101290.1 MEDTR2G101380.1 MEDTR3G061480.1 MEDTR3G062890.1 MEDTR3G065930.1 MEDTR3G070960.1 MEDTR3G075230.1 MEDTR3G082150.1 MEDTR3G089890.1 MEDTR3G091570.1 MEDTR3G092040.1 MEDTR3G092140.1…
9.47426e-51	69	126	10.1559	GO:0019684 photosynthesis light reaction	http://amigo.geneontology.org/amigo/term/GO:0019684	MEDTR1G024840.1 MEDTR1G026035.1 MEDTR1G026550.1 MEDTR1G070495.1 MEDTR1G096230.1 MEDTR1G103810.1 MEDTR2G008610.1 MEDTR2G042720.1 MEDTR2G081090.1 MEDTR2G082580.1 MEDTR2G090200.1 MEDTR3G064070.1 MEDTR3G070340.1 MEDTR3G101670.1 MEDTR3G435460.1 MEDTR4G015570.1 MEDTR4G094605.1 MEDTR4G102440.1 MEDTR4G103330.1 MEDTR5G011220.1 MEDTR5G041910.1 MEDTR5G097280.1 MEDTR5G098780.1 MEDTR5G098785.1 MEDTR6G011870.1…
4.1286e-35	48	88	10.1158	GO:0019252 starch biosynthetic proc.	http://amigo.geneontology.org/amigo/term/GO:0019252	MEDTR1G082900.1 MEDTR1G088420.1 MEDTR1G090693.1 MEDTR1G092860.1 MEDTR2G008590.1 MEDTR2G021220.1 MEDTR2G023320.1 MEDTR2G082580.1 MEDTR2G094160.1 MEDTR2G101290.1 MEDTR2G101380.1 MEDTR3G061480.1 MEDTR3G062890.1 MEDTR3G065930.1 MEDTR3G070960.1 MEDTR3G075230.1 MEDTR3G082150.1 MEDTR3G089890.1 MEDTR3G091570.1 MEDTR3G092040.1 MEDTR3G092140.1 MEDTR3G105900.1 MEDTR3G108040.1 MEDTR4G054960.1 MEDTR4G078150.1…
8.6894e-73	113	245	8.55368	GO:0015979 photosynthesis	http://amigo.geneontology.org/amigo/term/GO:0015979	MEDTR1G024840.1 MEDTR1G026035.1 MEDTR1G026550.1 MEDTR1G070495.1 MEDTR1G096230.1 MEDTR1G103810.1 MEDTR2G008610.1 MEDTR2G042720.1 MEDTR2G081090.1 MEDTR2G082580.1 MEDTR2G090200.1 MEDTR3G064070.1 MEDTR3G070340.1 MEDTR3G101670.1 MEDTR3G435460.1 MEDTR4G015570.1 MEDTR4G094605.1 MEDTR4G102440.1 MEDTR4G103330.1 MEDTR5G011220.1 MEDTR5G041910.1 MEDTR5G097280.1 MEDTR5G098780.1 MEDTR5G098785.1 MEDTR6G011870.1…
6.03705e-74	126	305	7.66146	GO:0009657 plastid organization	http://amigo.geneontology.org/amigo/term/GO:0009657	MEDTR1G072170.1 MEDTR1G072690.1 MEDTR1G094190.1 MEDTR2G005910.1 MEDTR2G035660.1 MEDTR2G049780.1 MEDTR2G067230.1 MEDTR2G076320.1 MEDTR2G087590.1 MEDTR2G089795.1 MEDTR2G437160.1 MEDTR2G437990.1 MEDTR3G014240.1 MEDTR3G019320.1 MEDTR3G063200.1 MEDTR3G091780.1 MEDTR3G092710.1 MEDTR3G101770.1 MEDTR4G015540.1 MEDTR4G045980.1 MEDTR4G063705.1 MEDTR4G068210.1 MEDTR4G119570.1 MEDTR5G021990.1 MEDTR5G043020.1…
2.68154e-27	58	180	5.9758	GO:0009250 glucan biosynthetic proc.	http://amigo.geneontology.org/amigo/term/GO:0009250	MEDTR2G016630.1 MEDTR4G108780.1 MEDTR4G130510.1 MEDTR6G015875.1 MEDTR8G037260.1 MEDTR1G082900.1 MEDTR1G088420.1 MEDTR1G090693.1 MEDTR1G092860.1 MEDTR2G008590.1 MEDTR2G021220.1 MEDTR2G023320.1 MEDTR2G061380.1 MEDTR2G082580.1 MEDTR2G087960.1 MEDTR2G094160.1 MEDTR2G101290.1 MEDTR2G101380.1 MEDTR2G438220.1 MEDTR3G061480.1 MEDTR3G062890.1 MEDTR3G065930.1 MEDTR3G070960.1 MEDTR3G075230.1 MEDTR3G082150.1…
6.99333e-25	58	199	5.40525	GO:0009658 chloroplast organization	http://amigo.geneontology.org/amigo/term/GO:0009658	MEDTR1G072690.1 MEDTR2G005910.1 MEDTR2G035660.1 MEDTR2G049780.1 MEDTR2G067230.1 MEDTR2G076320.1 MEDTR2G087590.1 MEDTR2G437160.1 MEDTR2G437990.1 MEDTR3G019320.1 MEDTR3G063200.1 MEDTR3G091780.1 MEDTR3G092710.1 MEDTR3G101770.1 MEDTR4G119570.1 MEDTR5G021990.1 MEDTR5G043020.1 MEDTR5G053270.1 MEDTR6G013150.1 MEDTR7G080620.1 MEDTR7G081270.1 MEDTR7G082660.1 MEDTR7G108300.1 MEDTR8G005155.1 MEDTR8G070840.1…
1.06318e-25	63	227	5.14701	GO:0033692 cellular polysaccharide biosynthetic proc.	http://amigo.geneontology.org/amigo/term/GO:0033692	MEDTR2G016630.1 MEDTR3G110142.1 MEDTR4G108780.1 MEDTR4G130510.1 MEDTR5G025590.1 MEDTR6G015875.1 MEDTR8G037260.1 MEDTR8G093870.1 MEDTR1G082900.1 MEDTR1G088420.1 MEDTR1G090693.1 MEDTR1G092860.1 MEDTR2G008590.1 MEDTR2G021220.1 MEDTR2G023320.1 MEDTR2G061380.1 MEDTR2G082580.1 MEDTR2G087960.1 MEDTR2G094160.1 MEDTR2G101290.1 MEDTR2G101380.1 MEDTR2G438220.1 MEDTR3G061480.1 MEDTR3G062890.1 MEDTR3G065930.1…
6.00825e-28	71	264	4.98764	GO:0000271 polysaccharide biosynthetic proc.	http://amigo.geneontology.org/amigo/term/GO:0000271	MEDTR2G016630.1 MEDTR3G110142.1 MEDTR4G108780.1 MEDTR4G130510.1 MEDTR5G025590.1 MEDTR6G015875.1 MEDTR8G037260.1 MEDTR8G093870.1 MEDTR1G070490.1 MEDTR1G082900.1 MEDTR1G088420.1 MEDTR1G090693.1 MEDTR1G092860.1 MEDTR2G008590.1 MEDTR2G021220.1 MEDTR2G023320.1 MEDTR2G061380.1 MEDTR2G082580.1 MEDTR2G082650.1 MEDTR2G087960.1 MEDTR2G094160.1 MEDTR2G101290.1 MEDTR2G101380.1 MEDTR2G438220.1 MEDTR2G461670.1…
2.27422e-25	68	267	4.72322	GO:0034637 cellular carbohydrate biosynthetic proc.	http://amigo.geneontology.org/amigo/term/GO:0034637	MEDTR2G016630.1 MEDTR3G110142.1 MEDTR4G093620.1 MEDTR4G108780.1 MEDTR4G130510.1 MEDTR5G025590.1 MEDTR6G015875.1 MEDTR6G035305.1 MEDTR7G066120.1 MEDTR8G037260.1 MEDTR8G093870.1 MEDTR1G054980.1 MEDTR1G082900.1 MEDTR1G088420.1 MEDTR1G090693.1 MEDTR1G092860.1 MEDTR2G008590.1 MEDTR2G021220.1 MEDTR2G023320.1 MEDTR2G061380.1 MEDTR2G082580.1 MEDTR2G087960.1 MEDTR2G094160.1 MEDTR2G101290.1 MEDTR2G101380.1…
1.40672e-27	77	313	4.56233	GO:0061024 membrane organization	http://amigo.geneontology.org/amigo/term/GO:0061024	MEDTR2G035660.1 MEDTR2G087590.1 MEDTR2G089795.1 MEDTR2G089995.1 MEDTR3G024170.1 MEDTR4G045980.1 MEDTR4G063705.1 MEDTR4G068210.1 MEDTR7G077880.1 MEDTR7G108300.1 MEDTR1G022450.1 MEDTR1G056520.1 MEDTR1G067200.1 MEDTR1G072170.1 MEDTR1G092860.1 MEDTR1G096460.1 MEDTR1G100220.1 MEDTR1G116320.1 MEDTR2G019790.1 MEDTR2G033020.1 MEDTR2G084565.1 MEDTR2G104030.1 MEDTR3G031360.1 MEDTR3G075230.1 MEDTR3G084860.1…
4.34077e-26	73	298	4.54305	GO:0006073 cellular glucan metabolic proc.	http://amigo.geneontology.org/amigo/term/GO:0006073	MEDTR1G090867.1 MEDTR2G016630.1 MEDTR3G064480.1 MEDTR3G064490.1 MEDTR3G094300.1 MEDTR4G082950.1 MEDTR4G108780.1 MEDTR4G130510.1 MEDTR6G015875.1 MEDTR7G104080.1 MEDTR8G037260.1 MEDTR8G093870.1 MEDTR1G041275.1 MEDTR1G063020.1 MEDTR1G082900.1 MEDTR1G088420.1 MEDTR1G090693.1 MEDTR1G092860.1 MEDTR2G008590.1 MEDTR2G021220.1 MEDTR2G023320.1 MEDTR2G061380.1 MEDTR2G082580.1 MEDTR2G087960.1 MEDTR2G094160.1…
5.08562e-31	89	371	4.44894	GO:0016051 carbohydrate biosynthetic proc.	http://amigo.geneontology.org/amigo/term/GO:0016051	MEDTR2G016630.1 MEDTR2G066110.1 MEDTR3G110142.1 MEDTR4G093620.1 MEDTR4G108780.1 MEDTR4G130510.1 MEDTR5G025590.1 MEDTR5G065880.1 MEDTR6G009330.1 MEDTR6G015875.1 MEDTR6G018680.1 MEDTR6G035305.1 MEDTR7G066120.1 MEDTR7G081220.1 MEDTR7G103020.1 MEDTR8G037260.1 MEDTR8G093870.1 MEDTR1G054980.1 MEDTR1G070490.1 MEDTR1G082900.1 MEDTR1G088420.1 MEDTR1G090693.1 MEDTR1G092860.1 MEDTR2G008590.1 MEDTR2G021220.1…
5.43355e-25	73	310	4.36719	GO:0044042 glucan metabolic proc.	http://amigo.geneontology.org/amigo/term/GO:0044042	MEDTR1G090867.1 MEDTR2G016630.1 MEDTR3G064480.1 MEDTR3G064490.1 MEDTR3G094300.1 MEDTR4G082950.1 MEDTR4G108780.1 MEDTR4G130510.1 MEDTR6G015875.1 MEDTR7G104080.1 MEDTR8G037260.1 MEDTR8G093870.1 MEDTR1G041275.1 MEDTR1G063020.1 MEDTR1G082900.1 MEDTR1G088420.1 MEDTR1G090693.1 MEDTR1G092860.1 MEDTR2G008590.1 MEDTR2G021220.1 MEDTR2G023320.1 MEDTR2G061380.1 MEDTR2G082580.1 MEDTR2G087960.1 MEDTR2G094160.1…
3.7787e-26	85	395	3.99082	GO:0044264 cellular polysaccharide metabolic proc.	http://amigo.geneontology.org/amigo/term/GO:0044264	MEDTR1G087240.1 MEDTR1G090867.1 MEDTR2G016630.1 MEDTR3G064480.1 MEDTR3G064490.1 MEDTR3G074060.1 MEDTR3G094300.1 MEDTR3G110142.1 MEDTR4G082950.1 MEDTR4G108780.1 MEDTR4G130510.1 MEDTR5G025590.1 MEDTR5G030860.1 MEDTR5G062320.1 MEDTR6G015875.1 MEDTR7G104080.1 MEDTR8G037260.1 MEDTR8G093870.1 MEDTR1G041275.1 MEDTR1G063020.1 MEDTR1G082900.1 MEDTR1G088420.1 MEDTR1G090693.1 MEDTR1G092860.1 MEDTR2G005910.1…
2.05362e-38	126	591	3.95388	GO:0006091 generation of precursor metabolites and energy	http://amigo.geneontology.org/amigo/term/GO:0006091	MEDTR1G024840.1 MEDTR1G025140.1 MEDTR1G026035.1 MEDTR1G026550.1 MEDTR1G028320.1 MEDTR1G028330.1 MEDTR1G070495.1 MEDTR1G075520.1 MEDTR1G076130.1 MEDTR1G090730.1 MEDTR1G096230.1 MEDTR1G103810.1 MEDTR1G116120.1 MEDTR2G008610.1 MEDTR2G042720.1 MEDTR2G066110.1 MEDTR2G081090.1 MEDTR2G082580.1 MEDTR2G090200.1 MEDTR2G101380.1 MEDTR3G064070.1 MEDTR3G064480.1 MEDTR3G064490.1 MEDTR3G070340.1 MEDTR3G101670.1…
2.5384e-26	94	471	3.70124	GO:0006790 sulfur compound metabolic proc.	http://amigo.geneontology.org/amigo/term/GO:0006790	MEDTR1G030430.1 MEDTR1G050432.1 MEDTR2G011680.1 MEDTR2G070140.1 MEDTR2G086090.1 MEDTR4G015260.1 MEDTR4G066340.1 MEDTR4G087520.1 MEDTR4G087900.1 MEDTR4G094672.1 MEDTR4G128620.1 MEDTR5G037380.1 MEDTR5G072540.1 MEDTR5G072550.1 MEDTR6G016335.1 MEDTR6G023975.1 MEDTR6G027920.1 MEDTR6G086600.1 MEDTR6G089570.1 MEDTR6G090280.1 MEDTR7G033410.1 MEDTR7G053220.1 MEDTR7G067340.1 MEDTR7G080930.1 MEDTR7G084850.1…
5.49579e-29	110	577	3.53555	GO:0044262 cellular carbohydrate metabolic proc.	http://amigo.geneontology.org/amigo/term/GO:0044262	MEDTR1G087240.1 MEDTR1G090867.1 MEDTR2G016630.1 MEDTR3G064480.1 MEDTR3G064490.1 MEDTR3G074060.1 MEDTR3G094300.1 MEDTR3G110142.1 MEDTR4G082950.1 MEDTR4G093620.1 MEDTR4G108780.1 MEDTR4G108800.1 MEDTR4G130510.1 MEDTR5G025590.1 MEDTR5G030860.1 MEDTR5G062320.1 MEDTR6G015875.1 MEDTR6G035305.1 MEDTR7G009060.1 MEDTR7G066120.1 MEDTR7G103020.1 MEDTR7G104080.1 MEDTR8G037260.1 MEDTR8G092170.1 MEDTR8G093870.1…
3.43501e-24	96	522	3.41068	GO:0006520 cellular amino acid metabolic proc.	http://amigo.geneontology.org/amigo/term/GO:0006520	MEDTR1G016230.1 MEDTR1G061800.1 MEDTR1G095360.1 MEDTR1G107525.1 MEDTR2G009750.1 MEDTR2G021242.1 MEDTR2G021255.1 MEDTR2G030400.1 MEDTR2G088130.1 MEDTR2G436760.1 MEDTR3G025840.1 MEDTR3G049410.1 MEDTR3G051120.1 MEDTR3G070290.1 MEDTR3G083180.1 MEDTR3G084500.1 MEDTR3G099470.1 MEDTR3G100910.1 MEDTR3G104850.1 MEDTR3G106560.1 MEDTR3G110360.1 MEDTR3G118360.1 MEDTR3G466250.1 MEDTR4G024960.1 MEDTR4G079780.1…
1.96045e-31	133	756	3.26265	GO:0044283 small molecule biosynthetic proc.	http://amigo.geneontology.org/amigo/term/GO:0044283	MEDTR1G050432.1 MEDTR1G061800.1 MEDTR1G069385.1 MEDTR1G081840.1 MEDTR1G090913.1 MEDTR1G095360.1 MEDTR2G021242.1 MEDTR2G021255.1 MEDTR2G043530.1 MEDTR2G066110.1 MEDTR2G078060.1 MEDTR2G088130.1 MEDTR2G450530.1 MEDTR3G020670.1 MEDTR3G025840.1 MEDTR3G049410.1 MEDTR3G051120.1 MEDTR3G070290.1 MEDTR3G074250.1 MEDTR3G084500.1 MEDTR3G101350.1 MEDTR4G015590.1 MEDTR4G076520.1 MEDTR4G079780.1 MEDTR4G087520.1…
5.82945e-45	196	1144	3.17739	GO:0043436 oxoacid metabolic proc.	http://amigo.geneontology.org/amigo/term/GO:0043436	MEDTR1G016230.1 MEDTR1G025140.1 MEDTR1G030750.1 MEDTR1G050432.1 MEDTR1G057830.1 MEDTR1G061800.1 MEDTR1G069385.1 MEDTR1G075520.1 MEDTR1G076130.1 MEDTR1G090730.1 MEDTR1G095360.1 MEDTR1G107525.1 MEDTR1G418545.1 MEDTR2G009750.1 MEDTR2G021242.1 MEDTR2G021255.1 MEDTR2G023500.1 MEDTR2G030240.1 MEDTR2G030400.1 MEDTR2G043530.1 MEDTR2G066110.1 MEDTR2G072510.1 MEDTR2G078060.1 MEDTR2G088130.1 MEDTR2G094160.1…
7.21204e-44	199	1194	3.09093	GO:0006082 organic acid metabolic proc.	http://amigo.geneontology.org/amigo/term/GO:0006082	MEDTR1G016230.1 MEDTR1G025140.1 MEDTR1G030750.1 MEDTR1G050432.1 MEDTR1G057830.1 MEDTR1G061800.1 MEDTR1G069385.1 MEDTR1G075520.1 MEDTR1G076130.1 MEDTR1G081840.1 MEDTR1G090730.1 MEDTR1G095360.1 MEDTR1G107525.1 MEDTR1G418545.1 MEDTR2G009750.1 MEDTR2G021242.1 MEDTR2G021255.1 MEDTR2G023500.1 MEDTR2G030240.1 MEDTR2G030400.1 MEDTR2G043530.1 MEDTR2G066110.1 MEDTR2G072510.1 MEDTR2G078060.1 MEDTR2G088130.1…
3.4813e-39	179	1076	3.08519	GO:0019752 carboxylic acid metabolic proc.	http://amigo.geneontology.org/amigo/term/GO:0019752	MEDTR1G016230.1 MEDTR1G025140.1 MEDTR1G030750.1 MEDTR1G050432.1 MEDTR1G057830.1 MEDTR1G061800.1 MEDTR1G069385.1 MEDTR1G075520.1 MEDTR1G076130.1 MEDTR1G090730.1 MEDTR1G095360.1 MEDTR1G107525.1 MEDTR1G418545.1 MEDTR2G009750.1 MEDTR2G021242.1 MEDTR2G021255.1 MEDTR2G023500.1 MEDTR2G030240.1 MEDTR2G030400.1 MEDTR2G043530.1 MEDTR2G066110.1 MEDTR2G072510.1 MEDTR2G078060.1 MEDTR2G088130.1 MEDTR2G094160.1…
3.56229e-59	300	1954	2.84733	GO:0044281 small molecule metabolic proc.	http://amigo.geneontology.org/amigo/term/GO:0044281	MEDTR1G016230.1 MEDTR1G025140.1 MEDTR1G029620.1 MEDTR1G030450.1 MEDTR1G030750.1 MEDTR1G050432.1 MEDTR1G057830.1 MEDTR1G061800.1 MEDTR1G069385.1 MEDTR1G075520.1 MEDTR1G076130.1 MEDTR1G076720.1 MEDTR1G076730.1 MEDTR1G076850.1 MEDTR1G081840.1 MEDTR1G090730.1 MEDTR1G090913.1 MEDTR1G095360.1 MEDTR1G107525.1 MEDTR1G418545.1 MEDTR2G009750.1 MEDTR2G021242.1 MEDTR2G021255.1 MEDTR2G023290.1 MEDTR2G023500.1…
2.00538e-34	209	1498	2.58747	GO:0005975 carbohydrate metabolic proc.	http://amigo.geneontology.org/amigo/term/GO:0005975	MEDTR1G025140.1 MEDTR1G076850.1 MEDTR1G086540.1 MEDTR1G087240.1 MEDTR1G090867.1 MEDTR2G016630.1 MEDTR2G066110.1 MEDTR3G064480.1 MEDTR3G064490.1 MEDTR3G074060.1 MEDTR3G094300.1 MEDTR3G110142.1 MEDTR3G115920.1 MEDTR4G057670.1 MEDTR4G071860.1 MEDTR4G071880.1 MEDTR4G082950.1 MEDTR4G083340.1 MEDTR4G085930.1 MEDTR4G093620.1 MEDTR4G108780.1 MEDTR4G108800.1 MEDTR4G130510.1 MEDTR5G025590.1 MEDTR5G030860.1…
1.72388e-23	187	1539	2.25343	GO:0048856 anatomical structure development	http://amigo.geneontology.org/amigo/term/GO:0048856	MEDTR1G007540.1 MEDTR1G007580.1 MEDTR1G077840.1 MEDTR1G080600.1 MEDTR1G081840.1 MEDTR1G085500.1 MEDTR1G102980.1 MEDTR2G014870.1 MEDTR2G076670.1 MEDTR2G087590.1 MEDTR2G090875.1 MEDTR2G092930.1 MEDTR2G096080.1 MEDTR3G050060.1 MEDTR4G087520.1 MEDTR4G101660.1 MEDTR4G105200.1 MEDTR5G014840.1 MEDTR5G078290.1 MEDTR6G464620.1 MEDTR8G056860.1 MEDTR8G066260.1 MEDTR1G015530.1 MEDTR1G016920.1 MEDTR1G035250.1…
4.7804e-24	203	1718	2.19136	GO:0032502 developmental proc.	http://amigo.geneontology.org/amigo/term/GO:0032502	MEDTR1G007540.1 MEDTR1G007580.1 MEDTR1G077840.1 MEDTR1G080600.1 MEDTR1G081840.1 MEDTR1G085500.1 MEDTR1G102980.1 MEDTR2G014870.1 MEDTR2G049780.1 MEDTR2G067230.1 MEDTR2G076320.1 MEDTR2G076670.1 MEDTR2G087590.1 MEDTR2G088730.1 MEDTR2G090875.1 MEDTR2G092930.1 MEDTR2G096080.1 MEDTR2G437160.1 MEDTR2G437990.1 MEDTR3G050060.1 MEDTR3G092710.1 MEDTR4G070060.1 MEDTR4G087520.1 MEDTR4G101660.1 MEDTR4G102380.1…
