# Supplementary material for: Medicago Mting1 Mting2 double knockout mutants are extremely dwarfed and never flower implicating essential MtING functions in growth and flowering
Source: BMC Plant Biol. 2025 Apr 1;25:410. doi: 10.1186/s12870-025-06432-x (PMC11960017; doi:10.1186/s12870-025-06432-x)
Supplement: Supplementary file 4 — Supplementary Material 4: Table 4. Expression of candidate differentially expressed genes identified from the apex and leaf of all Mting mutants in RNA-seq (a), the Cheng list [13] (b), and candidates validated by RT-qPCR (c). [file 12870_2025_6432_MOESM4_ESM.xlsx]

## Sheet: RNA-seq log2FC
Flowering-related genes, MADS-box, and development		Mting mutants apex								Flowering-related genes, MADS-box, and development		Mting mutants leaf
Gene ID	Gene description	Mting1-1	Mting2-11	Mting1-1 Mting2-11	Mting1-7	Mting2-2	Mting1-7 Mting2-2			Gene ID	Gene description	Mting1-1	Mting2-11	Mting1-1 Mting2-11	Mting1-7	Mting2-2	Mting1-7 Mting2-2
Medtr1g046460.1	MtING1	-1.26971		-1.27209	-3.41529		-3.01582			Medtr1g046460	MtING1	-1.2004		-1.15542	-2.39843		-2.64995
Medtr7g085450.1	MtING2					-5.63508	-4.12595			Medtr7g085450.1	MtING2					-5.48757	-4.74663
Medtr7g075870.1	MtSOC1a						-2.03314			Medtr2g017865.1	AGA-like			-2.68734			-3.54179
Medtr7g075870.2	MtSOC1a						-4.25979			Medtr1g101970.1	AGL-17						-1.42876
Medtr8g033250.1	MtSOC1b					-1.42395	-3.64233			Medtr4g102530.1	AGL19				-1.11762	-2.49989	-1.98294
Medtr8g033220.1	MtSOC1c						-1.34407			Medtr3g452380.1	AGL-5 (AGA)					1.71195	2.10054
Medtr8g066260.1	AP1			-3.20083		-6.56796	-6.48989			Medtr4g032620.1	AGL-80						-2.25445
Medtr5g046790.1	CAULIFLOWER A-like (AP1b)					-6.8661	-6.80458			Medtr8g066260	AP1	2.70725
Medtr2g461760.1	FRUITFULLA						-2.2204			Medtr8g066260.1	AP1			3.20556		-2.06257	-1.10006
Medtr4g109830.1	FRUITFULLb						-3.37941			Medtr6g464720.1	CAULIFLOWER D-like						-2.30239
Medtr7g016630.1	FRUITFULLc					-4.65076	-6.53096			Medtr4g109810.1	CMB1, SEP1						-2.43573
Medtr7g006690.1	MtFTb2						-2.07824			Medtr5g021270.1	SEP-3, DEFICIENT						-2.04572
Medtr1g060190.1	TFL1c					1.24723				Medtr3g084980.1	SEP3-like AGL-9						-1.34733
Medtr4g109810.1	CMB1, SEP1			-1.49264			-3.67271			Medtr2g461760.1	FRUITFULLA						-3.199
Medtr6g015975.1	SEP1						-5.91156			Medtr4g109830.1	FRUITFULLb			-1.24592			-2.21559
Medtr4g093970.1	SVP-like						1.14792			Medtr7g016630.1	FRUITFULLc					-6.12844	-3.71356
Medtr5g066180.1	SVP-like						1.54401			Medtr7g084970.1	MtFTa1						-2.46388
Medtr1g101970.1	AGL-17					-2.53341	-3.91809			Medtr7g006630.1	MtFTb1					-3.36687	-5.30844
Medtr4g102530.1	AGL19					-1.01536				Medtr7g006690.1	MtFTb2					-2.43994	-4.07419
Medtr3g452380.1	AGL-5 (AGA)					3.73904	3.12627			Medtr3g113030.1	AP3-like						1.07271
Medtr4g032620.1	AGL-80						-1.84586			Medtr4g094868.2	MtAP2b					-1.11759
Medtr2g078680.1	AP2 domain class transcription factor						1.4027			Medtr8g075130.1	MtFDb					3.34804	3.33029
Medtr3g072610.1	AP2 domain class transcription factor						3.2252			Medtr5g066180.1	SVP-like	1.11096		1.76309		1.34869	3.20548
Medtr5g009410.1	AP2 domain class transcription factor						1.46931			Medtr1g019130.1	wuschel-related homeobox protein					1.25222	1.60158
Medtr8g006815.1	AP2 domain class transcription factor						5.43393			Medtr2g016210.1	MADS-box transcription factor family protein					2.05618	5.15342
Medtr4g086165.1	AP2/ERF domain transcription factor						6.33509			Medtr4g063790.1	MADS-box transcription factor family protein						5.27673
Medtr1g038300.1	MADS-box transcription factor					2.36697	1.70966			Medtr4g094638.1	MADS-box transcription factor family protein						-2.32387
Medtr1g090783.1	MADS-box transcription factor family protein						-2.73217			Medtr7g033800.1	lateral organ boundaries (LOB) domain protein						1.29927
Medtr2g016210.1	MADS-box transcription factor family protein		3.60854			4.28328	4.80382			Medtr1g016490	BEL1-like homeodomain protein		2.27839
Medtr4g063790.1	MADS-box transcription factor family protein						2.36316			Medtr1g016490.1	BEL1-like homeodomain protein			3.16398	3.50597	2.66415	2.16649
										Medtr2g078680.1	AP2 domain class transcription factor					1.04823	3.70054
										Medtr3g072610.1	AP2 domain class transcription factor						5.88867
Vernalisation pathway		Mting mutants apex								Medtr5g009410.1	AP2 domain class transcription factor				1.09042	1.86395	4.01594
Gene ID	Gene description	Mting1-1	Mting2-11	Mting1-1 Mting2-11	Mting1-7	Mting2-2	Mting1-7 Mting2-2			Medtr7g117690.1	AP2 domain class transcription factor						-1.22571
Medtr2g091015.1	frigida-LIKE protein					1.35426	1.6496			Medtr8g006815.1	AP2 domain class transcription factor						6.89351
Medtr2g091110.1	frigida-LIKE protein					1.63948	2.96925			Medtr4g086165.1	AP2/ERF domain transcription factor						6.16985
Medtr2g091245.1	frigida-LIKE protein						1.20996			Medtr4g097520.1	AP2-like ethylene-responsive transcription factor						-1.59746
Medtr2g091370.1	frigida-LIKE protein					-1.17164	-1.83376			Medtr4g127930.1	AP2-like ethylene-responsive transcription factor					1.27022
										Medtr8g105590	MtFKF1		1.27434
										Medtr8g105590.1	MtFKF1					3.0182	4.32089
Photoperiod pathway		Mting mutants apex								Medtr7g115340.2	MtFLKa					8.73376	9.1085
Gene ID	Gene description	Mting1-1	Mting2-11	Mting1-1 Mting2-11	Mting1-7	Mting2-2	Mting1-7 Mting2-2			Medtr5g017040.1	MtSPT				-1.81759		-2.06647
Medtr5g041530.1	MtCDF3						-1.9622
Medtr5g072780.1	MtCMF3						-2.96917
Medtr7g018170.1	MtCOLa					-1.08142	-1.36161			Vernalisation pathway		Mting mutants leaf
Medtr8g104190.1	MtCOLi						-1.3806			Gene ID	Gene description	Mting1-1	Mting2-11	Mting1-1 Mting2-11	Mting1-7	Mting2-2	Mting1-7 Mting2-2
Medtr2g088900.1	MtCOLj					-1.28678	-1.25376			Medtr2g010420.1	frigida-LIKE protein						-1.80106
Medtr3g113070.1	CCT domain gene					1.71738	2.25548			Medtr2g091015	frigida-LIKE protein	-1.52219
Medtr3g117320.1	CCT domain gene					1.53451	2.34316			Medtr2g091110.1	frigida-LIKE protein					2.36921	4.90394
Medtr3g070490.1	MtELF4						1.00469			Medtr2g091290.1	frigida-LIKE protein						-1.06529
Medtr1g084980.1	MtPIF3a						-1.23228			Medtr5g078510.1	frigida-LIKE protein					1.44102	1.58446
Medtr7g111320.1	MtPIF3b						1.48459
Medtr7g118260.1	MtPRR59c		-1.43808
Medtr7g118260.3	MtPRR59c					-1.65844				Photoperiod pathway		Mting mutants leaf
Medtr1g093600.1	MtTEM1						3.51147			Gene ID	Gene description	Mting1-1	Mting2-11	Mting1-1 Mting2-11	Mting1-7	Mting2-2	Mting1-7 Mting2-2
Medtr5g053920.1	MtTEM2						2.71305			Medtr1g023260.3	CCT domain gene						-1.93441
										Medtr2g073370.1	CCT domain gene			4.47984		5.11263	6.54686
										Medtr4g046640.1	CCT domain gene						-2.66301
Age-related pathway		Mting mutants apex								Medtr4g071200.1	CCT domain gene					2.38384
Gene ID	Gene description	Mting1-1	Mting2-11	Mting1-1 Mting2-11	Mting1-7	Mting2-2	Mting1-7 Mting2-2			Medtr2g044910.1	divergent CCT motif protein						1.54543
Medtr1g053715.1	MtSPL15b						-1.24606			Medtr2g044910.2	divergent CCT motif protein						2.89553
Medtr4g088555.1	MtSPL3						1.28001			Medtr4g124360.1	divergent CCT motif protein						1.05005
Medtr6g015350.1	TCP family transcription factor						1.71638			Medtr3g116770.2	MtCBL1						-1.36071
Medtr7g018500.1	TCP family transcription factor					1.12697				Medtr7g092510.1	MtCBL12						-1.10605
										Medtr4g070320.1	MtCBL2						-2.60319
										Medtr8g012290.1	MtCBL4						1.79584
Senescence-associated pathway		Mting mutants apex								Medtr5g041530.1	MtCDF3						-1.29265
Gene ID	Gene description	Mting1-1	Mting2-11	Mting1-1 Mting2-11	Mting1-7	Mting2-2	Mting1-7 Mting2-2			Medtr6g012450.1	MtCDF4						-1.04505
Medtr0052s0070.1	senescence-associated protein					1.68342	2.37984			Medtr7g010950.1	MtCDF6						-1.16227
Medtr0052s0130.1	senescence-associated protein				3.10513	2.24345	4.50222			Medtr2g016030.1	MtCDFa						2.4418
Medtr0052s0150.1	senescence-associated protein					1.79297	1.73231			Medtr3g435480.1	MtCDFb						-1.04157
Medtr0052s0160.1	senescence-associated protein				4.36526	3.89057	5.82197			Medtr4g082060.1	MtCDFc						-1.20745
Medtr0055s0090.1	senescence-associated protein				2.3153	2.57486	3.76269			Medtr5g041380.1	MtCDFd						1.12198
Medtr0055s0110.1	senescence-associated protein				1.39917	1.98442	2.83198			Medtr5g041400.1	MtCDFe						1.00951
Medtr0152s0090.1	senescence-associated protein				1.51267	2.30787	2.84771			Medtr6g027450.1	MtCDFf					1.46964
Medtr3g467360.1	senescence-associated protein						2.27274			Medtr3g091340.1	MtCMF10			-1.54966
Medtr6g007980.2	senescence-associated protein						4.59746			Medtr2g096080.1	MtCMF12					-1.47213	-2.41902
Medtr6g008015.1	senescence-associated protein						2.18898			Medtr1g073350.1	MtCMF16				-1.74492	-1.58252	-1.63592
										Medtr4g127420.1	MtCMF2					1.2876	1.28331
										Medtr5g072780.1	MtCMF3			2.18458			2.01383
Cell-wall related		Mting mutants apex								Medtr1g008220.1	MtCMF9					2.48385	4.0291
Gene ID	Gene description	Mting1-1	Mting2-11	Mting1-1 Mting2-11	Mting1-7	Mting2-2	Mting1-7 Mting2-2			Medtr3g082630.2	MtCOLe					3.74561	4.47623
Medtr3g084630.1	xyloglucan endotransglucosylase/hydrolase family protein						1.40731			Medtr5g069480.1	MtCOLf			1.12576		1.56326	1.42742
Medtr4g128570.1	xyloglucan endotransglucosylase/hydrolase family protein						5.12279			Medtr8g104190.1	MtCOLi						-1.78452
Medtr4g128580.1	xyloglucan endotransglucosylase/hydrolase family protein						6.60161			Medtr2g088900.1	MtCOLj					-3.70161	-3.47621
Medtr4g128590.1	xyloglucan endotransglucosylase/hydrolase family protein						3.43813			Medtr1g110870.1	MtCOLk			1.04129
Medtr8g102220.1	xyloglucan endotransglucosylase/hydrolase family protein						1.05499			Medtr1g043190.1	MtCRY2B					-1.11956
Medtr4g097650.1	xyloglucan endotransglucosylase/hydrolase, putative				-1.7639	-1.01053	-1.8982			Medtr2g058520.1	MtE1					-1.70441	-2.15328
Medtr1g072420.1	xyloglucanase-specific endoglucanase inhibitor protein						8.95115			Medtr1g084980.1	MtPIF3a			-1.02568		-2.06667	-2.30607
Medtr1g093100.1	xyloglucanase-specific endoglucanase inhibitor protein						1.58315			Medtr3g449770.1	MtPIF45						-1.46248
Medtr2g022430.1	xyloglucanase-specific endoglucanase inhibitor protein						1.19663			Medtr4g061360.1	MtPRR37a					-1.67796
Medtr2g022450.1	xyloglucanase-specific endoglucanase inhibitor protein						4.97183			Medtr3g092780.1	MtPRR59a					2.43294	3.41216
Medtr7g023740.1	polygalacturonase inhibitor						4.79819			Medtr8g024260.1	MtPRR59b					-1.75251	-1.67166
Medtr7g023630.1	polygalacturonase inhibitor protein			-3.24203			-1.85044			Medtr7g118260	MtPRR59c		-1.04951
Medtr8g065010.1	polygalacturonase plant-like protein						-1.0191			Medtr7g118260.1	MtPRR59c					-1.90254	-1.02182
Medtr1g086890.1	plant invertase/pectin methylesterase inhibitor						3.05786			Medtr7g118260.3	MtPRR59c					-1.32804
Medtr1g088540.1	plant invertase/pectin methylesterase inhibitor						-2.07824			Medtr3g103970.1	MtELF3a					1.24532	2.42349
Medtr4g029550.1	extensin-like repeat protein				2.06314	2.81464	3.63033			Medtr1g016920.1	MtELF3b						-1.07979
Medtr4g029600.1	extensin-like repeat protein						1.15937			Medtr3g070490.1	MtELF4					2.31125	4.55096
Medtr4g130510.1	cellulose synthase-like protein						-1.51387			Medtr8g015480.1	ELF3-like						-1.36255
Medtr5g029190.1	cellulose synthase-like protein						3.02846			Medtr7g112460.1	TPL-like						1.20188
Medtr1g073740.1	cellulose synthase-like protein D3						2.33688			Medtr1g093600.1	MtTEM1						2.65427
Medtr7g011060.1	expansin A10						-1.02361			Medtr5g053920.1	MtTEM2						1.01812
Medtr1g026020.1	expansin-A1-like protein						1.80128			Medtr4g108880	MtTOC1a		1.76588	1.22198	1.01401	2.77362	3.35217
Medtr8g072000.1	pectinacetylesterase family protein					-1.12694				Medtr5g095740.1	NF-YB like						-1.38843
Medtr8g072000.2	pectinacetylesterase family protein						1.28487			Medtr3g099180.2	NF-YC like						-1.42511
Medtr3g010770.1	pectinesterase/pectinesterase inhibitor						1.73592			Medtr2g085210.2	SPA1-like					-1.22559	-1.66
Medtr7g050980.1	pectinesterase/pectinesterase inhibitor						2.70547
										Age-related pathway		Mting mutants leaf
Chromatin remodelling and zinc finger TFs		Mting mutants apex								Gene ID	Gene description	Mting1-1	Mting2-11	Mting1-1 Mting2-11	Mting1-7	Mting2-2	Mting1-7 Mting2-2
Gene ID	Gene description	Mting1-1	Mting2-11	Mting1-1 Mting2-11	Mting1-7	Mting2-2	Mting1-7 Mting2-2			Medtr7g092930.1	MtSPL15a						-1.39557
Medtr3g101100.1	histone acetylation protein	1.14935		1.43158		1.11798	3.36135			Medtr4g088555.1	MtSPL3						1.71442
Medtr5g085310.1	histone acetylation protein		-5.60241	-3.45589		-3.79559	-1.47119			Medtr2g014200.1	MtSPL4						3.7999
Medtr5g017020.2	histone acetyltransferase of the CBP family protein		-11.121	-10.7624		-7.51967				Medtr8g463140.1	MtSPL5b					1.20565
Medtr7g109560.1	histone-lysine N-methyltransferase					1.74926				Medtr7g444860.1	MtSPL9					1.34723
Medtr1g007700.1	histone-lysine N-methyltransferase ATXR6, putative					1.01757	1.75087			Medtr3g099080.1	squamosa promoter-binding 13A-like protein				1.22917
Medtr1g080340.1	histone-lysine N-methyltransferase SUVR2-like protein	-1.90577	1.63963		-2.51242	1.98761				Medtr4g111935	TCP family transcription factor		2.36812
Medtr3g089140.1	chromatin remodeling complex subunit					1.24891	1.5885			Medtr4g111935.1	TCP family transcription factor					3.48899	5.17261
Medtr1g013190.1	chromatin remodeling factor CHD3 (pickle)	2.00642		2.86038		1.96776	3.19702			Medtr6g015350.1	TCP family transcription factor						1.76981
Medtr4g053440.1	zinc finger A20 and AN1 domain stress-associated protein						1.1427			Medtr7g018500.1	TCP family transcription factor					2.22199
Medtr4g065570.1	zinc finger AN1 domain stress-associated protein				1.37148	1.13037	1.65072			Medtr8g463380.1	TCP family transcription factor					1.87827
Medtr3g064250.1	zinc finger CCCH domain protein				-1.44802	1.05539
Medtr3g064270.1	zinc finger CCCH domain protein			2.3903
Medtr1g029710.6	zinc finger CCCH domain protein, putative				-2.22893					Senescence-associated pathway		Mting mutants leaf
Medtr1g054210.1	zinc finger, C3HC4 type (RING finger) protein						1.97214			Gene ID	Gene description	Mting1-1	Mting2-11	Mting1-1 Mting2-11	Mting1-7	Mting2-2	Mting1-7 Mting2-2
Medtr2g044440.1	zinc finger, C3HC4 type (RING finger) protein						-2.22335			Medtr4g059320.1	senescence regulator					-1.18794
Medtr3g005790.1	zinc finger, C3HC4 type (RING finger) protein						2.26189			Medtr4g087140	senescence-associated nodulin	1.02981
Medtr3g117970.1	zinc finger, C3HC4 type (RING finger) protein					1.80343	5.5213			Medtr4g087140.1	senescence-associated nodulin				1.23441	-1.1276
Medtr8g089880.1	zinc finger, C3HC4 type (RING finger) protein						2.87145			Medtr0052s0070.1	senescence-associated protein				1.04109
Medtr2g097620.1	zinc finger, C3HC4 type (RING finger) protein, putative						1.75223			Medtr0052s0130.1	senescence-associated protein				3.42385	2.74791	2.87066
Medtr3g052068.1	GRF zinc finger protein						1.86374			Medtr0052s0160.1	senescence-associated protein				4.63701	4.21829	4.2428
Medtr2g096540.1	C2H2-type zinc finger protein						3.81829			Medtr0055s0090.1	senescence-associated protein				2.14371	1.75723	1.70445
Medtr1g106730.1	C2H2-type zinc finger protein						3.10107			Medtr0055s0110.1	senescence-associated protein				1.61511	1.04889	1.13472
Medtr3g102980.1	C2H2-type zinc finger protein						3.57037			Medtr6g007980.2	senescence-associated protein						4.2967
Medtr1g018420.1	C2H2-type zinc finger protein					1.3583	4.31156			Medtr6g008015.1	senescence-associated protein						4.1112
Medtr1g043410.1	RING-H2 zinc finger protein						2.98948			Medtr0052s0080.1	senescence-associated protein, putative					-1.75628	-2.57693
Medtr2g436100.1	RING-H2 zinc finger protein						1.90238			Medtr0152s0090.1	senescence-associated protein, putative					2.43584	2.98113
Medtr7g113800.1	RING-H2 zinc finger protein						1.94108
										Cell wall related		Mting mutants leaf
Phytohormone-related		Mting mutants apex								Gene ID	Gene description	Mting1-1	Mting2-11	Mting1-1 Mting2-11	Mting1-7	Mting2-2	Mting1-7 Mting2-2
Gene ID	Gene description	Mting1-1	Mting2-11	Mting1-1 Mting2-11	Mting1-7	Mting2-2	Mting1-7 Mting2-2			Medtr4g035870.1	plant invertase/pectin methylesterase inhibitor					-1.01336	-1.72571
Medtr1g102070.1	gibberellin 20-oxidase						-1.24065			Medtr5g012000.1	plant invertase/pectin methylesterase inhibitor						2.62884
Medtr2g102570.1	gibberellin 2-beta-dioxygenase						-1.12126			Medtr8g009300.1	plant invertase/pectin methylesterase inhibitor						-1.1582
Medtr4g074130.1	gibberellin 2-beta-dioxygenase						-1.75345			Medtr7g023740.1	polygalacturonase inhibitor						4.4162
Medtr5g005570.1	gibberellin 2-beta-dioxygenase					2.3624	2.69992			Medtr4g094440	polygalacturonase inhibitor protein		1.01288
Medtr8g030880.1	gibberellin 2-beta-dioxygenase				-5.0402		-1.28361			Medtr4g094440.1	polygalacturonase inhibitor protein					1.21503	3.40394
Medtr7g077670.1	gibberellin 2-beta-dioxygenase						-1.72591			Medtr7g023630.1	polygalacturonase inhibitor protein			-1.78635
Medtr6g464280.1	gibberellin receptor GID1, putative						1.24308			Medtr8g065010.1	polygalacturonase plant-like protein					1.43251
Medtr1g018640.1	gibberellin-regulated family protein						1.5041			Medtr1g111590.1	pectate lyase family protein						1.11406
Medtr6g007897.1	gibberellin-regulated family protein						1.3664			Medtr4g094715.1	pectin lyase superfamily protein					1.04865
Medtr8g075920.1	gibberellin-regulated family protein						2.14939			Medtr1g101020.1	pectinacetylesterase family protein						2.48619
Medtr1g086550.1	plant gibberellin 2-oxidase						4.07134			Medtr4g124320.1	pectinacetylesterase family protein					1.51789
Medtr5g083270.1	abscisic acid receptor						2.57986			Medtr8g072000.2	pectinacetylesterase family protein				1.135	1.17925	1.53182
Medtr7g070050.1	abscisic acid receptor						1.473			Medtr3g010770.1	pectinesterase/pectinesterase inhibitor						1.3556
Medtr1g022455.1	salicylic acid carboxyl methyltransferase						3.88613			Medtr4g035980.1	pectinesterase/pectinesterase inhibitor						-2.74996
Medtr1g048610.1	ethylene response factor						2.0944			Medtr7g050980.1	pectinesterase/pectinesterase inhibitor					1.98867	2.76815
Medtr1g090290.1	ethylene response factor						3.29475			Medtr0040s0140.1	expansin A20					1.77646	1.94339
Medtr2g015040.1	ethylene response factor						2.17372			Medtr4g098930.1	expansin-B1-like protein					-2.21806
Medtr4g078710.1	ethylene response factor						1.69577			Medtr6g034920.1	extensin-like region protein						1.85151
Medtr4g100380.1	ethylene response factor						4.54469			Medtr4g029550	extensin-like repeat protein		2.05948
Medtr4g100420.1	ethylene response factor						1.72112			Medtr4g029550.1	extensin-like repeat protein			1.94029	2.60452	2.77867	6.20945
Medtr4g094532.1	ethylene-responsive nuclear-like protein, putative						2.51273			Medtr4g029600.1	extensin-like repeat protein						6.78677
Medtr1g043350.1	ethylene-responsive transcription factor 1B						3.16862			Medtr4g029620.1	extensin-like repeat protein						6.25614
Medtr2g043050.1	ethylene-responsive transcription factor ERF017-like protein						3.31984			Medtr4g130510.1	cellulose synthase-like protein						-1.17252
Medtr1g101550.1	ethylene-responsive transcription factor ERF026						1.13617			Medtr4g130510.3	cellulose synthase-like protein						-8.16542
Medtr5g024560.1	auxin efflux carrier family protein						1.04181			Medtr5g029190.1	cellulose synthase-like protein						6.91713
Medtr5g024640.1	auxin efflux carrier family protein						1.40312			Medtr1g061340.1	cellulose synthase-like protein A1	1.93963			1.93963	3.75195	4.50997
Medtr5g024970.1	auxin efflux carrier family protein						2.03279			Medtr4g088225.2	cellulose synthase-like protein D3						8.46041
Medtr5g024970.6	auxin efflux carrier family protein						5.07668			Medtr2g099950.1	cell-wall invertase				-2.79867		3.30498
Medtr2g041550.1	auxin-binding protein ABP19a						-2.78263			Medtr8g017410.1	cell-wall invertase					2.01439	5.46768
Medtr8g020590.1	auxin-binding protein ABP19a						-1.65414			Medtr2g089140	xyloglucan endotransglucosylase/hydrolase family protein		1.30459
Medtr2g014240.1	auxin-repressed/dormancy-associated protein						1.62347			Medtr2g089140.1	xyloglucan endotransglucosylase/hydrolase family protein					1.67188	1.89163
Medtr4g133620.1	auxin-responsive family protein						3.59796			Medtr2g089140.2	xyloglucan endotransglucosylase/hydrolase family protein						2.03559
Medtr7g051910.1	auxin-responsive family protein						-1.00007			Medtr2g095800.1	xyloglucan endotransglucosylase/hydrolase family protein					1.50549
Medtr1g063340.1	SAUR-like auxin-responsive family protein						2.96962			Medtr3g084630.1	xyloglucan endotransglucosylase/hydrolase family protein					2.41078	3.33354
Medtr3g084190.1	SAUR-like auxin-responsive family protein						-1.67397			Medtr4g128570.1	xyloglucan endotransglucosylase/hydrolase family protein						8.78818
Medtr3g084200.1	SAUR-like auxin-responsive family protein						-1.93556			Medtr4g128580.1	xyloglucan endotransglucosylase/hydrolase family protein					4.3751	11.4492
Medtr3g084250.1	SAUR-like auxin-responsive family protein					-3.27758				Medtr4g128590.1	xyloglucan endotransglucosylase/hydrolase family protein						12.6923
Medtr4g072280.1	SAUR-like auxin-responsive family protein					-1.68194				Medtr8g064180.1	xyloglucan endotransglucosylase/hydrolase family protein					2.69486	2.51598
Medtr4g072300.1	SAUR-like auxin-responsive family protein					-1.03249				Medtr4g097650.1	xyloglucan endotransglucosylase/hydrolase, putative				-1.43383	-2.23774	-1.84772
Medtr4g072480.1	SAUR-like auxin-responsive family protein						-1.81798			Medtr1g072420.1	xyloglucanase-specific endoglucanase inhibitor protein						5.98362
Medtr4g072680.1	SAUR-like auxin-responsive family protein						-1.44161			Medtr1g093100	xyloglucanase-specific endoglucanase inhibitor protein		1.16891
Medtr4g072690.1	SAUR-like auxin-responsive family protein						-2.27927			Medtr1g093100.1	xyloglucanase-specific endoglucanase inhibitor protein						2.51637
Medtr3g092220.1	SAUR-like auxin-responsive family protein						1.16664			Medtr2g022430.1	xyloglucanase-specific endoglucanase inhibitor protein				2.02609		3.1682
Medtr4g072450.1	SAUR-like auxin-responsive family protein					-3.71079	-3.72985			Medtr2g022450.1	xyloglucanase-specific endoglucanase inhibitor protein						5.02263
Medtr4g072730.1	SAUR-like auxin-responsive family protein					-2.21871	-1.11127			Medtr4g117090.1	xyloglucanase-specific endoglucanase inhibitor protein			1.97032	1.29792	1.43542	2.52555
Medtr4g072980.1	SAUR-like auxin-responsive family protein				1.48223
Medtr4g072860.1	SAUR-like auxin-responsive family protein						-1.1878
Medtr5g021820.1	SAUR-like auxin-responsive family protein						1.80346			Chromatin remodelling and zinc finger TFs		Mting mutants leaf
Medtr8g094980.1	SAUR-like auxin-responsive family protein						2.76778			Gene ID	Gene description	Mting1-1	Mting2-11	Mting1-1 Mting2-11	Mting1-7	Mting2-2	Mting1-7 Mting2-2
Medtr1g083440.1	dormancy/auxin associated protein						1.23099			Medtr8g093540.1	chromatin assembly factor 1 subunit FAS2-like protein					1.28208	1.17871
Medtr7g112860.2	dormancy/auxin associated protein						1.50657			Medtr3g089140	chromatin remodeling complex subunit		1.18768	1.2111		2.55126	3.73843
Medtr7g112860.1	dormancy/auxin associated protein					1.06051	1.39809			Medtr1g013190.1	chromatin remodeling factor CHD3 (pickle)			3.83956			5.4861
Medtr7g112860.3	dormancy/auxin associated protein			1.2342		1.75165				Medtr5g020000.1	chromatin-remodeling complex ATPase chain, putative					1.28825	1.97521
Medtr4g044110.1	cytokinin oxidase/dehydrogenase-like protein						2.16467			Medtr3g101100.1	histone acetylation protein			1.66861			3.36215
Medtr5g013520.1	jasmonate zim-domain protein						5.17083			Medtr5g085310.1	histone acetylation protein		-6.92565	-4.55546		-6.88867	-7.17013
										Medtr5g017020.1	histone acetyltransferase of the CBP family protein		-10.26	-6.73767		-7.22556	-7.5337
Carbohydrate metabolism		Mting mutants apex								Medtr5g017020.2	histone acetyltransferase of the CBP family protein			-9.81022		-10.2179	-10.4548
Gene ID	Gene description	Mting1-1	Mting2-11	Mting1-1 Mting2-11	Mting1-7	Mting2-2	Mting1-7 Mting2-2			Medtr3g111670.1	histone deacetylase complex subunit SAP30 Sin3-binding protein						-1.41426
Medtr5g013620.1	beta-amylase						1.62128			Medtr0071s0100.1	histone-lysine N-methyltransferase					3.17421	3.18065
Medtr5g013640.1	beta-amylase						2.00017			Medtr7g109560.1	histone-lysine N-methyltransferase					3.24732
Medtr7g095920.1	beta-carotene isomerase D27						-1.41714			Medtr1g098000.1	histone-lysine N-methyltransferase ASHH1-like protein					1.01175
Medtr6g028090.1	beta-D-glucoside glucohydrolase						2.15754			Medtr1g007700.1	histone-lysine N-methyltransferase ATXR6, putative			1.61658	1.15345	2.13111	3.0412
Medtr6g028100.1	beta-D-glucoside glucohydrolase						2.97511			Medtr1g007670.1	histone-lysine N-methyltransferase ATXR6-like protein		2.46646			3.59808	2.33159
Medtr3g112370.1	beta-galactosidase-like protein						-1.0361			Medtr1g080340.1	histone-lysine N-methyltransferase SUVR2-like protein		2.39442			2.69219	1.79401
Medtr3g088520.2	beta-like galactosidase						2.49748			Medtr2g096540.1	C2H2 type zinc finger transcription factor family protein, putative						7.78292
Medtr4g093580.2	beta-ureidopropionase-like protein						2.36752			Medtr1g018420.1	C2H2-type zinc finger protein						4.64229
Medtr4g094285.1	beta-xylosidase/alpha-L-arabinofuranosidase-like protein						-1.33812			Medtr1g106730.1	C2H2-type zinc finger protein						4.55363
Medtr8g096310.1	bidirectional sugar transporter						-4.38069			Medtr2g084315.1	C2H2-type zinc finger protein						-1.04658
Medtr8g096320.1	bidirectional sugar transporter						-1.11083			Medtr3g102980.1	C2H2-type zinc finger protein						2.93842
Medtr3g096910.1	beta-galactosidase-like protein				-1.03702					Medtr2g013080.1	RING zinc finger protein			-1.00234	-1.08331		-1.05951
Medtr5g096670.1	fructose-bisphosphate aldolase						-1.09686			Medtr2g022190.1	RING zinc finger protein, putative					-1.89139
Medtr4g057670.1	fructose-bisphosphate aldolase class I						-1.06231			Medtr7g109250.1	RING zinc finger protein, putative						1.13124
Medtr4g071860.1	fructose-bisphosphate aldolase class I						-1.00102			Medtr0001s0570.3	RING/FYVE/PHD zinc finger protein, putative			-1.44477
Medtr7g066120.1	fructose-1,6-bisphosphatase					-1.40519	-1.72			Medtr3g464780.1	RING-H2 finger ATL2-like protein, putative					2.60635
Medtr3g464770.1	fructose-6-phosphate-2-kinase/fructose-2, 6-bisphosphatase					-1.13394	-1.20535			Medtr1g043410.1	RING-H2 zinc finger protein						2.9937
Medtr7g091880.1	galactinol-raffinose galactosyltransferase		2.11815	2.52483		1.74406	1.93647			Medtr2g436100.1	RING-H2 zinc finger protein						4.12805
Medtr2g102370.1	galactose oxidase/kelch repeat protein						2.51466			Medtr7g113800.1	RING-H2 zinc finger protein						2.05561
Medtr5g099010.1	GDP-fucose O-fucosyltransferase-like protein					-1.29375	-1.34442			Medtr3g117280	PHD finger and bromo-adjacent-like domain protein		-2.34631
Medtr4g131760.1	glucose-1-phosphate adenylyltransferase family protein						-1.24195			Medtr3g117280.1	PHD finger and bromo-adjacent-like domain protein	-1.24042				-1.24042	-2.18228
Medtr5g097010.1	glucose-1-phosphate adenylyltransferase family protein						-1.42353			Medtr3g052068.1	GRF zinc finger protein					-2.05058
Medtr0275s0010.1	glucose-6-phosphate 1-dehydrogenase						-1.00696			Medtr4g053440.1	zinc finger A20 and AN1 domain stress-associated protein						1.2085
Medtr1034s0010.1	glucose-6-phosphate 1-dehydrogenase						-1.47648			Medtr4g065570.1	zinc finger AN1 domain stress-associated protein				1.18655	1.22192	1.60655
Medtr2g073260.1	trehalose-6-phosphate synthase						1.56105			Medtr3g064250.1	zinc finger CCCH domain protein				-2.557	1.92204
Medtr4g129270.1	trehalose-6-phosphate synthase domain protein						2.6546			Medtr3g064270.1	zinc finger CCCH domain protein			3.57501
Medtr8g063790.1	trehalose-6-phosphate synthase domain protein						1.22986			Medtr1g029710.6	zinc finger CCCH domain protein, putative						-1.14982
Medtr8g105740.1	trehalose-6-phosphate synthase domain protein					-1.11977				Medtr1g054210.1	zinc finger, C3HC4 type (RING finger) protein						1.92778
Medtr1g088170.1	sucrose synthase					1.0148				Medtr1g103050.1	zinc finger, C3HC4 type (RING finger) protein						-1.53765
Medtr7g108930.1	sucrose synthase					-1.38352				Medtr3g005790.1	zinc finger, C3HC4 type (RING finger) protein						5.5112
Medtr4g036090.1	trehalose-phosphate phosphatase				-2.80458					Medtr3g117970.1	zinc finger, C3HC4 type (RING finger) protein					2.10935	3.48993
Medtr6g033580.1	sucrose proton symporter 2						1.23245			Medtr8g085520.1	zinc finger, C3HC4 type (RING finger) protein	-1.51539				-1.51539	-4.72585
Medtr5g091340.1	sucrose-phosphate synthase family protein						-1.14374			Medtr8g089880.1	zinc finger, C3HC4 type (RING finger) protein						2.15311
Medtr4g076430.1	glucan endo-1,3-beta-glucosidase						3.29229			Medtr2g097620.1	zinc finger, C3HC4 type (RING finger) protein, putative						4.00076
Medtr4g076490.1	glucan endo-1,3-beta-glucosidase						4.61726			Medtr6g016895.1	zinc finger, C3HC4 type (RING finger) protein, putative						2.39082
Medtr2g034440.1	glucan endo-1,3-beta-glucosidase, basic protein					1.62377	3.43044			Medtr4g071110.1	zinc finger, LRP1 type protein						-2.17957
Medtr3g065460.1	glucan endo-1,3-beta-glucosidase-like protein					1.54853				Medtr1g069565.1	transcription factor jumonji (JmjC) domain protein					1.15066
										Medtr2g011630	transcription factor jumonji (JmjC) domain protein		-7.07575
										Medtr4g066020.1	transcription factor jumonji (JmjC) domain protein					2.39905	2.74864
Transcription factors		Mting mutants apex								Medtr7g117445.2	transcription factor jumonji (JmjC) domain protein						1.19254
Gene ID	Gene description	Mting1-1	Mting2-11	Mting1-1 Mting2-11	Mting1-7	Mting2-2	Mting1-7 Mting2-2			Medtr2g013370.1	Dof domain zinc finger protein					-1.23366	-1.37742
Medtr0008s0280.1	myb transcription factor						6.11571
Medtr0008s0390.1	myb-related transcription factor						4.69705
Medtr0008s0470.1	myb-related transcription factor						5.25132			Phytohormone related		Mting mutants leaf
Medtr0251s0050.1	myb-related transcription factor						9.54775			Gene ID	Gene description	Mting1-1	Mting2-11	Mting1-1 Mting2-11	Mting1-7	Mting2-2	Mting1-7 Mting2-2
Medtr1g022290.1	MYB family transcription factor					-1.45693	-4.63359			Medtr2g049340.1	ABA induced plasma membrane protein						-1.88848
Medtr1g043080.1	myb-related transcription factor LBM1						5.12528			Medtr2g035210.1	ABA-responsive protein						2.49636
Medtr1g076150.1	myb-related transcription factor LBM1						1.5734			Medtr7g013820.1	ABI five-binding protein					1.1795	1.20936
Medtr1g086510.1	myb transcription factor						2.6111			Medtr4g014460.1	abscisic acid receptor						1.84148
Medtr2g023100.1	myb transcription factor						2.04981			Medtr5g083270	abscisic acid receptor	1.42274
Medtr3g116720.1	MYB family transcription factor					1.61967				Medtr5g083270.1	abscisic acid receptor			1.2074	1.11356		3.53643
Medtr7g089210.1	MYB family transcription factor						-2.27216			Medtr7g070050	abscisic acid receptor	1.0221
Medtr7g110580.1	MYB family transcription factor						4.43628			Medtr7g070050.1	abscisic acid receptor						2.99774
Medtr8g077390.1	MYB family transcription factor					1.08262				Medtr1g048610.1	ethylene response factor						3.76069
Medtr8g077420.1	MYB family transcription factor						-1.89117			Medtr1g090290.1	ethylene response factor						6.68642
Medtr2g089450.1	MYB family transcription factor						2.03304			Medtr2g014300.1	ethylene response factor					3.04115	2.8418
Medtr7g096930.1	MYB family transcription factor						3.45716			Medtr2g015040.1	ethylene response factor						2.67533
Medtr7g115650.1	MYB family transcription factor						3.35632			Medtr2g435590.1	ethylene response factor					1.10089
Medtr8g027345.1	MYB family transcription factor						2.25298			Medtr4g078710.1	ethylene response factor						2.13208
Medtr3g101290.1	MYB family transcription factor						4.4366			Medtr4g100380.1	ethylene response factor						4.31767
Medtr4g082290.1	MYB family transcription factor						-1.1397			Medtr4g100420.1	ethylene response factor						1.01208
Medtr3g110155.1	MYB family transcription factor					2.97988	1.98633			Medtr4g100450.1	ethylene response factor						2.16873
Medtr5g078950.1	MYB family transcription factor						-3.88665			Medtr4g094532.1	ethylene-responsive nuclear-like protein, putative						4.3796
Medtr5g088060.1	MYB family transcription factor					1.54397				Medtr1g043350.1	ethylene-responsive transcription factor 1B						3.24628
Medtr1g093080.1	MYB family transcription factor						1.26734			Medtr2g043050.1	ethylene-responsive transcription factor ERF017-like protein						9.03532
Medtr5g078860.1	R2R3-myb transcription factor						1.82596			Medtr1g101550.1	ethylene-responsive transcription factor ERF026						4.30615
Medtr5g078800.1	R2R3-myb transcription factor						1.32424			Medtr4g114650.3	EIN3-binding F-box-like protein						-1.1943
Medtr1g013760.1	WRKY family transcription factor						11.9744			Medtr6g464620.1	gibberellin 20-oxidase						-3.19735
Medtr1g013790.1	WRKY family transcription factor				4.26791	4.15722	8.97926			Medtr2g102570.1	gibberellin 2-beta-dioxygenase				1.27584
Medtr1g015140.1	WRKY family transcription factor						3.96951			Medtr5g005570.1	gibberellin 2-beta-dioxygenase			5.00635	5.14635	7.51917	7.02367
Medtr1g086790.1	WRKY family transcription factor						1.96701			Medtr8g030880.1	gibberellin 2-beta-dioxygenase			-1.18734			-1.81304
Medtr2g033820.1	WRKY family transcription factor						1.66611			Medtr8g035520.1	gibberellin receptor GID1						-2.65743
Medtr2g045360.1	WRKY family transcription factor						3.29409			Medtr6g464280.1	gibberellin receptor GID1, putative						2.70192
Medtr2g083870.1	WRKY family transcription factor					1.52219	1.32401			Medtr1g089310.1	gibberellin receptor GID1c-like protein						3.07034
Medtr2g105060.1	WRKY family transcription factor						6.09425			Medtr7g093950.1	gibberellin receptor GID1c-like protein					1.40694	2.99649
Medtr2g105060.2	WRKY family transcription factor						8.63802			Medtr1g018640.1	gibberellin-regulated family protein				1.16708	1.76978	2.83925
Medtr3g090860.1	WRKY family transcription factor						7.38272			Medtr3g037750.1	gibberellin-regulated family protein					-1.08514	-2.62147
Medtr3g093830.1	WRKY family transcription factor						2.89664			Medtr4g106860.1	gibberellin-regulated family protein					-1.22274
Medtr3g095040.1	WRKY family transcription factor						6.66462			Medtr6g007897.1	gibberellin-regulated family protein						3.48775
Medtr3g104750.1	WRKY family transcription factor						6.93329			Medtr8g062800.1	gibberellin-regulated family protein						-1.80756
Medtr3g106060.1	WRKY family transcription factor						8.2326			Medtr8g075920.1	gibberellin-regulated family protein						2.07535
Medtr4g094588.1	WRKY family transcription factor						1.54403			Medtr1g086550.1	plant gibberellin 2-oxidase						7.99419
Medtr4g122530.1	WRKY family transcription factor						2.11834			Medtr2g019370.1	plant gibberellin 2-oxidase						2.14274
Medtr5g067680.1	WRKY family transcription factor						6.03329			Medtr1g063330.1	SAUR-like auxin-responsive family protein						4.5769
Medtr5g067700.1	WRKY family transcription factor						4.58686			Medtr1g063340.1	SAUR-like auxin-responsive family protein						2.18495
Medtr7g028415.1	WRKY family transcription factor						2.44433			Medtr2g066830.1	SAUR-like auxin-responsive family protein						2.98108
Medtr7g117200.1	WRKY family transcription factor						7.36871			Medtr3g084150.1	SAUR-like auxin-responsive family protein						-1.69186
Medtr8g092010.1	WRKY family transcription factor						5.93916			Medtr3g084160.1	SAUR-like auxin-responsive family protein						-1.73423
Medtr7g079010.1	WRKY family transcription factor					-1.32846				Medtr3g084170.1	SAUR-like auxin-responsive family protein						-1.53814
Medtr8g027860.1	WRKY family transcription factor						3.28429			Medtr3g084190.1	SAUR-like auxin-responsive family protein						-2.2732
Medtr8g099350.1	WRKY family transcription factor						5.01501			Medtr3g084240.1	SAUR-like auxin-responsive family protein						-1.46723
Medtr3g031220.1	WRKY family transcription factor						7.7824			Medtr3g084250.1	SAUR-like auxin-responsive family protein					-1.81583	-2.04872
Medtr4g013260.1	WRKY family transcription factor						5.09651			Medtr3g092220.1	SAUR-like auxin-responsive family protein						2.06349
Medtr5g074400.1	WRKY family transcription factor						2.83886			Medtr3g110032.1	SAUR-like auxin-responsive family protein					-1.88167
Medtr7g073380.1	WRKY family transcription factor						2.94122			Medtr4g072190.1	SAUR-like auxin-responsive family protein					-1.85532	-2.65586
Medtr7g073430.1	WRKY family transcription factor						3.50544			Medtr4g072220.1	SAUR-like auxin-responsive family protein						-2.08649
Medtr7g071120.1	WRKY family transcription factor						2.27182			Medtr4g072280.1	SAUR-like auxin-responsive family protein					-2.10406	-4.11375
Medtr8g005750.1	WRKY family transcription factor						5.62312			Medtr4g072300.1	SAUR-like auxin-responsive family protein					-1.17981	-3.01236
Medtr8g032510.1	WRKY family transcription factor						3.31005			Medtr4g072310.1	SAUR-like auxin-responsive family protein					-1.49425	-2.53823
Medtr4g082580.1	WRKY family transcription factor						2.2566			Medtr4g072450.1	SAUR-like auxin-responsive family protein					-1.37378
Medtr7g028350.1	WRKY family transcription factor						1.43935			Medtr4g072660.1	SAUR-like auxin-responsive family protein						-1.45047
Medtr2g023930.1	WRKY family transcription factor						3.73793			Medtr4g072680.1	SAUR-like auxin-responsive family protein						-2.08771
Medtr8g091650.1	BZIP family transcription factor						3.19833			Medtr4g072690.1	SAUR-like auxin-responsive family protein						-1.51774
Medtr7g057160.1	BZIP transcription factor					1.20363	1.17402			Medtr4g072720.1	SAUR-like auxin-responsive family protein						-1.77241
Medtr1g090370.1	transcription factor bZIP protein, putative			-1.13652			-1.20147			Medtr4g072730.1	SAUR-like auxin-responsive family protein						-1.89525
Medtr5g030420.1	basic helix loop helix (BHLH) family transcription factor						3.26364			Medtr4g072770.1	SAUR-like auxin-responsive family protein						-1.04795
Medtr8g067280.1	basic helix loop helix (bHLH) family transcription factor						2.74164			Medtr4g072850.1	SAUR-like auxin-responsive family protein						-1.43273
Medtr2g089000.1	BHLH domain class transcription factor				-1.76014					Medtr4g072860.1	SAUR-like auxin-responsive family protein						-2.29143
Medtr3g092150.1	homeobox associated leucine zipper protein						1.53303			Medtr4g072880.1	SAUR-like auxin-responsive family protein					-1.37229	-2.71272
Medtr8g032050.1	homeobox domain, ZF-HD class protein		4.07403		4.56256	1.60582	2.15466			Medtr5g021820.1	SAUR-like auxin-responsive family protein						2.09554
Medtr1g084060.1	homeobox knotted-like protein				1.6508	1.51629	2.3271			Medtr8g022440.1	SAUR-like auxin-responsive family protein				1.12489		1.79918
Medtr7g105170.1	NAC transcription factor-like protein					2.49012	8.1283			Medtr8g094980.1	SAUR-like auxin-responsive family protein						2.22522
Medtr7g010020.1	homeobox leucine zipper ATHB-like protein						-1.38859			Medtr1g071450.1	auxin canalization protein						1.38427
Medtr7g103340.1	homeobox leucine zipper protein						1.14436			Medtr1g102980.1	auxin canalization protein						-1.52568
Medtr1g097300.1	NAC transcription factor-like protein						1.01406			Medtr1g102980.2	auxin canalization protein						-1.25775
Medtr3g093050.1	NAC transcription factor-like protein						1.44278			Medtr5g024560.1	auxin efflux carrier family protein						-1.32574
Medtr3g093050.2	NAC transcription factor-like protein						1.93706			Medtr5g024580.1	auxin efflux carrier family protein						-1.28168
Medtr4g075980.1	NAC transcription factor-like protein						3.66338			Medtr5g024640	auxin efflux carrier family protein	-1.05723
Medtr3g088110.1	NAC-like transcription factor						3.96283			Medtr5g024970.1	auxin efflux carrier family protein					1.01141	2.66129
Medtr8g094580.1	NAC-like transcription factor						2.67854			Medtr5g024970.6	auxin efflux carrier family protein						3.46137
										Medtr1g030890.1	auxin efflux carrier family transporter						-1.33305
										Medtr7g089360	auxin efflux carrier family transporter		-6.5855
Chaperons and Cytochrome proteins		Mting mutants apex								Medtr1g024025.1	auxin response factor 2						1.21749
Gene ID	Gene description	Mting1-1	Mting2-11	Mting1-1 Mting2-11	Mting1-7	Mting2-2	Mting1-7 Mting2-2			Medtr3g064050.1	auxin response factor 2						1.14349
Medtr4g114180.1	chaperon protein P13.9, putative						-1.12842			Medtr3g064050.2	auxin response factor 2						-5.93043
Medtr7g112360.1	chaperone DnaJ domain protein					1.66621	1.42307			Medtr2g041550	auxin-binding protein ABP19a		1.78114
Medtr4g032805.1	DnaJ heat shock amino-terminal domain protein					-1.40744	-2.64847			Medtr2g041550.1	auxin-binding protein ABP19a			1.15468	1.90462	2.46824
Medtr3g104980.1	DnaJ heat shock amino-terminal domain protein, putative					-1.19234	-1.855			Medtr2g014240.1	auxin-repressed/dormancy-associated protein					1.3102	4.62639
Medtr1g116170.2	DnaJ/Hsp40 cysteine-rich domain protein						-1.18784			Medtr1g070830.1	auxin-responsive AUX/IAA family protein						-1.46443
Medtr5g006180.1	heat shock 70 kDa protein						-1.10564			Medtr4g133620.1	auxin-responsive family protein						5.02985
Medtr4g063710.1	heat shock cognate 70 kDa protein						1.49251			Medtr1g022455.1	salicylic acid carboxyl methyltransferase						-1.08217
Medtr4g063720.1	heat shock cognate 70 kDa protein				-1.30613					Medtr2g039410.1	cytokinin oxidase/dehydrogenase-like protein						2.477
Medtr6g033955.1	heat shock cognate 70 kDa protein						3.14297			Medtr4g044110.1	cytokinin oxidase/dehydrogenase-like protein						3.0109
Medtr2g038260.1	heat shock cognate 70 kDa-like protein		1.11713							Medtr1g083440.2	dormancy/auxin associated protein						1.60852
Medtr6g033850.1	heat shock cognate 70 kDa-like protein						2.8132			Medtr7g112860.1	dormancy/auxin associated protein					1.20271	2.002
Medtr6g033870.1	heat shock cognate 70 kDa-like protein			1.31267		1.80057	3.65243			Medtr7g112860.2	dormancy/auxin associated protein						1.75807
Medtr5g095740.1	NF-YB like					-1.12968				Medtr5g013520.1	jasmonate zim-domain protein						8.83899
Medtr5g094570.1	cytochrome P450 family 71 protein						1.52851			Medtr8g107300.1	jasmonate zim-domain protein						3.78075
Medtr6g034965.1	cytochrome P450 family 71 protein			-1.02687			-1.47121
Medtr1g069200.1	cytochrome P450 family 72 protein					1.39609	-3.16532
Medtr2g072340.1	cytochrome P450 family 72 protein						1.97576			Carbohydrate metabolism		Mting mutants leaf
Medtr2g072380.2	cytochrome P450 family 72 protein						1.02303			Gene ID	Gene description	Mting1-1	Mting2-11	Mting1-1 Mting2-11	Mting1-7	Mting2-2	Mting1-7 Mting2-2
Medtr8g042020.1	cytochrome P450 family 72 protein					2.09322				Medtr5g041210.1	beta-1,3-galactosyltransferase-like protein						1.09925
Medtr8g080520.1	cytochrome P450 family 78 protein					-1.00601	-2.59723			Medtr2g089030.1	beta-amylase						-1.84417
Medtr2g010250.1	cytochrome P450 family 87 protein						-1.06254			Medtr5g013640.1	beta-amylase						1.33722
Medtr4g054920.1	cytochrome P450 family 94 protein						7.00547			Medtr3g436160.1	beta-amyrin synthase						-1.95725
Medtr5g009110.1	cytochrome P450 family 97 protein						-1.20298			Medtr7g095920.1	beta-carotene isomerase D27						-1.33194
Medtr8g072260.1	cytochrome P450 family ABA 8'-hydroxylase						4.08925			Medtr3g096910.1	beta-galactosidase-like protein					1.09331	1.11189
Medtr4g088160.1	cytochrome P450 family flavone synthase						5.65149			Medtr3g096910.2	beta-galactosidase-like protein						7.34681
Medtr4g088170.1	cytochrome P450 family flavone synthase						1.92521			Medtr3g088520.2	beta-like galactosidase			2.70103			5.32236
Medtr4g088195.1	cytochrome P450 family flavone synthase						1.33058			Medtr4g093580.2	beta-ureidopropionase-like protein						3.02268
Medtr1g062190.1	cytochrome P450 family monooxygenase						-1.7405			Medtr7g066120.1	fructose-1,6-bisphosphatase						-1.21778
Medtr1g107305.1	cytochrome P450 family protein						-1.17775			Medtr6g035305.1	fructose-1,6-bisphosphatase, cytosolic-like protein						-1.15308
Medtr2g010290.1	cytochrome P450 family protein						-1.52602			Medtr3g464770.1	fructose-6-phosphate-2-kinase/fructose-2, 6-bisphosphatase						-1.34259
Medtr4g062530.1	cytochrome P450 family protein						-1.73661			Medtr5g096670.1	fructose-bisphosphate aldolase						-1.01229
Medtr4g075110.1	cytochrome P450 family protein						-1.26465			Medtr4g057670.1	fructose-bisphosphate aldolase class I						-1.56381
Medtr6g042540.1	cytochrome P450 family protein						-1.09331			Medtr4g071860.1	fructose-bisphosphate aldolase class I						-1.47557
Medtr7g075540.1	cytochrome P450 family protein						-2.44128			Medtr4g071880.1	fructose-bisphosphate aldolase class I						-2.07265
Medtr1g036270.1	cytochrome P450 family protein					-2.43145				Medtr7g091880.1	galactinol-raffinose galactosyltransferase			1.64644
Medtr4g078110.1	cytochrome P450 family protein					1.04322				Medtr7g106910.1	galactinol-raffinose galactosyltransferase					1.50783
										Medtr2g069030	galactose oxidase/kelch repeat protein		1.34964
										Medtr2g069030.1	galactose oxidase/kelch repeat protein			1.12516		1.47955	1.60251
										Medtr2g102370.1	galactose oxidase/kelch repeat protein						3.02825
										Medtr4g076430.1	glucan endo-1,3-beta-glucosidase						3.4281
										Medtr4g076470.1	glucan endo-1,3-beta-glucosidase						4.49125
										Medtr4g076490.1	glucan endo-1,3-beta-glucosidase						3.87747
										Medtr3g065460	glucan endo-1,3-beta-glucosidase-like protein		1.2026
										Medtr3g065460.1	glucan endo-1,3-beta-glucosidase-like protein			1.96338		2.36412
										Medtr4g124440.1	glucan endo-1,3-beta-glucosidase-like protein						-1.28955
										Medtr4g131760.1	glucose-1-phosphate adenylyltransferase family protein						-2.10947
										Medtr5g097010.1	glucose-1-phosphate adenylyltransferase family protein					-1.04075	-1.5884
										Medtr0275s0010.1	glucose-6-phosphate 1-dehydrogenase						-1.27308
										Medtr1034s0010.1	glucose-6-phosphate 1-dehydrogenase						-1.52802
										Medtr4g085930.1	glucose-6-phosphate 1-dehydrogenase						-1.20378
										Medtr7g007320.1	mannose-6-phosphate isomerase						1.01326
										Medtr8g080290.1	mannosyl-oligosaccharide glucosidase						1.77592
										Medtr2g073260.1	trehalose-6-phosphate synthase						1.79692
										Medtr1g032730.1	trehalose-6-phosphate synthase domain protein					-1.14877
										Medtr4g080160.1	trehalose-6-phosphate synthase domain protein						1.47597
										Medtr4g129270.1	trehalose-6-phosphate synthase domain protein						2.3553
										Medtr8g063790.1	trehalose-6-phosphate synthase domain protein						1.42767
										Medtr8g105740.1	trehalose-6-phosphate synthase domain protein					-1.43929
										Medtr6g033580.1	sucrose proton symporter 2						2.60758
										Medtr1g096910.1	sucrose proton symporter, putative					-1.00186	-1.4149
										Medtr1g088170	sucrose synthase		1.96218
										Medtr1g088170.1	sucrose synthase					3.31784	1.75684
										Medtr7g108930.1	sucrose synthase						2.70915
										Medtr5g091340.1	sucrose-phosphate synthase family protein						-1.09473
										Medtr0204s0020	sugar porter (SP) family MFS transporter	5.50785	6.34806		6.22473	5.89772	3.33325
										Medtr3g093010.1	sugar porter (SP) family MFS transporter						-4.89076
										Medtr4g064820.1	sugar transporter						-1.44659
										Transcription factors		Mting mutants leaf
										Gene ID	Gene description	Mting1-1	Mting2-11	Mting1-1 Mting2-11	Mting1-7	Mting2-2	Mting1-7 Mting2-2
										Medtr0250s0040.1	basic helix loop helix (bHLH) DNA-binding family protein			1.6437		2.50847	2.78988
										Medtr5g030420.1	basic helix loop helix (BHLH) family transcription factor						3.36083
										Medtr8g067280.1	basic helix loop helix (bHLH) family transcription factor					2.12236	6.81205
										Medtr7g080780.2	helix loop helix DNA-binding domain protein						-1.67546
										Medtr2g089000.1	BHLH domain class transcription factor				-1.74571
										Medtr8g091650.1	BZIP family transcription factor						2.49234
										Medtr8g091650.3	BZIP family transcription factor						1.76974
										Medtr7g104190.1	bZIP transcription factor			1.79163	1.96025
										Medtr1g022495.1	BZIP transcription factor bZIP124					1.47306	1.32385
										Medtr8g086020.1	BZIP transcription factor bZIP124					1.22957	2.13368
										Medtr8g028150.1	bZIP transcription factor family protein					-1.15092
										Medtr2g078360.1	BZIP transcription factor, putative			1.56835		1.72794	2.47948
										Medtr2g078370.1	BZIP transcription factor, putative					1.0318	2.27754
										Medtr1g022290.1	MYB family transcription factor			-1.39779	-1.65868	-1.91195	-3.26816
										Medtr3g111880.1	MYB family transcription factor				-1.34388	-3.64123	-2.56623
										Medtr3g116720.1	MYB family transcription factor					1.61093	1.00174
										Medtr7g089210.1	MYB family transcription factor					-1.02845	-1.39278
										Medtr7g110580.1	MYB family transcription factor						2.66286
										Medtr8g077390.1	MYB family transcription factor				1.14059
										Medtr8g077420.1	MYB family transcription factor					-1.0446	-1.82465
										Medtr0008s0280.1	myb transcription factor						5.44634
										Medtr0197s0010.1	myb transcription factor						-1.41645
										Medtr1g085040.1	myb transcription factor					2.35626
										Medtr1g086510.1	myb transcription factor						6.54572
										Medtr2g011660.1	myb transcription factor					-1.3335	-2.1432
										Medtr2g088730.1	myb transcription factor						-1.36379
										Medtr2g089450.1	myb transcription factor						3.67352
										Medtr4g123040.1	myb transcription factor			2.34076		2.11212	3.33156
										Medtr4g478180.1	myb transcription factor						-2.36343
										Medtr5g014990.1	myb transcription factor						3.6803
										Medtr5g041570.1	myb transcription factor					2.62165
										Medtr5g076960.2	myb transcription factor					1.95931	3.05824
										Medtr7g096930.1	myb transcription factor					3.04641	5.77774
										Medtr7g111290.1	myb transcription factor						3.49377
										Medtr7g115650.1	myb transcription factor					1.37397	3.16335
										Medtr8g027345.1	myb transcription factor						6.55198
										Medtr2g023100.1	myb transcription factor					1.80336	2.91754
										Medtr2g089420.1	myb transcription factor						-3.56048
										Medtr3g101290.1	myb transcription factor					2.71092	8.90895
										Medtr4g094982.1	myb transcription factor						2.24354
										Medtr5g016510.1	myb transcription factor						3.06703
										Medtr1g087540	myb transcription factor, putative		1.27387
										Medtr1g087540.1	myb transcription factor, putative					2.06486	1.3682
										Medtr1g061640.1	Myb/SANT-like DNA-binding domain protein					1.74739	2.1058
										Medtr8g105430	Myb/SANT-like DNA-binding domain protein	2.63222
										Medtr2g018710.1	Myb/SANT-like DNA-binding domain protein					2.40545
										Medtr5g078950.1	myb-like DNA-binding domain protein						-2.47477
										Medtr8g017440.1	myb-like DNA-binding domain protein						4.20873
										Medtr1g112370.1	myb-like DNA-binding domain, shaqkyf class protein					3.62841	5.34914
										Medtr5g088060.1	MYB-like DNA-binding domain, shaqkyf class protein					1.77983
										Medtr1g090670.1	myb-like transcription factor family protein					1.25649	1.82307
										Medtr1g093080.1	myb-like transcription factor family protein					-1.1009	1.07777
										Medtr6g032990.1	myb-like transcription factor family protein						-1.29817
										Medtr6g092540.1	MYB-like transcription factor family protein						-1.0816
										Medtr7g093030.1	myb-like transcription factor family protein					3.5104	1.88592
										Medtr8g101650.1	MYB-like transcription factor family protein						-1.38224
										Medtr2g086450.1	myb-like transcription factor family protein						-1.16482
										Medtr0008s0390.1	myb-related transcription factor						10.3736
										Medtr0008s0470.1	myb-related transcription factor						8.68462
										Medtr0251s0050.1	myb-related transcription factor						7.86506
										Medtr1g043080.1	myb-related transcription factor LBM1						4.18621
										Medtr1g076150.1	myb-related transcription factor LBM1						1.81192
										Medtr5g078860.1	R2R3-myb transcription factor					1.09166
										Medtr5g079220.1	R2R3-myb transcription factor				1.15372	1.72446
										Medtr5g078800.1	R2R3-myb transcription factor			1.13121	1.20569	2.15071	2.51563
										Medtr1g097300.1	NAC transcription factor-like protein						1.05268
										Medtr3g093050.1	NAC transcription factor-like protein						2.91268
										Medtr3g093050.2	NAC transcription factor-like protein						2.03589
										Medtr4g052620.1	NAC transcription factor-like protein						6.03957
										Medtr4g075980.1	NAC transcription factor-like protein						4.26056
										Medtr4g089135.1	NAC transcription factor-like protein						1.35144
										Medtr7g105170.1	NAC transcription factor-like protein						7.27926
										Medtr3g088110.1	NAC-like transcription factor						1.89172
										Medtr8g094580.1	NAC-like transcription factor						3.60224
										Medtr1g054285.1	homeobox associated leucine zipper protein			1.3074		1.59901	1.2105
										Medtr3g092150.1	homeobox associated leucine zipper protein						1.32932
										Medtr5g014890.1	homeobox associated leucine zipper protein						-1.3579
										Medtr8g026960	homeobox associated leucine zipper protein		-1.54679
										Medtr2g014490.2	homeobox domain protein					-1.17642
										Medtr8g032050	homeobox domain, ZF-HD class protein		3.29444
										Medtr8g032050.1	homeobox domain, ZF-HD class protein				2.9473
										Medtr1g084060.1	homeobox knotted-like protein					2.56233	5.93225
										Medtr1g084060.2	homeobox knotted-like protein						2.13773
										Medtr5g019650.1	homeobox leucine zipper protein						3.35358
										Medtr7g103340.1	homeobox leucine zipper protein	1.3824				1.3824	1.14216
										Medtr1g013760.1	WRKY family transcription factor						4.33917
										Medtr1g013790.1	WRKY family transcription factor						9.94538
										Medtr1g015140.1	WRKY family transcription factor						5.1395
										Medtr1g086790.1	WRKY family transcription factor					1.41005	3.11246
										Medtr2g033820.1	WRKY family transcription factor					1.46936	3.8235
										Medtr2g045360.1	WRKY family transcription factor						7.35317
										Medtr2g083870.1	WRKY family transcription factor					1.54312	1.61976
										Medtr2g105060.1	WRKY family transcription factor						8.13531
										Medtr3g090860.1	WRKY family transcription factor						8.81067
										Medtr3g093830.1	WRKY family transcription factor						3.7894
										Medtr3g095040.1	WRKY family transcription factor						3.86339
										Medtr3g104750.1	WRKY family transcription factor					4.64188	11.1087
										Medtr3g106060.1	WRKY family transcription factor						6.59334
										Medtr4g094588.1	WRKY family transcription factor						3.46916
										Medtr4g107970.2	WRKY family transcription factor						5.12165
										Medtr4g122530.1	WRKY family transcription factor						3.17061
										Medtr5g043880.1	WRKY family transcription factor					1.09914	1.43678
										Medtr5g067680.1	WRKY family transcription factor						2.35263
										Medtr5g067700.1	WRKY family transcription factor			3.98674			6.44387
										Medtr5g091390.1	WRKY family transcription factor					1.4615	3.67859
										Medtr7g028415.1	WRKY family transcription factor						5.30061
										Medtr7g062220.1	WRKY family transcription factor			2.15492	2.14052	1.37567
										Medtr7g117200.1	WRKY family transcription factor						5.66185
										Medtr8g087000.1	WRKY family transcription factor						8.73186
										Medtr8g092010.1	WRKY family transcription factor						4.69204
										Medtr7g079010.1	WRKY family transcription factor				2.51449
										Medtr8g027860.1	WRKY family transcription factor			1.13393			4.37505
										Medtr8g099350.1	WRKY family transcription factor						5.57428
										Medtr3g031220.1	WRKY transcription factor						7.24635
										Medtr4g013260.1	WRKY transcription factor						5.71431
										Medtr5g074400.1	WRKY transcription factor						2.5688
										Medtr7g073380.1	WRKY transcription factor						2.82621
										Medtr7g073430.1	WRKY transcription factor						4.02294
										Medtr7g071120.1	WRKY transcription factor						4.31379
										Medtr8g005750.1	WRKY transcription factor						2.72982
										Medtr8g032510.1	WRKY transcription factor					2.60855	6.17279
										Medtr4g082580.1	WRKY transcription factor 3						3.33321
										Medtr3g085710.1	WRKY transcription factor-like protein			1.11939		1.01458	2.5918
										Medtr7g022360.1	WRKY transcription factor-like protein						1.55407
										Medtr2g023930	WRKY1b transcription factor	1.78401	1.64733	1.2182			6.07737
										Medtr2g043040.1	TINY transcription factor						6.4057
										Chaperons and Cytochrome proteins		Mting mutants leaf
										Gene ID	Gene description	Mting1-1	Mting2-11	Mting1-1 Mting2-11	Mting1-7	Mting2-2	Mting1-7 Mting2-2
										Medtr4g130540	heat shock 70 kDa protein		2.86988
										Medtr4g130540.1	heat shock 70 kDa protein					4.09723	6.39864
										Medtr5g006180	heat shock 70 kDa protein	-4.00916
										Medtr4g063710.1	heat shock cognate 70 kDa protein					1.01852	2.95979
										Medtr4g063720.1	heat shock cognate 70 kDa protein				-1.19995		2.91251
										Medtr6g033955.1	heat shock cognate 70 kDa protein						1.44601
										Medtr2g038260.1	heat shock cognate 70 kDa-like protein						2.80766
										Medtr6g033850.1	heat shock cognate 70 kDa-like protein						1.44652
										Medtr4g127290.1	heat shock-like protein						-1.96124
										Medtr1g087270.1	DNAJ heat shock amino-terminal domain protein				1.00351	1.0767	1.87528
										Medtr4g032805.1	DnaJ heat shock amino-terminal domain protein						-1.33247
										Medtr7g109360.1	DnaJ heat shock amino-terminal domain protein						1.07162
										Medtr7g109360.3	DnaJ heat shock amino-terminal domain protein						1.65295
										Medtr3g104980.1	DnaJ heat shock amino-terminal domain protein, putative						-1.52125
										Medtr2g014470.1	DnaJ heat shock family protein					2.98368	5.14117
										Medtr1g116170.2	DnaJ/Hsp40 cysteine-rich domain protein						-1.31197
										Medtr4g114180.1	chaperon protein P13.9, putative					-1.04873	-1.85655
										Medtr2g097690.1	chaperone DnaJ domain protein						-1.24374
										Medtr3g061170.1	chaperone DnaJ domain protein						2.71409
										Medtr7g112360.1	chaperone DnaJ domain protein						1.55216
										Medtr7g112360.2	chaperone DnaJ domain protein						3.56876
										Medtr5g073320.1	cytochrome P450 family 71 protein						1.60658
										Medtr1g069200.1	cytochrome P450 family 72 protein						-2.0231
										Medtr2g072380.2	cytochrome P450 family 72 protein					-1.07507
										Medtr8g042020	cytochrome P450 family 72 protein		2.50944
										Medtr8g042020.1	cytochrome P450 family 72 protein			3.89085	2.82544	4.47164	4.37275
										Medtr8g080520.1	cytochrome P450 family 78 protein						2.72932
										Medtr2g437880.1	cytochrome P450 family 81 protein					1.09671	1.43353
										Medtr4g094775.1	cytochrome P450 family 81 protein						5.16455
										Medtr8g012585.1	cytochrome P450 family 82 protein					-2.03917	-5.21008
										Medtr1g060550.1	cytochrome P450 family 94 protein						1.09715
										Medtr4g054920.1	cytochrome P450 family 94 protein						12.4594
										Medtr7g096320.1	cytochrome P450 family 94 protein						3.22077
										Medtr5g009110.1	cytochrome P450 family 97 protein						-2.31791
										Medtr5g009110.2	cytochrome P450 family 97 protein					-1.20502	-2.19905
										Medtr1g019410.1	cytochrome P450 family ABA 8'-hydroxylase						1.51208
										Medtr8g072260.1	cytochrome P450 family ABA 8'-hydroxylase						10.8702
										Medtr4g062510.1	cytochrome P450 family flavone synthase					1.0387	1.40152
										Medtr4g088160.1	cytochrome P450 family flavone synthase						3.8328
										Medtr4g088170.1	cytochrome P450 family flavone synthase						3.99594
										Medtr4g088195.1	cytochrome P450 family flavone synthase						3.85877
										Medtr1g062190.1	cytochrome P450 family monooxygenase					-1.20543	-2.41258
										Medtr2g023680.1	cytochrome P450 family monooxygenase			1.89077	1.81105	2.07765	1.60572
										Medtr2g023680.2	cytochrome P450 family monooxygenase					2.27779
										Medtr2g437840.1	cytochrome P450 family monooxygenase					4.42926
										Medtr7g056103.1	cytochrome P450 family monooxygenase					1.09416
										Medtr1g036270.1	cytochrome P450 family protein						-1.6038
										Medtr1g091023.1	cytochrome P450 family protein					4.54619	4.99678
										Medtr1g107305.1	cytochrome P450 family protein						-1.01021
										Medtr2g010290.1	cytochrome P450 family protein						-1.41181
										Medtr3g093530.1	cytochrome P450 family protein						1.03493
										Medtr4g077210.1	cytochrome P450 family protein						4.12151
										Medtr4g088425.1	cytochrome P450 family protein					4.22219	3.46855
										Medtr5g016440.1	cytochrome P450 family protein						6.86914
										Medtr6g008650.1	cytochrome P450 family protein					3.57566	1.78455
										Medtr8g088470.1	cytochrome P450 family protein					1.21194
