# Supplementary material for: Medicago Mting1 Mting2 double knockout mutants are extremely dwarfed and never flower implicating essential MtING functions in growth and flowering
Source: BMC Plant Biol. 2025 Apr 1;25:410. doi: 10.1186/s12870-025-06432-x (PMC11960017; doi:10.1186/s12870-025-06432-x)
Supplement: Supplementary file 5 — Supplementary Material 5: Table 5. Expression of Medicago homologs of Arabidopsis genes targeted by NuA4 from Bieluszewski et al . [32]. [file 12870_2025_6432_MOESM5_ESM.xlsx]

## Sheet: PutativeEpl1GenesHomologues
qseqid	sseqid	pident	length	mismatch	gapopen	query start	query end	hit start	hit end	evalue	score	Gene_name	Description	H4K5ac	H3K9ac	LOG2FCExp	Expr.> 1.5	Expr. < -1.5	H4K5ac < -2	H3K9ac > -0.5
Medtr1g015620.1	AT5G20490.1	52.949	1526	691	9	1	4521	19	1536	0	1595	XI-K	Myosin-17 [Source:UniProtKB/Swiss-Prot,Acc:F4K5J1]	-2.32527	-0.102555	-1.5719	0	1	1	1
Medtr1g017380.1	AT1G55490.1	91.912	544	44	0	139	1770	56	599	0	978	CPN60B1	LEN1 [Source:UniProtKB/TrEMBL,Acc:A0A178W724]	-2.25468	-0.342783	-4.10185	0	1	1	1
Medtr1g017390.1	AT1G55490.1	90.811	555	50	1	106	1770	46	599	0	981	CPN60B1	LEN1 [Source:UniProtKB/TrEMBL,Acc:A0A178W724]	-2.25468	-0.342783	-4.10185	0	1	1	1
Medtr1g018200.1	AT2G32810.1	53.039	724	308	8	88	2178	37	755	0	766	BGAL9	Beta-galactosidase 9 [Source:UniProtKB/Swiss-Prot,Acc:Q9SCV3]	-2.40202	-0.457899	-1.61759	0	1	1	1
Medtr1g019490.1	AT2G26570.1	60.801	699	239	11	727	2742	115	805	0	655	WEB1	Protein WEAK CHLOROPLAST MOVEMENT UNDER BLUE LIGHT 1 [Source:UniProtKB/Swiss-Prot,Acc:O48724]	-2.58301	-0.0331541	-2.13167	0	1	1	1
Medtr1g019760.1	AT1G47380.1	76.69	429	97	3	1	1281	1	428	0	684	.	Probable protein phosphatase 2C 12 [Source:UniProtKB/Swiss-Prot,Acc:Q9FX08]	-2.01423	-0.24898	-1.88852	0	1	1	1
Medtr1g019760.2	AT1G47380.1	76.124	356	83	2	1	1065	1	355	0	564	.	Probable protein phosphatase 2C 12 [Source:UniProtKB/Swiss-Prot,Acc:Q9FX08]	-2.01423	-0.24898	-1.88852	0	1	1	1
Medtr1g023120.2	AT2G32810.1	50.935	695	304	10	1	1995	68	755	0	684	BGAL9	Beta-galactosidase 9 [Source:UniProtKB/Swiss-Prot,Acc:Q9SCV3]	-2.40202	-0.457899	-1.61759	0	1	1	1
Medtr1g023120.1	AT2G32810.1	51.448	725	315	10	85	2169	38	755	0	731	BGAL9	Beta-galactosidase 9 [Source:UniProtKB/Swiss-Prot,Acc:Q9SCV3]	-2.40202	-0.457899	-1.61759	0	1	1	1
Medtr1g027020.1	AT5G04140.1	43.941	1568	785	28	238	4824	84	1596	0	1173	GLU1	glutamate synthase 1 [Source:TAIR,Acc:AT5G04140]	-2.01658	0.623285	-1.87701	0	1	1	1
Medtr1g033840.1	AT5G13770.1	47.611	607	295	9	1	1806	1	589	0	550	.	Pentatricopeptide repeat-containing protein At5g13770, chloroplastic [Source:UniProtKB/Swiss-Prot,Acc:Q66GP4]	-2.41571	-0.185662	-2.94714	0	1	1	1
Medtr1g037500.1	AT5G20490.1	57.068	1521	575	14	13	4350	19	1536	0	1668	XI-K	Myosin-17 [Source:UniProtKB/Swiss-Prot,Acc:F4K5J1]	-2.32527	-0.102555	-1.5719	0	1	1	1
Medtr1g038793.1	AT5G20490.1	38.328	921	523	20	376	3066	28	927	0	588	XI-K	Myosin-17 [Source:UniProtKB/Swiss-Prot,Acc:F4K5J1]	-2.32527	-0.102555	-1.5719	0	1	1	1
Medtr1g041085.1	AT2G26640.1	75.456	493	121	0	76	1554	17	509	0	807	KCS11	3-ketoacyl-CoA synthase 11 [Source:UniProtKB/Swiss-Prot,Acc:O48780]	-2.55087	-0.368146	-2.1003	0	1	1	1
Medtr1g040560.1	AT2G35840.3	62.824	425	153	3	1	1269	1	422	0	548	SPP2	Probable sucrose-phosphatase 2 [Source:UniProtKB/Swiss-Prot,Acc:Q9SJ66]	-3.00369	-0.222651	-2.09982	0	1	1	1
Medtr1g053160.1	AT2G41680.1	85.523	449	65	0	193	1539	80	528	0	770	NTRC	Thioredoxin reductase [Source:UniProtKB/TrEMBL,Acc:A0A178VZE7]	-2.39862	-0.0449071	-1.70872	0	1	1	1
Medtr1g054980.1	AT2G35840.3	69.031	423	126	3	1	1257	1	422	0	598	SPP2	Probable sucrose-phosphatase 2 [Source:UniProtKB/Swiss-Prot,Acc:Q9SJ66]	-3.00369	-0.222651	-2.09982	0	1	1	1
Medtr1g058390.1	AT3G11560.2	60.247	810	293	7	250	2664	70	855	0	920	.	AT3G11560 protein [Source:UniProtKB/TrEMBL,Acc:Q8H0W4]	-2.29296	-0.0928007	-2.3498	0	1	1	1
Medtr1g058390.2	AT3G11560.2	60.247	810	293	7	22	2436	70	855	0	921	.	AT3G11560 protein [Source:UniProtKB/TrEMBL,Acc:Q8H0W4]	-2.29296	-0.0928007	-2.3498	0	1	1	1
Medtr1g059730.1	AT3G45850.2	49.642	977	483	6	13	2937	40	1009	0	875	.	P-loop containing nucleoside triphosphate hydrolases superfamily protein [Source:TAIR,Acc:AT3G45850]	-2.2694	-0.169022	-2.65527	0	1	1	1
Medtr1g060010.1	AT3G52750.1	79.808	416	70	3	205	1452	72	473	0	593	FTSZ2-2	Cell division protein FtsZ homolog 2-2, chloroplastic [Source:UniProtKB/Swiss-Prot,Acc:Q9LXJ0]	-2.13238	0.0815496	-1.9589	0	1	1	1
Medtr1g060740.1	AT5G20320.1	32.528	1448	864	38	43	4143	115	1530	0	643	DCL4	Dicer-like protein 4 [Source:UniProtKB/Swiss-Prot,Acc:P84634]	-2.26165	-0.337047	-1.51454	0	1	1	1
Medtr1g062190.1	AT3G53130.1	82.653	490	85	0	148	1617	50	539	0	832	CYP97C1	Carotene epsilon-monooxygenase, chloroplastic [Source:UniProtKB/Swiss-Prot,Acc:Q6TBX7]	-2.48519	-0.480411	-2.44891	0	1	1	1
Medtr1g067630.1	AT3G45850.2	48.3	1000	511	6	52	3042	11	1007	0	843	.	P-loop containing nucleoside triphosphate hydrolases superfamily protein [Source:TAIR,Acc:AT3G45850]	-2.2694	-0.169022	-2.65527	0	1	1	1
Medtr1g069290.1	AT5G20490.2	56.767	1027	425	8	1	3033	433	1456	0	1134	XI-K	Myosin-17 [Source:UniProtKB/Swiss-Prot,Acc:F4K5J1]	-2.32527	-0.102555	-1.5719	0	1	1	1
Medtr1g069845.3	AT3G54790.1	51.634	765	318	8	19	2175	2	760	0	669	PUB3	U-box domain-containing protein 3 [Source:UniProtKB/Swiss-Prot,Acc:Q8GWV5]	-2.14011	-0.00570293	-1.57688	0	1	1	1
Medtr1g069845.2	AT3G54790.2	52.16	648	258	8	19	1824	83	724	0	572	PUB3	U-box domain-containing protein 3 [Source:UniProtKB/Swiss-Prot,Acc:Q8GWV5]	-2.14011	-0.00570293	-1.57688	0	1	1	1
Medtr1g069845.1	AT3G54790.1	51.634	765	318	8	31	2187	2	760	0	669	PUB3	U-box domain-containing protein 3 [Source:UniProtKB/Swiss-Prot,Acc:Q8GWV5]	-2.14011	-0.00570293	-1.57688	0	1	1	1
Medtr1g070280.4	AT5G20490.1	60.308	1038	373	7	16	3048	20	1045	0	1278	XI-K	Myosin-17 [Source:UniProtKB/Swiss-Prot,Acc:F4K5J1]	-2.32527	-0.102555	-1.5719	0	1	1	1
Medtr1g070280.3	AT5G20490.1	60.288	1040	374	7	16	3054	20	1047	0	1281	XI-K	Myosin-17 [Source:UniProtKB/Swiss-Prot,Acc:F4K5J1]	-2.32527	-0.102555	-1.5719	0	1	1	1
Medtr1g070280.1	AT5G20490.1	59.848	1051	383	7	16	3087	20	1058	0	1285	XI-K	Myosin-17 [Source:UniProtKB/Swiss-Prot,Acc:F4K5J1]	-2.32527	-0.102555	-1.5719	0	1	1	1
Medtr1g070280.2	AT5G20490.2	57.044	866	333	7	1	2517	125	978	0	998	XI-K	Myosin-17 [Source:UniProtKB/Swiss-Prot,Acc:F4K5J1]	-2.32527	-0.102555	-1.5719	0	1	1	1
Medtr1g070400.1	AT5G20490.1	68.605	860	266	2	10	2586	20	876	0	1263	XI-K	Myosin-17 [Source:UniProtKB/Swiss-Prot,Acc:F4K5J1]	-2.32527	-0.102555	-1.5719	0	1	1	1
Medtr1g076430.1	AT2G26640.1	76.566	495	116	0	52	1536	15	509	0	820	KCS11	3-ketoacyl-CoA synthase 11 [Source:UniProtKB/Swiss-Prot,Acc:O48780]	-2.55087	-0.368146	-2.1003	0	1	1	1
Medtr1g076720.1	AT2G17340.1	74.451	364	92	1	10	1101	3	365	0	556	.	Uncharacterized protein At2g17340 [Source:UniProtKB/Swiss-Prot,Acc:Q949P3]	-2.37353	-0.219025	-2.13828	0	1	1	1
Medtr1g080600.1	AT5G20490.1	69.238	1063	293	3	13	3198	19	1048	0	1479	XI-K	Myosin-17 [Source:UniProtKB/Swiss-Prot,Acc:F4K5J1]	-2.32527	-0.102555	-1.5719	0	1	1	1
Medtr1g082890.1	AT1G09010.1	69.592	957	261	7	16	2871	5	936	0	1383	EBM	Mannosylglycoprotein endo-beta-mannosidase [Source:UniProtKB/Swiss-Prot,Acc:Q75W54]	-2.24448	-0.250695	-1.58653	0	1	1	1
Medtr1g484940.1	AT1G62290.1	58.678	484	198	2	76	1521	29	512	0	579	APA2	Aspartic proteinase A2 [Source:UniProtKB/Swiss-Prot,Acc:Q8VYL3]	-2.19064	0.173867	-5.4741	0	1	1	1
Medtr1g085160.2	AT5G35840.1	52.04	1103	512	9	58	3348	17	1108	0	1111	PHYC	Phytochrome C [Source:UniProtKB/Swiss-Prot,Acc:P14714]	-2.13674	0.046616	-1.65302	0	1	1	1
Medtr1g085160.1	AT5G35840.1	52.04	1103	512	9	199	3489	17	1108	0	1110	PHYC	Phytochrome C [Source:UniProtKB/Swiss-Prot,Acc:P14714]	-2.13674	0.046616	-1.65302	0	1	1	1
Medtr1g086050.1	AT4G01800.1	85.381	944	132	4	214	3033	81	1022	0	1654	AGY1	Albino or Glassy Yellow 1 [Source:UniProtKB/TrEMBL,Acc:F4JG57]	-2.31453	-0.190034	-2.1946	0	1	1	1
Medtr1g090730.2	AT5G58330.2	84.098	327	51	1	94	1071	35	361	0	554	.	Malate dehydrogenase [NADP], chloroplastic [Source:UniProtKB/Swiss-Prot,Acc:Q8H1E2]	-2.34905	0.486701	-1.62666	0	1	1	1
Medtr1g090730.1	AT5G58330.2	83.824	408	64	2	94	1311	35	442	0	692	.	Malate dehydrogenase [NADP], chloroplastic [Source:UniProtKB/Swiss-Prot,Acc:Q8H1E2]	-2.34905	0.486701	-1.62666	0	1	1	1
Medtr1g094830.2	AT2G38970.1	63.272	648	198	13	1	1926	79	692	0	758	.	Zinc finger (C3HC4-type RING finger) family protein [Source:UniProtKB/TrEMBL,Acc:F4IU12]	-2.12446	-0.159046	-2.34771	0	1	1	1
Medtr1g094830.1	AT2G38970.1	62.449	735	226	17	1	2184	1	692	0	838	.	Zinc finger (C3HC4-type RING finger) family protein [Source:UniProtKB/TrEMBL,Acc:F4IU12]	-2.12446	-0.159046	-2.34771	0	1	1	1
Medtr1g095540.1	AT2G35780.1	68.65	437	131	3	64	1368	19	451	0	635	SCPL26	Carboxypeptidase [Source:UniProtKB/TrEMBL,Acc:A0A178VN35]	-2.52626	-0.177802	-1.7241	0	1	1	1
Medtr1g095560.2	AT2G35780.1	71.167	437	120	3	64	1368	19	451	0	657	SCPL26	Carboxypeptidase [Source:UniProtKB/TrEMBL,Acc:A0A178VN35]	-2.52626	-0.177802	-1.7241	0	1	1	1
Medtr1g095560.1	AT2G35780.1	66.311	469	120	4	64	1464	19	451	0	641	SCPL26	Carboxypeptidase [Source:UniProtKB/TrEMBL,Acc:A0A178VN35]	-2.52626	-0.177802	-1.7241	0	1	1	1
Medtr1g102010.1	AT1G23190.1	59.828	580	209	7	226	1893	4	583	0	682	PGM3	Probable phosphoglucomutase, cytoplasmic 1 [Source:UniProtKB/Swiss-Prot,Acc:O49299]	-2.65836	0.117308	-1.56676	0	1	1	1
Medtr1g102010.2	AT1G23190.1	59.828	580	209	7	217	1884	4	583	0	683	PGM3	Probable phosphoglucomutase, cytoplasmic 1 [Source:UniProtKB/Swiss-Prot,Acc:O49299]	-2.65836	0.117308	-1.56676	0	1	1	1
Medtr1g105050.1	AT5G19310.1	66.297	1083	314	11	19	3231	15	1058	0	1306	CHR23	Probable ATP-dependent DNA helicase CHR23 [Source:UniProtKB/Swiss-Prot,Acc:F4K128]	-2.02261	-0.119409	-1.84841	0	1	1	1
Medtr1g107480.1	AT3G19480.1	84.162	543	86	0	163	1791	46	588	0	874	PGDH3	D-3-phosphoglycerate dehydrogenase 3, chloroplastic [Source:UniProtKB/Swiss-Prot,Acc:Q9LT69]	-2.43268	-0.299016	-1.7702	0	1	1	1
Medtr1g110930.1	AT2G26640.1	59.184	490	199	1	13	1479	17	506	0	605	KCS11	3-ketoacyl-CoA synthase 11 [Source:UniProtKB/Swiss-Prot,Acc:O48780]	-2.55087	-0.368146	-2.1003	0	1	1	1
Medtr1g112510.1	AT1G68010.1	88.86	386	43	0	1	1158	1	386	0	681	HPR	hydroxypyruvate reductase [Source:TAIR,Acc:AT1G68010]	-2.31805	-0.0397799	-1.84971	0	1	1	1
Medtr1g114540.1	AT5G20490.1	39.29	929	488	24	394	3039	28	927	0	599	XI-K	Myosin-17 [Source:UniProtKB/Swiss-Prot,Acc:F4K5J1]	-2.32527	-0.102555	-1.5719	0	1	1	1
Medtr1g116500.1	AT1G18500.1	80.297	538	105	1	184	1794	78	615	0	923	IPMS1	2-isopropylmalate synthase 1, chloroplastic [Source:UniProtKB/Swiss-Prot,Acc:Q9LPR4]	-2.18579	-0.410379	-1.5876	0	1	1	1
Medtr2g008820.1	AT4G33530.1	72.867	844	223	2	19	2547	17	855	0	1159	POT13	Potassium transporter 13 [Source:UniProtKB/Swiss-Prot,Acc:Q8LPL8]	-2.34677	-0.436876	-1.53285	0	1	1	1
Medtr2g013060.2	AT4G04955.1	70.896	402	115	1	103	1308	105	504	0	545	ALN	Allantoinase [Source:UniProtKB/Swiss-Prot,Acc:Q94AP0]	-2.11885	-0.385567	-1.7306	0	1	1	1
Medtr2g013060.3	AT4G04955.1	69.492	472	140	2	100	1509	35	504	0	626	ALN	Allantoinase [Source:UniProtKB/Swiss-Prot,Acc:Q94AP0]	-2.11885	-0.385567	-1.7306	0	1	1	1
Medtr2g015390.1	AT5G45930.1	88.154	363	43	0	178	1266	56	418	0	595	CHLI2	Magnesium-chelatase subunit ChlI-2, chloroplastic [Source:UniProtKB/Swiss-Prot,Acc:Q5XF33]	-2.49512	-0.0258238	-2.21588	0	1	1	1
Medtr2g020160.1	AT5G18660.1	70.686	423	102	6	1	1227	1	415	0	592	DVR	Divinyl chlorophyllide a 8-vinyl-reductase, chloroplastic [Source:UniProtKB/Swiss-Prot,Acc:Q1H537]	-2.57556	-0.495804	-3.52047	0	1	1	1
Medtr2g021242.1	AT5G35630.1	79.327	416	82	3	1	1239	1	415	0	649	GLN2	Glutamine synthetase, chloroplastic/mitochondrial [Source:UniProtKB/Swiss-Prot,Acc:Q43127]	-2.03424	0.321658	-3.24727	0	1	1	1
Medtr2g021255.1	AT5G35630.1	81.903	431	74	3	1	1284	1	430	0	700	GLN2	Glutamine synthetase, chloroplastic/mitochondrial [Source:UniProtKB/Swiss-Prot,Acc:Q43127]	-2.03424	0.321658	-3.24727	0	1	1	1
Medtr2g021255.2	AT5G35630.1	81.347	386	68	3	1	1149	1	385	0	618	GLN2	Glutamine synthetase, chloroplastic/mitochondrial [Source:UniProtKB/Swiss-Prot,Acc:Q43127]	-2.03424	0.321658	-3.24727	0	1	1	1
Medtr2g023320.2	AT1G11720.2	74.784	928	226	4	7	2769	168	1094	0	1391	ATSS3	SS3 [Source:UniProtKB/TrEMBL,Acc:A0A178W4M9]	-2.36986	-0.405164	-1.82221	0	1	1	1
Medtr2g023320.1	AT1G11720.2	66.304	1104	319	11	43	3321	33	1094	0	1399	ATSS3	SS3 [Source:UniProtKB/TrEMBL,Acc:A0A178W4M9]	-2.36986	-0.405164	-1.82221	0	1	1	1
Medtr2g023910.1	AT1G62290.1	71.922	463	129	1	139	1527	51	512	0	707	APA2	Aspartic proteinase A2 [Source:UniProtKB/Swiss-Prot,Acc:Q8VYL3]	-2.19064	0.173867	-5.4741	0	1	1	1
Medtr2g027300.1	AT5G47770.1	80.352	341	67	0	4	1026	44	384	0	591	FPS1	Farnesyl pyrophosphate synthase 1, mitochondrial [Source:UniProtKB/Swiss-Prot,Acc:Q09152]	-2.36121	0.195471	-1.56489	0	1	1	1
Medtr2g028770.1	AT1G29820.1	66.788	551	155	7	7	1617	4	540	0	688	.	Magnesium transporter CorA-like family protein [Source:UniProtKB/TrEMBL,Acc:F4I348]	-2.09013	-0.495189	-1.53466	0	1	1	1
Medtr2g030000.1	AT3G47000.1	58.167	600	248	3	88	1881	10	608	0	708	.	At3g47000 [Source:UniProtKB/TrEMBL,Acc:Q9SD73]	-2.09068	-0.219878	-2.0823	0	1	1	1
Medtr2g033020.1	AT5G30510.1	74.133	375	94	2	97	1215	40	413	0	585	RPS1	30S ribosomal protein S1, chloroplastic [Source:UniProtKB/Swiss-Prot,Acc:Q93VC7]	-2.31856	-0.0541693	-2.20856	0	1	1	1
Medtr2g034040.1	AT5G35840.1	52.493	1103	503	11	145	3429	21	1110	0	1175	PHYC	Phytochrome C [Source:UniProtKB/Swiss-Prot,Acc:P14714]	-2.13674	0.046616	-1.65302	0	1	1	1
Medtr2g034580.1	AT4G16155.1	85.143	525	74	2	109	1677	98	620	0	878	LPD2	Dihydrolipoyl dehydrogenase 2, chloroplastic [Source:UniProtKB/Swiss-Prot,Acc:F4JLP5]	-2.28766	-0.314556	-2.1546	0	1	1	1
Medtr2g034580.2	AT4G16155.1	85.413	521	72	2	109	1665	98	616	0	875	LPD2	Dihydrolipoyl dehydrogenase 2, chloroplastic [Source:UniProtKB/Swiss-Prot,Acc:F4JLP5]	-2.28766	-0.314556	-2.1546	0	1	1	1
Medtr2g035660.1	AT4G20130.1	68.93	486	142	6	1	1440	1	483	0	656	PTAC14	Protein PLASTID TRANSCRIPTIONALLY ACTIVE 14 [Source:UniProtKB/Swiss-Prot,Acc:Q84JF5]	-2.21634	-0.268065	-2.75452	0	1	1	1
Medtr2g438140.2	AT1G06430.1	81.475	583	91	4	181	1917	1	570	0	838	FTSH8	ATP-dependent zinc metalloprotease FTSH 8, chloroplastic [Source:UniProtKB/Swiss-Prot,Acc:Q8W585]	-2.36087	0.0124687	-2.24368	0	1	1	1
Medtr2g438140.1	AT2G30950.1	83.066	685	104	6	1	2040	1	678	0	1016	VAR2	FtsH extracellular protease family [Source:TAIR,Acc:AT2G30950]	-2.66221	-0.244992	-2.20676	0	1	1	1
Medtr2g438150.2	AT4G33530.1	43.951	810	416	12	13	2367	59	855	0	556	POT13	Potassium transporter 13 [Source:UniProtKB/Swiss-Prot,Acc:Q8LPL8]	-2.34677	-0.436876	-1.53285	0	1	1	1
Medtr2g438150.1	AT4G33530.1	44.074	810	415	12	13	2367	59	855	0	555	POT13	Potassium transporter 13 [Source:UniProtKB/Swiss-Prot,Acc:Q8LPL8]	-2.34677	-0.436876	-1.53285	0	1	1	1
Medtr2g036860.1	AT2G41740.1	53.46	737	340	3	7	2211	1	736	0	810	VLN2	VLN2 [Source:UniProtKB/TrEMBL,Acc:A0A178VT62]	-2.35451	-0.117061	-1.72695	0	1	1	1
Medtr2g039120.4	AT2G32810.1	52	625	268	6	79	1872	37	656	0	646	BGAL9	Beta-galactosidase 9 [Source:UniProtKB/Swiss-Prot,Acc:Q9SCV3]	-2.40202	-0.457899	-1.61759	0	1	1	1
Medtr2g039120.2	AT2G32810.1	51.879	692	300	7	79	2070	37	723	0	722	BGAL9	Beta-galactosidase 9 [Source:UniProtKB/Swiss-Prot,Acc:Q9SCV3]	-2.40202	-0.457899	-1.61759	0	1	1	1
Medtr2g039120.1	AT2G32810.1	52.21	724	313	7	79	2166	37	755	0	762	BGAL9	Beta-galactosidase 9 [Source:UniProtKB/Swiss-Prot,Acc:Q9SCV3]	-2.40202	-0.457899	-1.61759	0	1	1	1
Medtr2g039120.3	AT2G32810.1	53.741	588	240	6	79	1761	37	619	0	628	BGAL9	Beta-galactosidase 9 [Source:UniProtKB/Swiss-Prot,Acc:Q9SCV3]	-2.40202	-0.457899	-1.61759	0	1	1	1
Medtr2g040060.1	AT5G57030.1	73.872	532	130	3	1	1593	1	524	0	733	LUT2	Lycopene epsilon cyclase, chloroplastic [Source:UniProtKB/Swiss-Prot,Acc:Q38932]	-2.54236	-0.454265	-1.66081	0	1	1	1
Medtr2g042610.1	AT2G32810.1	44.61	872	414	18	34	2487	21	877	0	732	BGAL9	Beta-galactosidase 9 [Source:UniProtKB/Swiss-Prot,Acc:Q9SCV3]	-2.40202	-0.457899	-1.61759	0	1	1	1
Medtr2g045420.3	AT1G62290.1	47.601	521	235	6	58	1596	22	512	0	514	APA2	Aspartic proteinase A2 [Source:UniProtKB/Swiss-Prot,Acc:Q8VYL3]	-2.19064	0.173867	-5.4741	0	1	1	1
Medtr2g045420.1	AT1G62290.1	50.101	495	235	5	58	1518	22	512	0	528	APA2	Aspartic proteinase A2 [Source:UniProtKB/Swiss-Prot,Acc:Q8VYL3]	-2.19064	0.173867	-5.4741	0	1	1	1
Medtr2g045420.2	AT1G62290.1	47.51	522	235	6	58	1599	22	512	0	514	APA2	Aspartic proteinase A2 [Source:UniProtKB/Swiss-Prot,Acc:Q8VYL3]	-2.19064	0.173867	-5.4741	0	1	1	1
Medtr2g049520.1	AT5G35840.1	45.422	1114	574	13	43	3306	3	1108	0	988	PHYC	Phytochrome C [Source:UniProtKB/Swiss-Prot,Acc:P14714]	-2.13674	0.046616	-1.65302	0	1	1	1
Medtr2g054130.1	AT5G20140.1	74.085	328	84	1	166	1146	51	378	0	524	.	SOUL heme-binding family protein [Source:UniProtKB/TrEMBL,Acc:F4K452]	-2.24591	-0.253272	-2.03215	0	1	1	1
Medtr2g054940.1	AT2G26640.1	82.711	509	87	1	7	1533	2	509	0	883	KCS11	3-ketoacyl-CoA synthase 11 [Source:UniProtKB/Swiss-Prot,Acc:O48780]	-2.55087	-0.368146	-2.1003	0	1	1	1
Medtr2g058580.1	AT4G30825.1	62.619	733	264	6	160	2355	181	904	0	895	.	Pentatricopeptide repeat-containing protein At4g30825, chloroplastic [Source:UniProtKB/Swiss-Prot,Acc:O65567]	-2.03504	-0.183196	-1.87609	0	1	1	1
Medtr2g060420.1	AT3G47450.2	67.578	512	154	3	130	1641	54	561	0	689	ATNOS1	P-loop containing nucleoside triphosphate hydrolases superfamily protein [Source:TAIR,Acc:AT3G47450]	-2.45254	-0.409755	-1.58552	0	1	1	1
Medtr2g460600.1	AT2G18710.1	83.058	484	70	4	223	1638	66	549	0	751	SCY1	SCY1 [Source:UniProtKB/TrEMBL,Acc:A0A178VZD7]	-2.51714	-0.110039	-1.76237	0	1	1	1
Medtr2g460790.1	AT4G30950.1	66.366	443	145	3	19	1338	5	446	0	608	FAD6	SFD4 [Source:UniProtKB/TrEMBL,Acc:A0A178V0M7]	-2.23979	-0.112852	-2.45563	0	1	1	1
Medtr2g062560.1	AT1G05590.1	64.079	554	185	7	55	1701	31	575	0	682	HEXO2	Beta-hexosaminidase 2 [Source:UniProtKB/Swiss-Prot,Acc:Q9SYK0]	-2.08595	-0.0287634	-1.73223	0	1	1	1
Medtr2g062660.1	AT5G20490.1	60.635	1575	542	11	13	4671	19	1537	0	1879	XI-K	Myosin-17 [Source:UniProtKB/Swiss-Prot,Acc:F4K5J1]	-2.32527	-0.102555	-1.5719	0	1	1	1
Medtr2g062980.1	AT2G35780.1	56.193	436	177	5	97	1386	24	451	0	514	SCPL26	Carboxypeptidase [Source:UniProtKB/TrEMBL,Acc:A0A178VN35]	-2.52626	-0.177802	-1.7241	0	1	1	1
Medtr2g062990.1	AT2G35780.1	56.881	436	174	5	97	1386	24	451	0	524	SCPL26	Carboxypeptidase [Source:UniProtKB/TrEMBL,Acc:A0A178VN35]	-2.52626	-0.177802	-1.7241	0	1	1	1
Medtr2g066110.1	AT1G56190.1	87.699	439	53	1	124	1437	40	478	0	720	.	Phosphoglycerate kinase [Source:UniProtKB/TrEMBL,Acc:A0A178W4Q1]	-2.64735	-0.260373	-1.68884	0	1	1	1
Medtr2g066120.1	AT1G56190.1	85.176	398	59	0	10	1203	76	473	0	683	.	Phosphoglycerate kinase [Source:UniProtKB/TrEMBL,Acc:A0A178W4Q1]	-2.64735	-0.260373	-1.68884	0	1	1	1
Medtr2g066130.1	AT1G56190.1	84.422	398	62	0	10	1203	76	473	0	681	.	Phosphoglycerate kinase [Source:UniProtKB/TrEMBL,Acc:A0A178W4Q1]	-2.64735	-0.260373	-1.68884	0	1	1	1
Medtr2g064840.1	AT1G17220.1	70.483	891	221	12	412	3015	139	1010	0	1092	FUG1	Translation initiation factor IF-2, chloroplastic [Source:UniProtKB/Swiss-Prot,Acc:Q9SHI1]	-2.75053	-0.231541	-1.84692	0	1	1	1
Medtr2g072180.2	AT1G53590.1	63.455	550	182	8	1	1638	87	621	0	684	NTMC2T6.1	C2 domain-containing protein At1g53590 [Source:UniProtKB/Swiss-Prot,Acc:Q93XX4]	-2.13045	-0.227699	-1.64135	0	1	1	1
Medtr2g072180.1	AT1G53590.1	64.882	635	204	8	16	1908	2	621	0	826	NTMC2T6.1	C2 domain-containing protein At1g53590 [Source:UniProtKB/Swiss-Prot,Acc:Q93XX4]	-2.13045	-0.227699	-1.64135	0	1	1	1
Medtr2g076340.1	AT3G14930.1	74.495	396	93	3	25	1206	17	406	0	602	HEME1	Uroporphyrinogen decarboxylase 1, chloroplastic [Source:UniProtKB/Swiss-Prot,Acc:Q93ZB6]	-2.25081	-0.148637	-2.11551	0	1	1	1
Medtr2g079710.1	AT5G54190.1	83.21	405	62	2	1	1197	1	405	0	605	PORA	PORA [Source:UniProtKB/TrEMBL,Acc:A0A178UR02]	-2.41216	-0.0378278	-5.20994	0	1	1	1
Medtr2g081070.1	AT5G20490.1	40.561	784	436	15	430	2733	26	795	0	576	XI-K	Myosin-17 [Source:UniProtKB/Swiss-Prot,Acc:F4K5J1]	-2.32527	-0.102555	-1.5719	0	1	1	1
Medtr2g085125.1	AT2G27680.1	81.089	349	65	1	109	1155	36	383	0	610	.	At2g27680/F15K20.22 [Source:UniProtKB/TrEMBL,Acc:Q9ZUX0]	-2.10828	-0.220307	-1.82847	0	1	1	1
Medtr2g094020.1	AT2G32810.1	52.169	876	374	13	4	2520	13	880	0	904	BGAL9	Beta-galactosidase 9 [Source:UniProtKB/Swiss-Prot,Acc:Q9SCV3]	-2.40202	-0.457899	-1.61759	0	1	1	1
Medtr2g094060.3	AT2G32810.2	52.851	719	297	10	4	2055	13	724	0	748	BGAL9	Beta-galactosidase 9 [Source:UniProtKB/Swiss-Prot,Acc:Q9SCV3]	-2.40202	-0.457899	-1.61759	0	1	1	1
Medtr2g094060.2	AT2G32810.2	52.148	838	353	12	4	2397	13	842	0	849	BGAL9	Beta-galactosidase 9 [Source:UniProtKB/Swiss-Prot,Acc:Q9SCV3]	-2.40202	-0.457899	-1.61759	0	1	1	1
Medtr2g094060.1	AT2G32810.1	51.89	873	371	13	4	2499	13	877	0	877	BGAL9	Beta-galactosidase 9 [Source:UniProtKB/Swiss-Prot,Acc:Q9SCV3]	-2.40202	-0.457899	-1.61759	0	1	1	1
Medtr2g094930.1	AT2G38970.1	53.496	615	258	10	1	1821	79	673	0	605	.	Zinc finger (C3HC4-type RING finger) family protein [Source:UniProtKB/TrEMBL,Acc:F4IU12]	-2.12446	-0.159046	-2.34771	0	1	1	1
Medtr2g096010.1	AT3G45850.2	74.133	1067	253	4	7	3174	4	1058	0	1498	.	P-loop containing nucleoside triphosphate hydrolases superfamily protein [Source:TAIR,Acc:AT3G45850]	-2.2694	-0.169022	-2.65527	0	1	1	1
Medtr2g100110.2	AT2G32810.1	54.514	587	238	6	79	1764	37	619	0	655	BGAL9	Beta-galactosidase 9 [Source:UniProtKB/Swiss-Prot,Acc:Q9SCV3]	-2.40202	-0.457899	-1.61759	0	1	1	1
Medtr2g100110.1	AT2G32810.1	50.588	850	376	10	79	2523	37	877	0	842	BGAL9	Beta-galactosidase 9 [Source:UniProtKB/Swiss-Prot,Acc:Q9SCV3]	-2.40202	-0.457899	-1.61759	0	1	1	1
Medtr2g100660.1	AT5G16180.1	54.066	701	243	10	148	2214	81	714	0	691	CRS1	Chloroplastic group IIA intron splicing facilitator CRS1, chloroplastic [Source:UniProtKB/Swiss-Prot,Acc:Q9LF10]	-2.22791	-0.168033	-1.53485	0	1	1	1
Medtr2g105480.1	AT1G73110.1	77.285	383	85	1	112	1254	50	432	0	632	.	At1g73110/F3N23_39 [Source:UniProtKB/TrEMBL,Acc:Q9AST9]	-2.06191	0.127337	-1.65827	0	1	1	1
Medtr2g105480.3	AT1G73110.1	80.126	317	61	1	112	1056	50	366	0	541	.	At1g73110/F3N23_39 [Source:UniProtKB/TrEMBL,Acc:Q9AST9]	-2.06191	0.127337	-1.65827	0	1	1	1
Medtr3g005570.1	AT2G32810.1	44.691	857	389	21	76	2436	38	879	0	698	BGAL9	Beta-galactosidase 9 [Source:UniProtKB/Swiss-Prot,Acc:Q9SCV3]	-2.40202	-0.457899	-1.61759	0	1	1	1
Medtr3g032980.1	AT5G13690.1	71.701	788	216	3	67	2415	20	805	0	1204	NAGLU	Alpha-N-acetylglucosaminidase [Source:UniProtKB/Swiss-Prot,Acc:Q9FNA3]	-2.01992	-0.297276	-1.66136	0	1	1	1
Medtr3g032980.4	AT5G13690.1	72.996	711	185	3	13	2130	97	805	0	1110	NAGLU	Alpha-N-acetylglucosaminidase [Source:UniProtKB/Swiss-Prot,Acc:Q9FNA3]	-2.01992	-0.297276	-1.66136	0	1	1	1
Medtr3g032980.3	AT5G13690.1	72.073	709	170	2	13	2055	97	805	0	1090	NAGLU	Alpha-N-acetylglucosaminidase [Source:UniProtKB/Swiss-Prot,Acc:Q9FNA3]	-2.01992	-0.297276	-1.66136	0	1	1	1
Medtr3g032980.2	AT5G13690.1	70.865	786	201	2	67	2340	20	805	0	1184	NAGLU	Alpha-N-acetylglucosaminidase [Source:UniProtKB/Swiss-Prot,Acc:Q9FNA3]	-2.01992	-0.297276	-1.66136	0	1	1	1
Medtr3g048950.1	AT3G25660.1	74.488	537	130	3	7	1602	1	535	0	779	GATA	Glutamyl-tRNA(Gln) amidotransferase subunit A, chloroplastic/mitochondrial [Source:UniProtKB/Swiss-Prot,Acc:Q9LI77]	-2.00457	-0.262821	-1.54124	0	1	1	1
Medtr3g055970.1	AT5G55540.1	65.751	1384	458	8	10	4140	6	1380	0	1773	TRN1	Protein TORNADO 1 [Source:UniProtKB/Swiss-Prot,Acc:Q9FJ57]	-2.25305	-0.151193	-1.7678	0	1	1	1
Medtr3g462820.1	AT3G47000.1	72.139	603	164	3	46	1848	4	604	0	910	.	At3g47000 [Source:UniProtKB/TrEMBL,Acc:Q9SD73]	-2.09068	-0.219878	-2.0823	0	1	1	1
Medtr3g463530.1	AT2G41740.1	45.873	739	386	7	16	2202	4	738	0	644	VLN2	VLN2 [Source:UniProtKB/TrEMBL,Acc:A0A178VT62]	-2.35451	-0.117061	-1.72695	0	1	1	1
Medtr3g463530.3	AT2G41740.1	45.931	725	378	7	16	2160	4	724	0	627	VLN2	VLN2 [Source:UniProtKB/TrEMBL,Acc:A0A178VT62]	-2.35451	-0.117061	-1.72695	0	1	1	1
Medtr3g463530.2	AT2G41740.1	45.873	739	386	7	16	2202	4	738	0	642	VLN2	VLN2 [Source:UniProtKB/TrEMBL,Acc:A0A178VT62]	-2.35451	-0.117061	-1.72695	0	1	1	1
Medtr3g464580.1	AT5G10240.1	79.099	555	115	1	1	1665	1	554	0	918	ASN3	Asparagine synthetase [glutamine-hydrolyzing] 3 [Source:UniProtKB/Swiss-Prot,Acc:Q9LFU1]	-2.32574	-0.305444	-2.11675	0	1	1	1
Medtr3g464580.3	AT5G10240.1	79.279	444	91	1	1	1332	1	443	0	727	ASN3	Asparagine synthetase [glutamine-hydrolyzing] 3 [Source:UniProtKB/Swiss-Prot,Acc:Q9LFU1]	-2.32574	-0.305444	-2.11675	0	1	1	1
Medtr3g464580.2	AT5G10240.1	79.175	509	105	1	1	1527	1	508	0	840	ASN3	Asparagine synthetase [glutamine-hydrolyzing] 3 [Source:UniProtKB/Swiss-Prot,Acc:Q9LFU1]	-2.32574	-0.305444	-2.11675	0	1	1	1
Medtr3g065250.1	AT5G35630.1	78.592	341	73	0	46	1068	74	414	0	585	GLN2	Glutamine synthetase, chloroplastic/mitochondrial [Source:UniProtKB/Swiss-Prot,Acc:Q43127]	-2.03424	0.321658	-3.24727	0	1	1	1
Medtr3g071970.1	AT2G40400.1	69.362	643	168	3	415	2340	121	735	0	921	RER5	Protein RETICULATA-RELATED 5, chloroplastic [Source:UniProtKB/Swiss-Prot,Acc:Q9SIY5]	-2.32079	-0.287007	-1.95777	0	1	1	1
Medtr3g072330.1	AT2G40490.1	78.191	376	79	2	43	1167	21	394	0	610	HEME2	Uroporphyrinogen decarboxylase 2, chloroplastic [Source:UniProtKB/Swiss-Prot,Acc:O22886]	-2.04417	0.138748	-1.71945	0	1	1	1
Medtr3g073620.1	AT1G22060.1	44.002	2059	982	37	1	5886	1	1985	0	1310	.	LOCATED IN: vacuole, EXPRESSED IN: 23 plant structures, EXPRESSED DURING: 13 growth stages, BEST Arabidopsis thaliana protein match is: FBD, F-box and Leucine Rich Repeat domains containing protein (TAIR:AT1G22000.1), Has 84739 Blast hits to 38714 p /.../s in 2257 species: Archae - 1436, Bacteria - 11314, Metazoa - 40747, Fungi - 7706, Plants - 4675, Viruses - 308, Other Eukaryotes - 18553 (sourc…	-2.39039	0.0268438	-1.53725	0	1	1	1
Medtr3g078410.1	AT5G13690.1	55.817	765	281	7	142	2271	43	805	0	884	NAGLU	Alpha-N-acetylglucosaminidase [Source:UniProtKB/Swiss-Prot,Acc:Q9FNA3]	-2.01992	-0.297276	-1.66136	0	1	1	1
Medtr3g079750.1	AT3G47000.1	58.291	597	246	3	82	1866	10	605	0	699	.	At3g47000 [Source:UniProtKB/TrEMBL,Acc:Q9SD73]	-2.09068	-0.219878	-2.0823	0	1	1	1
Medtr3g084030.4	AT3G59780.1	48.018	681	289	11	2137	3990	1	679	0	570	.	Rhodanese/Cell cycle control phosphatase superfamily protein [Source:UniProtKB/TrEMBL,Acc:F4J9G2]	-2.27344	0.203722	-2.36492	0	1	1	1
Medtr3g084030.3	AT3G59780.1	48.018	681	289	11	2197	4050	1	679	0	570	.	Rhodanese/Cell cycle control phosphatase superfamily protein [Source:UniProtKB/TrEMBL,Acc:F4J9G2]	-2.27344	0.203722	-2.36492	0	1	1	1
Medtr3g084030.1	AT3G59780.1	48.018	681	289	11	2281	4134	1	679	0	570	.	Rhodanese/Cell cycle control phosphatase superfamily protein [Source:UniProtKB/TrEMBL,Acc:F4J9G2]	-2.27344	0.203722	-2.36492	0	1	1	1
Medtr3g084030.2	AT3G59780.1	48.018	681	289	11	1027	2880	1	679	0	570	.	Rhodanese/Cell cycle control phosphatase superfamily protein [Source:UniProtKB/TrEMBL,Acc:F4J9G2]	-2.27344	0.203722	-2.36492	0	1	1	1
Medtr3g085010.1	AT1G74260.1	61.419	578	135	5	316	1797	834	1407	0	693	PUR4	Probable phosphoribosylformylglycinamidine synthase, chloroplastic/mitochondrial [Source:UniProtKB/Swiss-Prot,Acc:Q9M8D3]	-2.36916	-0.0300968	-1.55606	0	1	1	1
Medtr3g087220.1	AT5G10240.1	85.56	554	80	0	1	1662	1	554	0	994	ASN3	Asparagine synthetase [glutamine-hydrolyzing] 3 [Source:UniProtKB/Swiss-Prot,Acc:Q9LFU1]	-2.32574	-0.305444	-2.11675	0	1	1	1
Medtr3g088520.1	AT2G32810.2	45.286	753	339	15	13	2070	12	758	0	620	BGAL9	Beta-galactosidase 9 [Source:UniProtKB/Swiss-Prot,Acc:Q9SCV3]	-2.40202	-0.457899	-1.61759	0	1	1	1
Medtr3g088520.2	AT2G32810.2	45.768	697	310	14	1	1905	68	758	0	580	BGAL9	Beta-galactosidase 9 [Source:UniProtKB/Swiss-Prot,Acc:Q9SCV3]	-2.40202	-0.457899	-1.61759	0	1	1	1
Medtr3g088555.3	AT4G01800.1	47.607	815	402	8	103	2547	64	853	0	665	AGY1	Albino or Glassy Yellow 1 [Source:UniProtKB/TrEMBL,Acc:F4JG57]	-2.31453	-0.190034	-2.1946	0	1	1	1
Medtr3g088555.1	AT4G01800.1	42.397	993	485	13	103	3075	64	971	0	677	AGY1	Albino or Glassy Yellow 1 [Source:UniProtKB/TrEMBL,Acc:F4JG57]	-2.31453	-0.190034	-2.1946	0	1	1	1
Medtr3g088555.2	AT4G01800.1	48.684	760	367	7	103	2382	64	800	0	638	AGY1	Albino or Glassy Yellow 1 [Source:UniProtKB/TrEMBL,Acc:F4JG57]	-2.31453	-0.190034	-2.1946	0	1	1	1
Medtr3g091570.2	AT5G24300.1	76.151	478	109	1	1	1434	179	651	0	783	SS1	Starch synthase, chloroplastic/amyloplastic (Fragment) [Source:UniProtKB/TrEMBL,Acc:W8QN76]	-2.11688	0.265094	-1.72891	0	1	1	1
Medtr3g091570.1	AT5G24300.1	69.732	598	159	5	223	1965	59	651	0	868	SS1	Starch synthase, chloroplastic/amyloplastic (Fragment) [Source:UniProtKB/TrEMBL,Acc:W8QN76]	-2.11688	0.265094	-1.72891	0	1	1	1
Medtr3g092140.1	AT5G53580.1	73.913	368	89	2	1	1092	1	365	0	569	PLR1	Pyridoxal reductase, chloroplastic [Source:UniProtKB/Swiss-Prot,Acc:Q56Y42]	-2.1132	-0.220107	-2.13875	0	1	1	1
Medtr3g094740.2	AT5G64940.2	84.335	632	87	5	292	2151	105	736	0	1050	ATATH13	Protein ACTIVITY OF BC1 COMPLEX KINASE 8, chloroplastic [Source:UniProtKB/Swiss-Prot,Acc:Q93Y08]	-2.52138	0.110527	-2.26153	0	1	1	1
Medtr3g094740.1	AT5G64940.2	79.609	716	134	6	118	2232	47	761	0	1102	ATATH13	Protein ACTIVITY OF BC1 COMPLEX KINASE 8, chloroplastic [Source:UniProtKB/Swiss-Prot,Acc:Q93Y08]	-2.52138	0.110527	-2.26153	0	1	1	1
Medtr3g096900.1	AT2G32810.1	49.724	724	338	8	76	2187	37	754	0	708	BGAL9	Beta-galactosidase 9 [Source:UniProtKB/Swiss-Prot,Acc:Q9SCV3]	-2.40202	-0.457899	-1.61759	0	1	1	1
Medtr3g096900.2	AT2G32810.1	48.47	621	296	7	76	1878	37	653	0	582	BGAL9	Beta-galactosidase 9 [Source:UniProtKB/Swiss-Prot,Acc:Q9SCV3]	-2.40202	-0.457899	-1.61759	0	1	1	1
Medtr3g096900.3	AT2G32810.1	48.918	693	328	8	76	2094	37	723	0	663	BGAL9	Beta-galactosidase 9 [Source:UniProtKB/Swiss-Prot,Acc:Q9SCV3]	-2.40202	-0.457899	-1.61759	0	1	1	1
Medtr3g096910.1	AT2G32810.2	46.134	763	351	16	19	2148	18	773	0	641	BGAL9	Beta-galactosidase 9 [Source:UniProtKB/Swiss-Prot,Acc:Q9SCV3]	-2.40202	-0.457899	-1.61759	0	1	1	1
Medtr3g098310.1	AT5G15450.1	38.776	931	441	18	304	2889	80	950	0	603	CLPB3	Chaperone protein ClpB3, chloroplastic [Source:UniProtKB/Swiss-Prot,Acc:Q9LF37]	-2.2249	-0.0304585	-2.36431	0	1	1	1
Medtr3g100910.1	AT5G52520.1	80.926	540	102	1	7	1626	5	543	0	891	OVA6	Proline--tRNA ligase, chloroplastic/mitochondrial [Source:UniProtKB/Swiss-Prot,Acc:Q9FYR6]	-2.16643	-0.136307	-1.53554	0	1	1	1
Medtr3g101540.1	AT1G47380.1	76.279	430	99	2	1	1287	1	428	0	669	.	Probable protein phosphatase 2C 12 [Source:UniProtKB/Swiss-Prot,Acc:Q9FX08]	-2.01423	-0.24898	-1.88852	0	1	1	1
Medtr3g101540.2	AT1G47380.1	76.596	423	97	1	1	1269	1	421	0	666	.	Probable protein phosphatase 2C 12 [Source:UniProtKB/Swiss-Prot,Acc:Q9FX08]	-2.01423	-0.24898	-1.88852	0	1	1	1
Medtr3g101660.1	AT2G26570.1	67.162	673	210	4	814	2832	146	807	0	596	WEB1	Protein WEAK CHLOROPLAST MOVEMENT UNDER BLUE LIGHT 1 [Source:UniProtKB/Swiss-Prot,Acc:O48724]	-2.58301	-0.0331541	-2.13167	0	1	1	1
Medtr3g102830.1	AT5G15450.1	50.847	708	281	8	766	2709	233	933	0	667	CLPB3	Chaperone protein ClpB3, chloroplastic [Source:UniProtKB/Swiss-Prot,Acc:Q9LF37]	-2.2249	-0.0304585	-2.36431	0	1	1	1
Medtr3g104740.1	AT4G33110.2	71.831	355	100	0	10	1074	1	355	0	536	.	Putative uncharacterized protein At4g33110 [Source:UniProtKB/TrEMBL,Acc:Q8L788]	-2.1614	-0.134027	-1.59395	0	1	1	1
Medtr3g105190.2	AT5G21930.1	71.667	720	200	3	151	2304	43	760	0	880	PAA2	Copper-transporting ATPase PAA2, chloroplastic [Source:UniProtKB/Swiss-Prot,Acc:B9DFX7]	-2.08447	0.101604	-1.6256	0	1	1	1
Medtr3g105190.1	AT5G21930.1	72.749	844	225	4	151	2676	43	883	0	1052	PAA2	Copper-transporting ATPase PAA2, chloroplastic [Source:UniProtKB/Swiss-Prot,Acc:B9DFX7]	-2.08447	0.101604	-1.6256	0	1	1	1
Medtr3g105200.2	AT5G20490.1	54.26	1526	674	8	16	4548	24	1540	0	1580	XI-K	Myosin-17 [Source:UniProtKB/Swiss-Prot,Acc:F4K5J1]	-2.32527	-0.102555	-1.5719	0	1	1	1
Medtr3g105200.1	AT5G20490.1	54.605	1520	662	8	16	4500	24	1540	0	1581	XI-K	Myosin-17 [Source:UniProtKB/Swiss-Prot,Acc:F4K5J1]	-2.32527	-0.102555	-1.5719	0	1	1	1
Medtr3g105390.1	AT5G20320.1	30.135	1709	1001	40	154	5097	123	1699	0	638	DCL4	Dicer-like protein 4 [Source:UniProtKB/Swiss-Prot,Acc:P84634]	-2.26165	-0.337047	-1.51454	0	1	1	1
Medtr3g105550.1	AT2G26640.1	56.687	501	205	4	106	1608	15	503	0	616	KCS11	3-ketoacyl-CoA synthase 11 [Source:UniProtKB/Swiss-Prot,Acc:O48780]	-2.55087	-0.368146	-2.1003	0	1	1	1
Medtr3g105900.1	AT4G31850.1	61.965	1028	387	4	289	3360	84	1111	0	1302	PGR3	Pentatricopeptide repeat-containing protein At4g31850, chloroplastic [Source:UniProtKB/Swiss-Prot,Acc:Q9SZ52]	-2.16289	-0.273661	-2.00778	0	1	1	1
Medtr3g106160.1	AT5G15450.1	72.085	892	245	2	253	2925	71	959	0	1302	CLPB3	Chaperone protein ClpB3, chloroplastic [Source:UniProtKB/Swiss-Prot,Acc:Q9LF37]	-2.2249	-0.0304585	-2.36431	0	1	1	1
Medtr3g112370.1	AT2G32810.1	51.934	724	313	11	82	2166	38	755	0	739	BGAL9	Beta-galactosidase 9 [Source:UniProtKB/Swiss-Prot,Acc:Q9SCV3]	-2.40202	-0.457899	-1.61759	0	1	1	1
Medtr3g115110.1	AT5G42270.1	83.811	698	103	4	34	2118	14	704	0	1043	FTSH5	VAR1 [Source:UniProtKB/TrEMBL,Acc:A0A178U8J6]	-2.62027	-0.144637	-1.67602	0	1	1	1
Medtr3g115270.1	AT5G42310.1	74.411	637	155	1	169	2055	72	708	0	972	CRP1	Pentatricopeptide repeat-containing protein At5g42310, mitochondrial [Source:UniProtKB/Swiss-Prot,Acc:Q8L844]	-2.53955	-0.277243	-1.64638	0	1	1	1
Medtr3g115920.2	AT1G12900.1	75.325	385	92	3	112	1266	17	398	0	511	GAPA-2	glyceraldehyde 3-phosphate dehydrogenase A subunit 2 [Source:TAIR,Acc:AT1G12900]	-2.20703	-0.163523	-2.21798	0	1	1	1
Medtr3g117840.1	AT2G32810.1	39.929	849	447	16	100	2481	37	877	0	649	BGAL9	Beta-galactosidase 9 [Source:UniProtKB/Swiss-Prot,Acc:Q9SCV3]	-2.40202	-0.457899	-1.61759	0	1	1	1
Medtr3g118120.1	AT3G06980.1	68.027	441	130	3	319	1611	340	779	0	595	RH50	DEAD-box ATP-dependent RNA helicase 50 [Source:UniProtKB/Swiss-Prot,Acc:Q8GUG7]	-2.39947	-0.26392	-3.36851	0	1	1	1
Medtr3g118360.4	AT5G22800.1	70.471	701	205	2	1	2100	277	976	0	890	EMB86	Alanyl-tRNA synthetase, class IIc [Source:TAIR,Acc:AT5G22800]	-2.39915	-0.174844	-2.97547	0	1	1	1
Medtr3g118360.1	AT5G22800.1	72.778	900	242	3	241	2934	78	976	0	1256	EMB86	Alanyl-tRNA synthetase, class IIc [Source:TAIR,Acc:AT5G22800]	-2.39915	-0.174844	-2.97547	0	1	1	1
Medtr3g118360.3	AT5G22800.1	72.693	791	213	3	241	2607	78	867	0	1107	EMB86	Alanyl-tRNA synthetase, class IIc [Source:TAIR,Acc:AT5G22800]	-2.39915	-0.174844	-2.97547	0	1	1	1
Medtr3g118360.2	AT5G22800.1	72.727	792	213	3	241	2610	78	868	0	1108	EMB86	Alanyl-tRNA synthetase, class IIc [Source:TAIR,Acc:AT5G22800]	-2.39915	-0.174844	-2.97547	0	1	1	1
Medtr3g118430.1	AT4G35250.1	93.353	331	22	0	187	1179	65	395	0	650	.	HCF244 [Source:UniProtKB/TrEMBL,Acc:A0A178UXV2]	-3.04173	-0.424181	-1.91093	0	1	1	1
Medtr4g005880.1	AT3G19480.1	75.691	543	132	0	262	1890	46	588	0	794	PGDH3	D-3-phosphoglycerate dehydrogenase 3, chloroplastic [Source:UniProtKB/Swiss-Prot,Acc:Q9LT69]	-2.43268	-0.299016	-1.7702	0	1	1	1
Medtr4g007080.1	AT1G15980.1	75.472	424	102	2	148	1413	37	460	0	601	PNSB1	Photosynthetic NDH subunit of subcomplex B 1, chloroplastic [Source:UniProtKB/Swiss-Prot,Acc:Q9S9N6]	-2.24353	-0.246354	-2.68226	0	1	1	1
Medtr4g017850.1	AT4G19020.1	49.157	771	357	6	130	2394	502	1253	0	744	CMT2	DNA (cytosine-5)-methyltransferase CMT2 [Source:UniProtKB/Swiss-Prot,Acc:Q94F87]	-2.42907	-0.47467	-1.68955	0	1	1	1
Medtr4g036495.1	AT4G25290.1	54.714	647	286	4	97	2028	28	670	0	736	.	DNA photolyase [Source:UniProtKB/TrEMBL,Acc:F4JSJ6]	-2.1504	-0.324047	-4.26001	0	1	1	1
Medtr4g054415.1	AT2G26640.1	60.952	420	163	1	16	1275	85	503	0	531	KCS11	3-ketoacyl-CoA synthase 11 [Source:UniProtKB/Swiss-Prot,Acc:O48780]	-2.55087	-0.368146	-2.1003	0	1	1	1
Medtr4g054630.1	AT2G26640.1	59.861	431	172	1	106	1398	74	503	0	535	KCS11	3-ketoacyl-CoA synthase 11 [Source:UniProtKB/Swiss-Prot,Acc:O48780]	-2.55087	-0.368146	-2.1003	0	1	1	1
Medtr4g057970.1	AT1G55490.1	50.085	587	279	7	1	1722	1	586	0	525	CPN60B1	LEN1 [Source:UniProtKB/TrEMBL,Acc:A0A178W724]	-2.25468	-0.342783	-4.10185	0	1	1	1
Medtr4g058700.1	AT2G38970.1	54.942	688	286	11	1	2040	1	672	0	657	.	Zinc finger (C3HC4-type RING finger) family protein [Source:UniProtKB/TrEMBL,Acc:F4IU12]	-2.12446	-0.159046	-2.34771	0	1	1	1
Medtr4g059680.1	AT2G32810.1	51.55	871	377	14	19	2517	14	877	0	867	BGAL9	Beta-galactosidase 9 [Source:UniProtKB/Swiss-Prot,Acc:Q9SCV3]	-2.40202	-0.457899	-1.61759	0	1	1	1
Medtr4g063705.1	AT2G28800.1	79.261	352	70	1	67	1113	40	391	0	567	ALB3	ALB3 [Source:UniProtKB/TrEMBL,Acc:A0A178VUV3]	-2.14325	-0.175824	-2.01259	0	1	1	1
Medtr4g069030.1	AT4G34350.1	76.957	460	90	3	13	1347	8	466	0	747	ISPH	4-hydroxy-3-methylbut-2-enyl diphosphate reductase, chloroplastic [Source:UniProtKB/Swiss-Prot,Acc:Q94B35]	-2.88152	-0.198898	-1.98893	0	1	1	1
Medtr4g069070.1	AT4G34350.1	73.144	458	108	2	13	1341	8	465	0	699	ISPH	4-hydroxy-3-methylbut-2-enyl diphosphate reductase, chloroplastic [Source:UniProtKB/Swiss-Prot,Acc:Q94B35]	-2.88152	-0.198898	-1.98893	0	1	1	1
Medtr4g070270.1	AT2G26640.1	65.805	503	171	1	1	1506	1	503	0	699	KCS11	3-ketoacyl-CoA synthase 11 [Source:UniProtKB/Swiss-Prot,Acc:O48780]	-2.55087	-0.368146	-2.1003	0	1	1	1
Medtr4g072040.1	AT2G21280.1	80.564	319	59	1	91	1047	31	346	0	531	GC1	NAD(P)-binding Rossmann-fold superfamily protein [Source:TAIR,Acc:AT2G21280]	-2.23455	0.285391	-1.73572	0	1	1	1
Medtr4g072990.2	AT4G34830.1	55.82	756	318	5	904	3171	274	1013	0	837	MRL1	Pentatricopeptide repeat-containing protein MRL1, chloroplastic [Source:UniProtKB/Swiss-Prot,Acc:Q0WLC6]	-2.50685	-0.106789	-2.08022	0	1	1	1
Medtr4g072990.1	AT4G34830.1	55.875	834	349	7	904	3402	274	1089	0	918	MRL1	Pentatricopeptide repeat-containing protein MRL1, chloroplastic [Source:UniProtKB/Swiss-Prot,Acc:Q0WLC6]	-2.50685	-0.106789	-2.08022	0	1	1	1
Medtr4g073290.1	AT2G32810.1	41.677	847	436	15	82	2472	38	876	0	674	BGAL9	Beta-galactosidase 9 [Source:UniProtKB/Swiss-Prot,Acc:Q9SCV3]	-2.40202	-0.457899	-1.61759	0	1	1	1
Medtr4g075040.1	AT5G23120.1	88.415	328	38	0	205	1188	76	403	0	609	HCF136	photosystem II stability/assembly factor, chloroplast (HCF136) [Source:TAIR,Acc:AT5G23120]	-2.21065	-0.336086	-2.52625	0	1	1	1
Medtr4g076600.1	AT5G08280.1	80.645	341	55	2	109	1107	45	382	0	549	HEMC	Porphobilinogen deaminase, chloroplastic [Source:UniProtKB/Swiss-Prot,Acc:Q43316]	-2.56569	-0.467734	-1.86155	0	1	1	1
Medtr4g087895.1	AT4G18480.1	81.633	392	68	2	91	1260	35	424	0	592	CHLI1	Magnesium-chelatase subunit ChlI-1, chloroplastic [Source:UniProtKB/Swiss-Prot,Acc:P16127]	-2.71294	-0.333694	-2.3167	0	1	1	1
Medtr4g093620.1	AT5G64380.1	70.048	414	98	7	1	1194	1	404	0	557	.	AT5g64380/MSJ1_22 [Source:UniProtKB/TrEMBL,Acc:Q9FMF1]	-2.36671	-0.477823	-2.33992	0	1	1	1
Medtr4g093870.1	AT5G37830.1	81.417	1270	228	2	1	3798	1	1266	0	2090	OXP1	5-oxoprolinase [Source:UniProtKB/Swiss-Prot,Acc:Q9FIZ7]	-2.59107	-0.120194	-1.83738	0	1	1	1
Medtr4g094232.1	AT5G21930.1	41.935	837	417	17	379	2748	67	881	0	543	PAA2	Copper-transporting ATPase PAA2, chloroplastic [Source:UniProtKB/Swiss-Prot,Acc:B9DFX7]	-2.08447	0.101604	-1.6256	0	1	1	1
Medtr4g096870.1	AT2G34560.2	72.593	405	93	4	7	1206	2	393	0	560	.	AT2G34560 protein [Source:UniProtKB/TrEMBL,Acc:B9DGC0]	-2.08612	0.326827	-1.63979	0	1	1	1
Medtr4g094660.1	AT4G33530.1	45.241	809	407	11	10	2361	58	855	0	587	POT13	Potassium transporter 13 [Source:UniProtKB/Swiss-Prot,Acc:Q8LPL8]	-2.34677	-0.436876	-1.53285	0	1	1	1
Medtr4g094662.1	AT2G30950.1	85.153	687	88	8	1	2049	1	677	0	1052	VAR2	FtsH extracellular protease family [Source:TAIR,Acc:AT2G30950]	-2.66221	-0.244992	-2.20676	0	1	1	1
Medtr4g099020.1	AT5G47040.1	81.327	889	164	2	1	2664	1	888	0	1415	LON2	Lon protease homolog 2, peroxisomal [Source:UniProtKB/Swiss-Prot,Acc:O64948]	-2.4567	-0.0495787	-1.62498	0	1	1	1
Medtr4g099020.3	AT5G47040.1	81.373	816	150	2	19	2463	74	888	0	1301	LON2	Lon protease homolog 2, peroxisomal [Source:UniProtKB/Swiss-Prot,Acc:O64948]	-2.4567	-0.0495787	-1.62498	0	1	1	1
Medtr4g099020.2	AT5G47040.1	80.779	822	156	2	13	2475	68	888	0	1301	LON2	Lon protease homolog 2, peroxisomal [Source:UniProtKB/Swiss-Prot,Acc:O64948]	-2.4567	-0.0495787	-1.62498	0	1	1	1
Medtr4g099260.1	AT4G33530.1	43.511	786	426	8	115	2445	79	855	0	631	POT13	Potassium transporter 13 [Source:UniProtKB/Swiss-Prot,Acc:Q8LPL8]	-2.34677	-0.436876	-1.53285	0	1	1	1
Medtr4g100760.1	AT4G17370.1	77.473	364	80	1	13	1104	7	368	0	592	.	At4g17370 [Source:UniProtKB/TrEMBL,Acc:Q66GR2]	-2.36101	-0.445357	-1.67667	0	1	1	1
Medtr4g101620.2	AT1G12230.1	79.228	337	68	2	193	1197	69	405	0	540	.	Aldolase superfamily protein [Source:UniProtKB/TrEMBL,Acc:F4IC59]	-2.68879	-0.358991	-1.77941	0	1	1	1
Medtr4g101620.1	AT1G12230.1	79.228	337	69	1	193	1200	69	405	0	545	.	Aldolase superfamily protein [Source:UniProtKB/TrEMBL,Acc:F4IC59]	-2.68879	-0.358991	-1.77941	0	1	1	1
Medtr4g101750.2	AT1G62750.1	83.919	740	110	5	1	2202	1	737	0	1213	CPEFG	Elongation factor G, chloroplastic [Source:UniProtKB/Swiss-Prot,Acc:Q9SI75]	-2.24921	0.0706285	-2.32463	0	1	1	1
Medtr4g101750.1	AT1G62750.1	84.841	785	111	4	1	2337	1	783	0	1313	CPEFG	Elongation factor G, chloroplastic [Source:UniProtKB/Swiss-Prot,Acc:Q9SI75]	-2.24921	0.0706285	-2.32463	0	1	1	1
Medtr4g107210.1	AT1G74850.1	72.236	814	223	3	139	2580	50	860	0	1256	PTAC2	PTAC2 [Source:UniProtKB/TrEMBL,Acc:A0A178WNJ2]	-2.52605	-0.273959	-1.51376	0	1	1	1
Medtr4g109450.1	AT5G15450.1	50.579	864	408	8	1	2559	77	932	0	816	CLPB3	Chaperone protein ClpB3, chloroplastic [Source:UniProtKB/Swiss-Prot,Acc:Q9LF37]	-2.2249	-0.0304585	-2.36431	0	1	1	1
Medtr4g109450.2	AT5G15450.1	51.453	826	382	8	1	2445	77	894	0	790	CLPB3	Chaperone protein ClpB3, chloroplastic [Source:UniProtKB/Swiss-Prot,Acc:Q9LF37]	-2.2249	-0.0304585	-2.36431	0	1	1	1
Medtr4g112530.1	AT5G23060.1	72.566	339	86	3	169	1176	53	387	0	511	CAS	Calcium sensing receptor, chloroplastic [Source:UniProtKB/Swiss-Prot,Acc:Q9FN48]	-2.05834	0.0210901	-2.05823	0	1	1	1
Medtr4g113280.1	AT2G26640.1	81.6	500	81	1	1	1467	10	509	0	870	KCS11	3-ketoacyl-CoA synthase 11 [Source:UniProtKB/Swiss-Prot,Acc:O48780]	-2.55087	-0.368146	-2.1003	0	1	1	1
Medtr4g116860.1	AT5G20320.1	55.335	1612	682	16	82	4863	110	1701	0	1696	DCL4	Dicer-like protein 4 [Source:UniProtKB/Swiss-Prot,Acc:P84634]	-2.26165	-0.337047	-1.51454	0	1	1	1
Medtr4g121880.1	AT4G16155.1	83.769	536	72	4	85	1671	94	621	0	879	LPD2	Dihydrolipoyl dehydrogenase 2, chloroplastic [Source:UniProtKB/Swiss-Prot,Acc:F4JLP5]	-2.28766	-0.314556	-2.1546	0	1	1	1
Medtr4g123860.1	AT3G06430.1	75.229	436	101	2	187	1482	52	484	0	698	EMB2750	Pentatricopeptide repeat-containing protein At3g06430, chloroplastic [Source:UniProtKB/Swiss-Prot,Acc:Q9SQU6]	-2.35697	-0.197741	-2.57498	0	1	1	1
Medtr4g123930.1	AT3G17470.1	65.157	574	179	6	61	1734	12	580	0	634	ATCRSH	Ca2+-activated RelA/spot-like protein [Source:UniProtKB/TrEMBL,Acc:A0A1I9LR76]	-2.19877	0.397397	-2.14929	0	1	1	1
Medtr4g123930.3	AT3G17470.1	63.426	432	142	4	61	1323	12	438	0	521	ATCRSH	Ca2+-activated RelA/spot-like protein [Source:UniProtKB/TrEMBL,Acc:A0A1I9LR76]	-2.19877	0.397397	-2.14929	0	1	1	1
Medtr4g123930.2	AT3G17470.1	68.653	453	137	2	1	1344	128	580	0	560	ATCRSH	Ca2+-activated RelA/spot-like protein [Source:UniProtKB/TrEMBL,Acc:A0A1I9LR76]	-2.19877	0.397397	-2.14929	0	1	1	1
Medtr4g123563.1	AT1G62290.1	51.731	491	223	3	58	1488	22	512	0	550	APA2	Aspartic proteinase A2 [Source:UniProtKB/Swiss-Prot,Acc:Q8VYL3]	-2.19064	0.173867	-5.4741	0	1	1	1
Medtr4g125690.1	AT5G20490.1	81.717	1526	276	1	13	4590	19	1541	0	2536	XI-K	Myosin-17 [Source:UniProtKB/Swiss-Prot,Acc:F4K5J1]	-2.32527	-0.102555	-1.5719	0	1	1	1
Medtr4g127660.1	AT2G41740.1	50.622	804	365	7	7	2412	1	774	0	848	VLN2	VLN2 [Source:UniProtKB/TrEMBL,Acc:A0A178VT62]	-2.35451	-0.117061	-1.72695	0	1	1	1
Medtr4g130980.1	AT4G30950.1	72.422	446	122	1	1	1335	1	446	0	685	FAD6	SFD4 [Source:UniProtKB/TrEMBL,Acc:A0A178V0M7]	-2.23979	-0.112852	-2.45563	0	1	1	1
Medtr4g132360.2	AT1G11860.3	87.99	408	48	1	1	1221	1	408	0	753	.	Glycine cleavage T-protein family [Source:TAIR,Acc:AT1G11860]	-2.33364	-0.489437	-1.87019	0	1	1	1
Medtr4g132360.1	AT1G11860.3	87.99	408	48	1	79	1299	1	408	0	754	.	Glycine cleavage T-protein family [Source:TAIR,Acc:AT1G11860]	-2.33364	-0.489437	-1.87019	0	1	1	1
Medtr4g132420.1	AT1G62290.1	67.754	521	156	4	1	1554	1	512	0	719	APA2	Aspartic proteinase A2 [Source:UniProtKB/Swiss-Prot,Acc:Q8VYL3]	-2.19064	0.173867	-5.4741	0	1	1	1
Medtr5g005840.1	AT5G19310.1	66.448	1067	321	10	7	3174	18	1058	0	1305	CHR23	Probable ATP-dependent DNA helicase CHR23 [Source:UniProtKB/Swiss-Prot,Acc:F4K128]	-2.02261	-0.119409	-1.84841	0	1	1	1
Medtr5g007030.1	AT3G23080.1	65.578	398	119	5	25	1209	5	387	0	519	.	Membrane related protein-like [Source:UniProtKB/TrEMBL,Acc:Q9LS84]	-2.05654	0.169383	-1.69561	0	1	1	1
Medtr5g007380.1	AT5G42390.1	76.621	1172	260	7	283	3774	100	1265	0	1805	SPP	Stromal processing peptidase, chloroplastic [Source:UniProtKB/Swiss-Prot,Acc:Q9FIH8]	-2.20757	-0.134225	-1.50228	0	1	1	1
Medtr5g009110.1	AT4G15110.1	80.658	517	99	1	166	1713	63	579	0	836	CYP97B3	CYP97B3 [Source:UniProtKB/TrEMBL,Acc:A0A178V2Z2]	-2.14641	-0.176344	-2.00819	0	1	1	1
Medtr5g009110.3	AT4G15110.1	76.978	417	87	2	106	1353	51	459	0	619	CYP97B3	CYP97B3 [Source:UniProtKB/TrEMBL,Acc:A0A178V2Z2]	-2.14641	-0.176344	-2.00819	0	1	1	1
Medtr5g009110.2	AT4G15110.1	80.189	424	83	1	1	1269	156	579	0	699	CYP97B3	CYP97B3 [Source:UniProtKB/TrEMBL,Acc:A0A178V2Z2]	-2.14641	-0.176344	-2.00819	0	1	1	1
Medtr5g013790.1	AT5G47040.1	81.278	892	154	5	1	2649	1	888	0	1373	LON2	Lon protease homolog 2, peroxisomal [Source:UniProtKB/Swiss-Prot,Acc:O64948]	-2.4567	-0.0495787	-1.62498	0	1	1	1
Medtr5g017080.1	AT4G02630.1	65.789	456	136	3	10	1350	2	446	0	526	.	Protein kinase superfamily protein [Source:UniProtKB/TrEMBL,Acc:O22764]	-2.2004	0.105297	-1.8087	0	1	1	1
Medtr5g021190.1	AT2G32810.1	50	850	384	13	73	2520	37	879	0	837	BGAL9	Beta-galactosidase 9 [Source:UniProtKB/Swiss-Prot,Acc:Q9SCV3]	-2.40202	-0.457899	-1.61759	0	1	1	1
Medtr5g021240.1	AT4G36400.1	75.413	484	118	1	232	1683	76	558	0	765	D2HGDH	D-2-hydroxyglutarate dehydrogenase, mitochondrial [Source:UniProtKB/Swiss-Prot,Acc:O23240]	-2.09131	-0.244031	-1.65939	0	1	1	1
Medtr5g021240.2	AT4G36400.1	78.313	415	89	1	133	1377	145	558	0	679	D2HGDH	D-2-hydroxyglutarate dehydrogenase, mitochondrial [Source:UniProtKB/Swiss-Prot,Acc:O23240]	-2.09131	-0.244031	-1.65939	0	1	1	1
Medtr5g023660.2	AT4G19020.1	51.111	765	357	4	181	2442	523	1281	0	797	CMT2	DNA (cytosine-5)-methyltransferase CMT2 [Source:UniProtKB/Swiss-Prot,Acc:Q94F87]	-2.42907	-0.47467	-1.68955	0	1	1	1
Medtr5g023660.1	AT4G19020.1	51.299	770	353	5	181	2457	523	1281	0	795	CMT2	DNA (cytosine-5)-methyltransferase CMT2 [Source:UniProtKB/Swiss-Prot,Acc:Q94F87]	-2.42907	-0.47467	-1.68955	0	1	1	1
Medtr5g024080.1	AT2G32810.1	45.765	850	397	15	28	2418	38	876	0	721	BGAL9	Beta-galactosidase 9 [Source:UniProtKB/Swiss-Prot,Acc:Q9SCV3]	-2.40202	-0.457899	-1.61759	0	1	1	1
Medtr5g025480.1	AT4G01040.1	63.721	430	153	3	19	1305	3	430	0	553	.	Glycosyl hydrolase superfamily protein [Source:UniProtKB/TrEMBL,Acc:Q9M159]	-2.90979	-0.271827	-1.60836	0	1	1	1
Medtr5g025830.1	AT2G32810.1	43.911	854	414	13	82	2493	38	876	0	715	BGAL9	Beta-galactosidase 9 [Source:UniProtKB/Swiss-Prot,Acc:Q9SCV3]	-2.40202	-0.457899	-1.61759	0	1	1	1
Medtr5g027980.1	AT1G31920.1	60.538	446	176	0	1	1338	161	606	0	588	PCMP-H11	Pentatricopeptide repeat-containing protein At1g31920 [Source:UniProtKB/Swiss-Prot,Acc:Q9C6T2]	-2.34568	-0.176145	-2.22724	0	1	1	1
Medtr5g033080.1	AT1G70610.1	78.699	615	131	0	256	2100	85	699	0	919	ABCB26	ABC transporter B family member 26, chloroplastic [Source:UniProtKB/Swiss-Prot,Acc:Q8RY46]	-2.36619	-0.492539	-2.2113	0	1	1	1
Medtr5g033080.2	AT1G70610.1	81.065	507	96	0	55	1575	193	699	0	785	ABCB26	ABC transporter B family member 26, chloroplastic [Source:UniProtKB/Swiss-Prot,Acc:Q8RY46]	-2.36619	-0.492539	-2.2113	0	1	1	1
Medtr5g033800.1	AT1G60790.1	63.953	430	137	7	223	1461	108	536	0	582	TBL2	Protein trichome birefringence-like 2 [Source:UniProtKB/Swiss-Prot,Acc:Q8VYR3]	-2.53529	-0.467515	-2.13196	0	1	1	1
Medtr5g053450.1	AT1G68830.1	83.107	515	87	0	181	1725	48	562	0	885	STN7	Serine/threonine-protein kinase STN7, chloroplastic [Source:UniProtKB/Swiss-Prot,Acc:Q9S713]	-2.3207	-0.284099	-2.20331	0	1	1	1
Medtr5g056510.1	AT2G26640.1	57.884	482	202	1	37	1479	25	506	0	585	KCS11	3-ketoacyl-CoA synthase 11 [Source:UniProtKB/Swiss-Prot,Acc:O48780]	-2.55087	-0.368146	-2.1003	0	1	1	1
Medtr5g066780.1	AT4G19020.1	43.325	764	322	12	367	2340	523	1281	0	572	CMT2	DNA (cytosine-5)-methyltransferase CMT2 [Source:UniProtKB/Swiss-Prot,Acc:Q94F87]	-2.42907	-0.47467	-1.68955	0	1	1	1
Medtr5g069740.1	AT3G47000.1	68.395	598	173	4	10	1764	9	603	0	848	.	At3g47000 [Source:UniProtKB/TrEMBL,Acc:Q9SD73]	-2.09068	-0.219878	-2.0823	0	1	1	1
Medtr5g069800.1	AT3G47000.1	68.896	598	182	3	10	1800	9	603	0	868	.	At3g47000 [Source:UniProtKB/TrEMBL,Acc:Q9SD73]	-2.09068	-0.219878	-2.0823	0	1	1	1
Medtr5g070670.1	AT4G33530.1	71.696	855	221	5	34	2547	5	855	0	1080	POT13	Potassium transporter 13 [Source:UniProtKB/Swiss-Prot,Acc:Q8LPL8]	-2.34677	-0.436876	-1.53285	0	1	1	1
Medtr5g071190.1	AT1G19720.1	51.951	897	418	6	1	2661	1	894	0	929	DYW7	Pentatricopeptide repeat-containing protein At1g19720 [Source:UniProtKB/Swiss-Prot,Acc:Q9FXH1]	-2.63256	-0.41933	-1.83279	0	1	1	1
Medtr5g071360.1	AT5G10240.1	79.123	570	119	0	1	1710	1	570	0	941	ASN3	Asparagine synthetase [glutamine-hydrolyzing] 3 [Source:UniProtKB/Swiss-Prot,Acc:Q9LFU1]	-2.32574	-0.305444	-2.11675	0	1	1	1
Medtr5g071360.2	AT5G10240.1	80	510	102	0	1	1530	1	510	0	852	ASN3	Asparagine synthetase [glutamine-hydrolyzing] 3 [Source:UniProtKB/Swiss-Prot,Acc:Q9LFU1]	-2.32574	-0.305444	-2.11675	0	1	1	1
Medtr5g071860.1	AT4G33530.1	39.922	769	433	6	31	2262	91	855	0	554	POT13	Potassium transporter 13 [Source:UniProtKB/Swiss-Prot,Acc:Q8LPL8]	-2.34677	-0.436876	-1.53285	0	1	1	1
Medtr5g077950.1	AT5G35630.1	75.66	341	83	0	49	1071	74	414	0	563	GLN2	Glutamine synthetase, chloroplastic/mitochondrial [Source:UniProtKB/Swiss-Prot,Acc:Q43127]	-2.03424	0.321658	-3.24727	0	1	1	1
Medtr5g079860.1	AT2G39670.1	74.093	386	92	3	46	1200	42	420	0	575	.	Radical SAM superfamily protein [Source:UniProtKB/TrEMBL,Acc:F4IVY6]	-2.17854	-0.0900745	-1.91572	0	1	1	1
Medtr5g082260.1	AT5G05740.3	64.054	523	162	8	1	1518	1	514	0	575	EGY2	Probable zinc metalloprotease EGY2, chloroplastic [Source:UniProtKB/Swiss-Prot,Acc:Q9FFK3]	-2.39287	-0.219925	-2.91554	0	1	1	1
Medtr5g089490.1	AT5G12150.1	63.594	857	264	10	1	2562	1	812	0	865	ROPGAP6	Rho GTPase-activating protein 6 [Source:UniProtKB/Swiss-Prot,Acc:Q9FMP8]	-2.32148	-0.0503295	-1.89062	0	1	1	1
Medtr5g089490.2	AT5G12150.1	62.933	866	264	11	1	2589	1	812	0	857	ROPGAP6	Rho GTPase-activating protein 6 [Source:UniProtKB/Swiss-Prot,Acc:Q9FMP8]	-2.32148	-0.0503295	-1.89062	0	1	1	1
Medtr5g091570.1	AT1G29820.1	61.85	519	187	5	85	1629	11	522	0	610	.	Magnesium transporter CorA-like family protein [Source:UniProtKB/TrEMBL,Acc:F4I348]	-2.09013	-0.495189	-1.53466	0	1	1	1
Medtr5g093830.1	AT5G55220.1	67.177	457	149	1	313	1680	90	546	0	649	TIG	Trigger factor-like protein TIG, Chloroplastic [Source:UniProtKB/Swiss-Prot,Acc:Q8S9L5]	-2.28752	-0.070267	-3.90379	0	1	1	1
Medtr5g093860.1	AT5G55230.1	78.098	589	120	7	1	1746	1	587	0	904	ATMAP65-1	Microtubule-associated proteins 65-1 [Source:UniProtKB/TrEMBL,Acc:F4K3E4]	-2.20405	-0.443787	-1.56818	0	1	1	1
Medtr5g099290.1	AT4G35440.1	59.407	675	239	5	160	2133	48	704	0	591	CLC-E	Chloride channel protein [Source:UniProtKB/TrEMBL,Acc:F4JN11]	-2.50726	-0.417473	-1.87331	0	1	1	1
Medtr5g099290.5	AT4G35440.2	59.431	668	236	5	160	2112	48	697	0	586	CLC-E	Chloride channel protein [Source:UniProtKB/TrEMBL,Acc:F4JN11]	-2.50726	-0.417473	-1.87331	0	1	1	1
Medtr6g007170.1	AT5G14780.1	82.768	354	61	0	97	1158	31	384	0	592	FDH1	Formate dehydrogenase, mitochondrial [Source:UniProtKB/TrEMBL,Acc:A0A178UHK7]	-2.24718	-0.438709	-1.98427	0	1	1	1
Medtr6g007175.1	AT5G14780.1	78.31	355	57	2	4	1008	30	384	0	537	FDH1	Formate dehydrogenase, mitochondrial [Source:UniProtKB/TrEMBL,Acc:A0A178UHK7]	-2.24718	-0.438709	-1.98427	0	1	1	1
Medtr6g007607.1	AT3G01480.1	75.112	446	100	5	31	1365	2	437	0	681	CYP38	Peptidyl-prolyl cis-trans isomerase CYP38, chloroplastic [Source:UniProtKB/Swiss-Prot,Acc:Q9SSA5]	-2.0361	-0.279036	-1.69382	0	1	1	1
Medtr6g007697.1	AT4G33530.1	41.282	780	428	9	25	2328	94	855	0	575	POT13	Potassium transporter 13 [Source:UniProtKB/Swiss-Prot,Acc:Q8LPL8]	-2.34677	-0.436876	-1.53285	0	1	1	1
Medtr6g008410.1	AT3G01370.1	48.804	1045	420	17	103	3132	47	1011	0	803	CFM2	CRM-domain containing factor CFM2, chloroplastic [Source:UniProtKB/Swiss-Prot,Acc:Q8L7C2]	-2.4572	-0.416591	-2.35477	0	1	1	1
Medtr6g009330.1	AT5G42740.1	83.842	557	89	1	1	1668	1	557	0	976	PGIC	Glucose-6-phosphate isomerase [Source:UniProtKB/TrEMBL,Acc:A0A178UPP5]	-2.35985	-0.233458	-1.63655	0	1	1	1
Medtr6g011360.1	AT1G74260.1	78.071	1400	296	5	34	4224	12	1403	0	2204	PUR4	Probable phosphoribosylformylglycinamidine synthase, chloroplastic/mitochondrial [Source:UniProtKB/Swiss-Prot,Acc:Q9M8D3]	-2.36916	-0.0300968	-1.55606	0	1	1	1
Medtr6g013150.1	AT3G29185.1	71.261	341	95	2	181	1194	56	396	0	513	.	Glutamate NMDA receptor subunit epsilon-1, putative (DUF3598) [Source:UniProtKB/TrEMBL,Acc:F4J1U2]	-2.38689	0.062926	-2.59573	0	1	1	1
Medtr6g013660.1	AT5G15450.1	84.12	932	140	3	88	2877	31	956	0	1622	CLPB3	Chaperone protein ClpB3, chloroplastic [Source:UniProtKB/Swiss-Prot,Acc:Q9LF37]	-2.2249	-0.0304585	-2.36431	0	1	1	1
Medtr6g016600.1	AT3G02450.1	70.061	491	137	3	361	1824	139	622	0	698	FTSHI3	Probable inactive ATP-dependent zinc metalloprotease FTSHI 3, chloroplastic [Source:UniProtKB/Swiss-Prot,Acc:Q9M895]	-2.07097	0.189149	-2.05641	0	1	1	1
Medtr6g028090.1	AT3G47000.1	59.174	605	244	3	58	1866	2	605	0	695	.	At3g47000 [Source:UniProtKB/TrEMBL,Acc:Q9SD73]	-2.09068	-0.219878	-2.0823	0	1	1	1
Medtr6g028100.1	AT3G47000.1	59.241	606	244	3	58	1869	2	606	0	745	.	At3g47000 [Source:UniProtKB/TrEMBL,Acc:Q9SD73]	-2.09068	-0.219878	-2.0823	0	1	1	1
Medtr6g028110.2	AT3G47000.1	57.756	606	253	3	61	1872	2	606	0	707	.	At3g47000 [Source:UniProtKB/TrEMBL,Acc:Q9SD73]	-2.09068	-0.219878	-2.0823	0	1	1	1
Medtr6g028110.1	AT3G47000.1	57.756	606	253	3	61	1872	2	606	0	707	.	At3g47000 [Source:UniProtKB/TrEMBL,Acc:Q9SD73]	-2.09068	-0.219878	-2.0823	0	1	1	1
Medtr6g028120.1	AT3G47000.1	56.694	605	259	3	1	1809	2	605	0	694	.	At3g47000 [Source:UniProtKB/TrEMBL,Acc:Q9SD73]	-2.09068	-0.219878	-2.0823	0	1	1	1
Medtr6g033165.1	AT4G33530.1	41.282	780	413	8	169	2457	104	855	0	595	POT13	Potassium transporter 13 [Source:UniProtKB/Swiss-Prot,Acc:Q8LPL8]	-2.34677	-0.436876	-1.53285	0	1	1	1
Medtr6g037900.1	AT4G19020.1	46.601	809	393	10	127	2502	503	1289	0	726	CMT2	DNA (cytosine-5)-methyltransferase CMT2 [Source:UniProtKB/Swiss-Prot,Acc:Q94F87]	-2.42907	-0.47467	-1.68955	0	1	1	1
Medtr6g060550.3	AT2G17340.1	80	320	64	0	124	1083	1	320	0	512	.	Uncharacterized protein At2g17340 [Source:UniProtKB/Swiss-Prot,Acc:Q949P3]	-2.37353	-0.219025	-2.13828	0	1	1	1
Medtr6g060550.2	AT2G17340.1	80	320	64	0	1	960	1	320	0	511	.	Uncharacterized protein At2g17340 [Source:UniProtKB/Swiss-Prot,Acc:Q949P3]	-2.37353	-0.219025	-2.13828	0	1	1	1
Medtr6g060550.1	AT2G17340.1	81.199	367	69	0	1	1101	1	367	0	602	.	Uncharacterized protein At2g17340 [Source:UniProtKB/Swiss-Prot,Acc:Q949P3]	-2.37353	-0.219025	-2.13828	0	1	1	1
Medtr6g071070.1	AT5G35630.1	79.941	339	68	0	52	1068	76	414	0	544	GLN2	Glutamine synthetase, chloroplastic/mitochondrial [Source:UniProtKB/Swiss-Prot,Acc:Q43127]	-2.03424	0.321658	-3.24727	0	1	1	1
Medtr6g074880.1	AT2G26640.1	61.702	423	161	1	142	1410	84	505	0	559	KCS11	3-ketoacyl-CoA synthase 11 [Source:UniProtKB/Swiss-Prot,Acc:O48780]	-2.55087	-0.368146	-2.1003	0	1	1	1
Medtr6g084890.1	AT4G19020.1	51.688	770	350	5	178	2454	523	1281	0	790	CMT2	DNA (cytosine-5)-methyltransferase CMT2 [Source:UniProtKB/Swiss-Prot,Acc:Q94F87]	-2.42907	-0.47467	-1.68955	0	1	1	1
Medtr6g088270.1	AT4G29060.1	76.876	493	103	3	1672	3132	464	951	0	688	emb2726	Elongation factor Ts, mitochondrial [Source:UniProtKB/TrEMBL,Acc:Q9SZD6]	-2.7489	-0.197203	-3.57542	0	1	1	1
Medtr6g088715.1	AT4G19020.1	48.917	785	375	11	415	2748	516	1281	0	721	CMT2	DNA (cytosine-5)-methyltransferase CMT2 [Source:UniProtKB/Swiss-Prot,Acc:Q94F87]	-2.42907	-0.47467	-1.68955	0	1	1	1
Medtr7g007090.1	AT4G19020.1	50.065	765	365	3	169	2430	523	1281	0	786	CMT2	DNA (cytosine-5)-methyltransferase CMT2 [Source:UniProtKB/Swiss-Prot,Acc:Q94F87]	-2.42907	-0.47467	-1.68955	0	1	1	1
Medtr7g010800.1	AT2G30950.1	73.038	586	152	3	223	1965	88	672	0	847	VAR2	FtsH extracellular protease family [Source:TAIR,Acc:AT2G30950]	-2.66221	-0.244992	-2.20676	0	1	1	1
Medtr7g012820.2	AT5G15450.1	88.354	893	103	1	31	2709	76	967	0	1604	CLPB3	Chaperone protein ClpB3, chloroplastic [Source:UniProtKB/Swiss-Prot,Acc:Q9LF37]	-2.2249	-0.0304585	-2.36431	0	1	1	1
Medtr7g012820.1	AT5G15450.1	84.88	959	137	4	31	2907	12	962	0	1633	CLPB3	Chaperone protein ClpB3, chloroplastic [Source:UniProtKB/Swiss-Prot,Acc:Q9LF37]	-2.2249	-0.0304585	-2.36431	0	1	1	1
Medtr7g013790.1	AT2G35780.1	56.264	439	177	6	88	1392	24	451	0	510	SCPL26	Carboxypeptidase [Source:UniProtKB/TrEMBL,Acc:A0A178VN35]	-2.52626	-0.177802	-1.7241	0	1	1	1
Medtr7g022440.1	AT5G35790.1	81.633	490	89	1	307	1776	86	574	0	854	APG1	Glucose-6-phosphate 1-dehydrogenase 1, chloroplastic [Source:UniProtKB/Swiss-Prot,Acc:Q43727]	-2.5957	-0.333341	-1.60144	0	1	1	1
Medtr7g028970.1	AT5G15450.1	49.013	861	417	10	10	2553	80	931	0	771	CLPB3	Chaperone protein ClpB3, chloroplastic [Source:UniProtKB/Swiss-Prot,Acc:Q9LF37]	-2.2249	-0.0304585	-2.36431	0	1	1	1
Medtr7g033125.1	AT1G18500.1	70.673	416	122	0	61	1308	78	493	0	621	IPMS1	2-isopropylmalate synthase 1, chloroplastic [Source:UniProtKB/Swiss-Prot,Acc:Q9LPR4]	-2.18579	-0.410379	-1.5876	0	1	1	1
Medtr7g033710.1	AT1G70610.1	62.645	605	224	2	190	1998	93	697	0	759	ABCB26	ABC transporter B family member 26, chloroplastic [Source:UniProtKB/Swiss-Prot,Acc:Q8RY46]	-2.36619	-0.492539	-2.2113	0	1	1	1
Medtr7g044770.1	AT1G62750.1	44.802	683	367	8	187	2220	97	774	0	570	CPEFG	Elongation factor G, chloroplastic [Source:UniProtKB/Swiss-Prot,Acc:Q9SI75]	-2.24921	0.0706285	-2.32463	0	1	1	1
Medtr7g066120.1	AT3G54050.1	82.576	396	59	4	61	1233	27	417	0	659	CFBP1	Fructose-1,6-bisphosphatase 1, chloroplastic [Source:UniProtKB/Swiss-Prot,Acc:P25851]	-2.197	-0.166516	-2.2606	0	1	1	1
Medtr7g066870.2	AT2G38040.1	66.038	530	138	5	61	1542	27	550	0	641	CAC3	Acetyl-coenzyme A carboxylase carboxyl transferase subunit alpha, chloroplastic [Source:UniProtKB/Swiss-Prot,Acc:Q9LD43]	-2.05714	0.212961	-1.71143	0	1	1	1
Medtr7g066870.1	AT2G38040.1	52.369	781	275	17	190	2484	27	726	0	677	CAC3	Acetyl-coenzyme A carboxylase carboxyl transferase subunit alpha, chloroplastic [Source:UniProtKB/Swiss-Prot,Acc:Q9LD43]	-2.05714	0.212961	-1.71143	0	1	1	1
Medtr7g069210.2	AT3G51820.1	78.307	378	63	4	1	1092	1	373	0	528	CHLG	Chlorophyll synthase, chloroplastic [Source:UniProtKB/Swiss-Prot,Acc:Q38833]	-2.9115	-0.274885	-2.32105	0	1	1	1
Medtr7g069210.1	AT3G51820.1	78.515	377	63	3	1	1089	1	373	0	531	CHLG	Chlorophyll synthase, chloroplastic [Source:UniProtKB/Swiss-Prot,Acc:Q38833]	-2.9115	-0.274885	-2.32105	0	1	1	1
Medtr7g080530.2	AT5G36790.1	77.135	363	75	3	13	1101	8	362	0	545	PGLP1A	Phosphoglycolate phosphatase 1B, chloroplastic [Source:UniProtKB/Swiss-Prot,Acc:P0DKC4]	-2.54594	0.296287	-2.05928	0	1	1	1
Medtr7g081695.1	AT2G26640.1	80.522	498	84	2	13	1470	4	500	0	845	KCS11	3-ketoacyl-CoA synthase 11 [Source:UniProtKB/Swiss-Prot,Acc:O48780]	-2.55087	-0.368146	-2.1003	0	1	1	1
Medtr7g084800.1	AT1G12900.1	87.407	405	44	4	1	1212	1	399	0	626	GAPA-2	glyceraldehyde 3-phosphate dehydrogenase A subunit 2 [Source:TAIR,Acc:AT1G12900]	-2.20703	-0.163523	-2.21798	0	1	1	1
Medtr7g086030.2	AT3G47000.1	57.262	599	253	3	10	1800	10	607	0	697	.	At3g47000 [Source:UniProtKB/TrEMBL,Acc:Q9SD73]	-2.09068	-0.219878	-2.0823	0	1	1	1
Medtr7g086030.1	AT3G47000.1	56.954	604	257	3	70	1875	5	607	0	696	.	At3g47000 [Source:UniProtKB/TrEMBL,Acc:Q9SD73]	-2.09068	-0.219878	-2.0823	0	1	1	1
Medtr7g086430.1	AT5G35220.1	67.864	557	155	5	1	1626	1	548	0	668	EGY1	Probable zinc metalloprotease EGY1, chloroplastic [Source:UniProtKB/Swiss-Prot,Acc:Q949Y5]	-2.49279	-0.260135	-2.03114	0	1	1	1
Medtr7g089790.1	AT3G10270.1	75.905	718	138	3	124	2178	57	772	0	1008	GYRB1	DNA gyrase subunit B [Source:UniProtKB/TrEMBL,Acc:A0A1I9LTQ6]	-2.08811	-0.263642	-1.70517	0	1	1	1
Medtr7g089970.1	AT5G04140.1	85.369	1531	224	0	244	4836	92	1622	0	2768	GLU1	glutamate synthase 1 [Source:TAIR,Acc:AT5G04140]	-2.01658	0.623285	-1.87701	0	1	1	1
Medtr7g091460.1	AT2G41740.1	70.243	988	273	9	10	2949	2	976	0	1326	VLN2	VLN2 [Source:UniProtKB/TrEMBL,Acc:A0A178VT62]	-2.35451	-0.117061	-1.72695	0	1	1	1
Medtr7g094560.1	AT1G03310.1	55.706	815	324	10	175	2547	71	872	0	846	ISA2	ISA2 [Source:UniProtKB/TrEMBL,Acc:A0A178WGA8]	-2.3488	-0.106059	-2.71274	0	1	1	1
Medtr7g097020.1	AT3G54790.1	53.194	767	347	7	16	2301	1	760	0	662	PUB3	U-box domain-containing protein 3 [Source:UniProtKB/Swiss-Prot,Acc:Q8GWV5]	-2.14011	-0.00570293	-1.57688	0	1	1	1
Medtr7g099290.1	AT5G20490.1	61.089	1524	567	10	16	4527	20	1537	0	1877	XI-K	Myosin-17 [Source:UniProtKB/Swiss-Prot,Acc:F4K5J1]	-2.32527	-0.102555	-1.5719	0	1	1	1
Medtr7g104500.2	AT3G52750.1	74.107	448	94	6	22	1359	5	432	0	572	FTSZ2-2	Cell division protein FtsZ homolog 2-2, chloroplastic [Source:UniProtKB/Swiss-Prot,Acc:Q9LXJ0]	-2.13238	0.0815496	-1.9589	0	1	1	1
Medtr7g104500.1	AT3G52750.1	72.951	488	110	6	22	1479	5	472	0	617	FTSZ2-2	Cell division protein FtsZ homolog 2-2, chloroplastic [Source:UniProtKB/Swiss-Prot,Acc:Q9LXJ0]	-2.13238	0.0815496	-1.9589	0	1	1	1
Medtr7g104890.1	AT5G03940.1	83.301	521	84	2	100	1659	46	564	0	860	FFC	SRP54CP [Source:UniProtKB/TrEMBL,Acc:A0A178UD49]	-2.32419	0.260378	-3.25302	0	1	1	1
Medtr7g104890.2	AT5G03940.1	84.211	418	65	1	10	1260	147	564	0	699	FFC	SRP54CP [Source:UniProtKB/TrEMBL,Acc:A0A178UD49]	-2.32419	0.260378	-3.25302	0	1	1	1
Medtr7g105030.1	AT3G45850.2	48.741	993	495	6	10	2973	43	1026	0	850	.	P-loop containing nucleoside triphosphate hydrolases superfamily protein [Source:TAIR,Acc:AT3G45850]	-2.2694	-0.169022	-2.65527	0	1	1	1
Medtr7g105030.2	AT3G45850.2	48.741	993	495	6	10	2973	43	1026	0	850	.	P-loop containing nucleoside triphosphate hydrolases superfamily protein [Source:TAIR,Acc:AT3G45850]	-2.2694	-0.169022	-2.65527	0	1	1	1
Medtr7g105340.2	AT3G11560.2	52.235	716	293	10	235	2301	64	757	0	692	.	AT3G11560 protein [Source:UniProtKB/TrEMBL,Acc:Q8H0W4]	-2.29296	-0.0928007	-2.3498	0	1	1	1
Medtr7g105340.4	AT3G11560.2	54.213	629	248	10	235	2064	64	671	0	645	.	AT3G11560 protein [Source:UniProtKB/TrEMBL,Acc:Q8H0W4]	-2.29296	-0.0928007	-2.3498	0	1	1	1
Medtr7g105340.1	AT3G11560.2	55.202	817	317	10	235	2604	64	858	0	853	.	AT3G11560 protein [Source:UniProtKB/TrEMBL,Acc:Q8H0W4]	-2.29296	-0.0928007	-2.3498	0	1	1	1
Medtr7g105340.3	AT3G11560.2	54.054	777	308	10	235	2484	64	818	0	785	.	AT3G11560 protein [Source:UniProtKB/TrEMBL,Acc:Q8H0W4]	-2.29296	-0.0928007	-2.3498	0	1	1	1
Medtr7g108480.1	AT4G33530.1	41.074	801	419	9	64	2313	55	853	0	589	POT13	Potassium transporter 13 [Source:UniProtKB/Swiss-Prot,Acc:Q8LPL8]	-2.34677	-0.436876	-1.53285	0	1	1	1
Medtr7g111530.2	AT1G62290.1	58.741	429	169	4	76	1341	29	456	0	518	APA2	Aspartic proteinase A2 [Source:UniProtKB/Swiss-Prot,Acc:Q8VYL3]	-2.19064	0.173867	-5.4741	0	1	1	1
Medtr7g111530.3	AT1G62290.1	60.206	485	185	4	97	1530	29	512	0	608	APA2	Aspartic proteinase A2 [Source:UniProtKB/Swiss-Prot,Acc:Q8VYL3]	-2.19064	0.173867	-5.4741	0	1	1	1
Medtr7g111530.1	AT1G62290.1	60.206	485	185	4	76	1509	29	512	0	607	APA2	Aspartic proteinase A2 [Source:UniProtKB/Swiss-Prot,Acc:Q8VYL3]	-2.19064	0.173867	-5.4741	0	1	1	1
Medtr7g111760.1	AT5G35790.1	53.416	483	215	3	376	1794	88	570	0	544	APG1	Glucose-6-phosphate 1-dehydrogenase 1, chloroplastic [Source:UniProtKB/Swiss-Prot,Acc:Q43727]	-2.5957	-0.333341	-1.60144	0	1	1	1
Medtr7g111760.2	AT5G35790.1	53.416	483	215	3	16	1434	88	570	0	543	APG1	Glucose-6-phosphate 1-dehydrogenase 1, chloroplastic [Source:UniProtKB/Swiss-Prot,Acc:Q43727]	-2.5957	-0.333341	-1.60144	0	1	1	1
Medtr7g111860.1	AT1G09340.1	85.638	376	54	0	1	1128	1	376	0	656	CRB	chloroplast RNA binding [Source:TAIR,Acc:AT1G09340]	-2.65293	-0.471559	-2.13248	0	1	1	1
Medtr7g112140.1	AT1G56500.1	69.113	1049	285	6	103	3231	35	1050	0	1477	SOQ1	Protein SUPPRESSOR OF QUENCHING 1, chloroplastic [Source:UniProtKB/Swiss-Prot,Acc:Q8VZ10]	-2.44511	0.0694107	-1.7747	0	1	1	1
Medtr7g112140.2	AT1G56500.1	70.594	1027	285	6	103	3165	35	1050	0	1485	SOQ1	Protein SUPPRESSOR OF QUENCHING 1, chloroplastic [Source:UniProtKB/Swiss-Prot,Acc:Q8VZ10]	-2.44511	0.0694107	-1.7747	0	1	1	1
Medtr7g113570.1	AT1G09010.1	70.699	959	247	7	25	2874	6	939	0	1403	EBM	Mannosylglycoprotein endo-beta-mannosidase [Source:UniProtKB/Swiss-Prot,Acc:Q75W54]	-2.24448	-0.250695	-1.58653	0	1	1	1
Medtr7g115430.1	AT5G20490.1	73.054	1529	403	5	13	4590	19	1541	0	2323	XI-K	Myosin-17 [Source:UniProtKB/Swiss-Prot,Acc:F4K5J1]	-2.32527	-0.102555	-1.5719	0	1	1	1
Medtr7g117870.1	AT1G01220.1	70.716	1062	286	6	10	3147	3	1055	0	1432	FKGP	Bifunctional fucokinase/fucose pyrophosphorylase [Source:UniProtKB/Swiss-Prot,Acc:Q9LNJ9]	-2.39734	0.136641	-1.51581	0	1	1	1
Medtr7g118170.1	AT2G26640.1	63.78	508	175	3	49	1572	1	499	0	650	KCS11	3-ketoacyl-CoA synthase 11 [Source:UniProtKB/Swiss-Prot,Acc:O48780]	-2.55087	-0.368146	-2.1003	0	1	1	1
Medtr8g010120.1	AT4G12830.1	71.204	382	98	4	4	1146	19	389	0	565	.	AT4g12830/T20K18_180 [Source:UniProtKB/TrEMBL,Acc:Q93ZN4]	-2.41374	-0.168808	-4.91975	0	1	1	1
Medtr8g010120.2	AT4G12830.1	76.176	340	81	0	7	1026	50	389	0	557	.	AT4g12830/T20K18_180 [Source:UniProtKB/TrEMBL,Acc:Q93ZN4]	-2.41374	-0.168808	-4.91975	0	1	1	1
Medtr8g016230.1	AT2G32810.1	50.651	845	383	10	70	2514	37	877	0	855	BGAL9	Beta-galactosidase 9 [Source:UniProtKB/Swiss-Prot,Acc:Q9SCV3]	-2.40202	-0.457899	-1.61759	0	1	1	1
Medtr8g022130.1	AT4G33530.1	40.847	803	416	10	40	2292	58	853	0	556	POT13	Potassium transporter 13 [Source:UniProtKB/Swiss-Prot,Acc:Q8LPL8]	-2.34677	-0.436876	-1.53285	0	1	1	1
Medtr8g028695.1	AT4G02630.1	64.865	444	135	5	13	1281	3	446	0	528	.	Protein kinase superfamily protein [Source:UniProtKB/TrEMBL,Acc:O22764]	-2.2004	0.105297	-1.8087	0	1	1	1
Medtr8g031480.2	AT1G01770.1	68.495	638	185	7	34	1941	8	631	0	863	.	Propionyl-CoA carboxylase [Source:UniProtKB/TrEMBL,Acc:Q8GZ85]	-2.1787	-0.256691	-1.66467	0	1	1	1
Medtr8g031480.1	AT1G01770.1	68.069	642	185	8	34	1953	8	631	0	858	.	Propionyl-CoA carboxylase [Source:UniProtKB/TrEMBL,Acc:Q8GZ85]	-2.1787	-0.256691	-1.66467	0	1	1	1
Medtr8g037275.1	AT3G63520.1	76.181	529	121	2	139	1719	11	536	0	847	CCD1	Carotenoid 9,10(9',10')-cleavage dioxygenase 1 [Source:UniProtKB/Swiss-Prot,Acc:O65572]	-2.19735	0.282367	-1.77096	0	1	1	1
Medtr8g037290.1	AT3G63520.1	75.56	536	126	2	115	1716	3	535	0	848	CCD1	Carotenoid 9,10(9',10')-cleavage dioxygenase 1 [Source:UniProtKB/Swiss-Prot,Acc:O65572]	-2.19735	0.282367	-1.77096	0	1	1	1
Medtr8g037310.1	AT3G63520.1	76.749	529	118	2	139	1719	11	536	0	855	CCD1	Carotenoid 9,10(9',10')-cleavage dioxygenase 1 [Source:UniProtKB/Swiss-Prot,Acc:O65572]	-2.19735	0.282367	-1.77096	0	1	1	1
Medtr8g037315.1	AT3G63520.1	80.451	532	101	1	19	1614	8	536	0	912	CCD1	Carotenoid 9,10(9',10')-cleavage dioxygenase 1 [Source:UniProtKB/Swiss-Prot,Acc:O65572]	-2.19735	0.282367	-1.77096	0	1	1	1
Medtr8g465870.1	AT2G32640.1	70.256	585	168	1	1	1737	1	585	0	766	.	Lycopene beta/epsilon cyclase protein [Source:UniProtKB/TrEMBL,Acc:Q0WVA1]	-2.25925	-0.450385	-2.76762	0	1	1	1
Medtr8g467050.1	AT4G30720.1	67.733	688	205	7	64	2106	30	707	0	898	.	FAD/NAD(P)-binding oxidoreductase family protein [Source:UniProtKB/TrEMBL,Acc:F4JQE2]	-2.31244	-0.162544	-1.70912	0	1	1	1
Medtr8g063840.1	AT4G33530.1	57.338	804	336	4	121	2520	55	855	0	857	POT13	Potassium transporter 13 [Source:UniProtKB/Swiss-Prot,Acc:Q8LPL8]	-2.34677	-0.436876	-1.53285	0	1	1	1
Medtr8g063900.1	AT4G33530.1	38.383	779	402	9	112	2229	80	853	0	548	POT13	Potassium transporter 13 [Source:UniProtKB/Swiss-Prot,Acc:Q8LPL8]	-2.34677	-0.436876	-1.53285	0	1	1	1
Medtr8g066670.1	AT5G55740.1	52.195	820	378	12	145	2592	16	825	0	846	CRR21	Pentatricopeptide repeat-containing protein At5g55740, chloroplastic [Source:UniProtKB/Swiss-Prot,Acc:Q9FM64]	-2.37035	-0.139735	-2.5119	0	1	1	1
Medtr8g471180.1	AT5G10470.1	71.142	1296	342	9	1	3861	1	1273	0	1702	KCA1	kinesin like protein for actin based chloroplast movement 1 [Source:TAIR,Acc:AT5G10470]	-2.86309	-0.0838323	-1.80663	0	1	1	1
Medtr8g069790.1	AT1G60790.1	63.723	419	141	5	331	1560	120	536	0	565	TBL2	Protein trichome birefringence-like 2 [Source:UniProtKB/Swiss-Prot,Acc:Q8VYR3]	-2.53529	-0.467515	-2.13196	0	1	1	1
Medtr8g071100.1	AT4G19020.1	54.967	906	377	12	232	2901	399	1289	0	965	CMT2	DNA (cytosine-5)-methyltransferase CMT2 [Source:UniProtKB/Swiss-Prot,Acc:Q94F87]	-2.42907	-0.47467	-1.68955	0	1	1	1
Medtr8g085210.1	AT2G32810.1	68.75	864	258	4	124	2709	30	883	0	1249	BGAL9	Beta-galactosidase 9 [Source:UniProtKB/Swiss-Prot,Acc:Q9SCV3]	-2.40202	-0.457899	-1.61759	0	1	1	1
Medtr8g088200.1	AT4G33530.1	40.845	781	450	5	28	2346	79	855	0	564	POT13	Potassium transporter 13 [Source:UniProtKB/Swiss-Prot,Acc:Q8LPL8]	-2.34677	-0.436876	-1.53285	0	1	1	1
Medtr8g089810.1	AT1G67840.1	60.714	532	183	9	202	1779	88	599	0	597	CSK	Chloroplast sensor kinase, chloroplastic [Source:UniProtKB/Swiss-Prot,Acc:F4HVG8]	-2.15121	-0.114834	-2.09001	0	1	1	1
Medtr8g091670.1	AT4G39620.2	67.824	432	136	2	85	1374	44	474	0	605	EMB2453	Pentatricopeptide repeat-containing protein At4g39620, chloroplastic [Source:UniProtKB/Swiss-Prot,Acc:Q9SV96]	-2.0407	-0.0890908	-3.07005	0	1	1	1
Medtr8g091710.1	AT5G64940.2	86.495	622	81	2	349	2205	140	761	0	1102	ATATH13	Protein ACTIVITY OF BC1 COMPLEX KINASE 8, chloroplastic [Source:UniProtKB/Swiss-Prot,Acc:Q93Y08]	-2.52138	0.110527	-2.26153	0	1	1	1
Medtr8g092050.1	AT2G21860.1	69.281	459	121	3	199	1563	69	511	0	662	.	At2g21860/F7D8.18 [Source:UniProtKB/TrEMBL,Acc:Q9SJ13]	-2.07505	-0.154912	-2.00934	0	1	1	1
Medtr8g100040.1	AT5G15450.1	50.914	711	276	8	763	2706	233	933	0	653	CLPB3	Chaperone protein ClpB3, chloroplastic [Source:UniProtKB/Swiss-Prot,Acc:Q9LF37]	-2.2249	-0.0304585	-2.36431	0	1	1	1
Medtr8g097350.1	AT5G41140.2	45.515	1059	465	22	1	3093	1	975	0	760	.	Myosin heavy chain-related protein [Source:UniProtKB/TrEMBL,Acc:Q9FLL5]	-2.05103	-0.260977	-2.52271	0	1	1	1
Medtr8g097350.2	AT5G41140.2	45.112	982	445	18	1	2913	1	899	0	702	.	Myosin heavy chain-related protein [Source:UniProtKB/TrEMBL,Acc:Q9FLL5]	-2.05103	-0.260977	-2.52271	0	1	1	1
Medtr8g099885.1	AT1G55090.1	79.7	734	137	2	1	2193	1	725	0	1256	.	Glutamine-dependent NAD(+) synthetase [Source:UniProtKB/Swiss-Prot,Acc:Q9C723]	-2.16472	0.139566	-1.76063	0	1	1	1
Medtr8g100045.1	AT1G74260.1	78.071	1400	296	5	34	4224	12	1403	0	2201	PUR4	Probable phosphoribosylformylglycinamidine synthase, chloroplastic/mitochondrial [Source:UniProtKB/Swiss-Prot,Acc:Q9M8D3]	-2.36916	-0.0300968	-1.55606	0	1	1	1
Medtr8g104540.1	AT1G23190.1	84.906	583	86	1	220	1962	1	583	0	1004	PGM3	Probable phosphoglucomutase, cytoplasmic 1 [Source:UniProtKB/Swiss-Prot,Acc:O49299]	-2.65836	0.117308	-1.56676	0	1	1	1
Medtr8g104540.2	AT1G23190.1	84.906	583	86	1	4	1746	1	583	0	1002	PGM3	Probable phosphoglucomutase, cytoplasmic 1 [Source:UniProtKB/Swiss-Prot,Acc:O49299]	-2.65836	0.117308	-1.56676	0	1	1	1
Medtr0001s0430.1	AT1G30610.2	59.204	603	234	5	616	2400	372	970	0	756	EMB2279	Pentatricopeptide repeat-containing protein At1g30610, chloroplastic [Source:UniProtKB/Swiss-Prot,Acc:Q9SA76]	-2.31299	-0.212831	-1.92881	0	1	1	1
Medtr0151s0030.1	AT1G31190.1	72.011	368	83	3	7	1050	4	371	0	519	IMPL1	Phosphatase IMPL1, chloroplastic [Source:UniProtKB/Swiss-Prot,Acc:Q94F00]	-2.47581	-0.462452	-2.32533	0	1	1	1
Medtr0590s0010.1	AT5G35790.1	74.43	395	53	3	1	1074	193	576	0	590	APG1	Glucose-6-phosphate 1-dehydrogenase 1, chloroplastic [Source:UniProtKB/Swiss-Prot,Acc:Q43727]	-2.5957	-0.333341	-1.60144	0	1	1	1

## Sheet: ExpressedEpl1Genes
Log2(Muttpm/WTtpm)
	Apex						Leaf
idGene	Mting1-1	Mting2-11	Mting1-1 Mting2-11	Mting1-7	Mting2-2	Mting1-7 Mting 2-2	Mting1-1	Mting2-11	Mting1-1 Mting2-11	Mting1-7	Mting2-2	Mting1-7 Mting 2-2
Medtr7g084800.1	-0.0710378	-0.116793	-0.196494	-0.162523	-0.523161	-0.702209	-0.102919	-0.052966	-0.0290041	0.0268228	0.013572	-0.478815
Medtr2g021255.1	-0.0149977	-0.310498	-0.319281	-0.458714	-1.0448	-1.65265	0.179611	-0.105658	-0.0285438	-0.324434	-0.505805	-1.19236
Medtr3g115920.2	-0.0705982	-0.123582	-0.187166	-0.339849	-0.887674	-1.28007	-0.0202759	-0.126218	0.0286936	-0.182231	-0.346711	-0.80206
Medtr2g066110.1	0.0161532	-0.171937	-0.161446	-0.185269	-0.806587	-0.981261	0.111077	-0.0616719	0.0955838	0.113848	-0.00939702	-0.733961
Medtr7g111860.1	-0.232253	-0.119791	-0.289205	-0.590302	-1.20041	-1.99737	0.0154365	-0.15706	-0.118617	-0.263954	-0.552293	-1.17528
Medtr5g071360.1	0.0104821	-0.0174695	-0.145711	-0.76735	-1.88339	-2.4582	0.290175	-0.36021	-0.354228	-0.689904	-1.98183	-1.14286
Medtr7g080530.2	0.093123	-0.299027	-0.236065	-0.246783	-1.13231	-1.52316	0.228652	-0.0927965	0.0631287	-0.00770226	-0.292101	-1.04812
Medtr7g066120.1	0.0576065	-0.114968	0.0546518	-0.419512	-1.59137	-1.85496	0.137666	0.0405641	0.223366	-0.133987	-0.166076	-0.733725
Medtr4g132360.1	0.0320457	-0.107167	-0.252724	-0.115219	-0.197421	-0.840044	-0.0164787	0.0888091	0.133756	0.0817735	0.341519	-0.367056
Medtr3g115110.1	0.0969211	-0.150245	-0.116794	-0.243536	-0.502011	-0.597889	0.154608	-0.0979551	-0.0968671	-0.127512	-0.294415	-0.157618
Medtr1g112510.1	-0.137639	-0.0138347	-0.315486	-0.753019	-0.962841	-1.25189	-0.0528799	0.0273941	0.0650539	-0.17052	0.332561	-0.181847
Medtr4g132360.2	-0.10681	0.00888524	-0.0708656	-0.614158	-0.52039	-0.95914	0.00466247	0.169129	0.135816	-0.361037	-0.245449	-1.14905
Medtr4g094662.1	-0.0139493	-0.274845	-0.181494	-0.344002	-0.668956	-0.821661	0.120158	-0.123126	-0.105953	-0.234547	-0.199242	-0.0697744
Medtr2g066120.1	0.00871533	-0.0895204	-0.139541	-0.111354	-0.250312	-0.394818	-0.0509983	-0.0336742	-0.29847	-0.292632	-0.0191992	0.0866993
Medtr4g112530.1	0.0146254	-0.361207	-0.316293	-0.251321	-0.938498	-1.70267	0.184409	-0.228448	-0.0206805	-0.125706	-0.564686	-1.42595
Medtr2g033020.1	-0.0190859	-0.213246	-0.121473	-0.0459017	-0.507707	-0.918101	0.194255	0.0137224	0.0147119	0.0118607	-0.409036	-1.22584
Medtr3g118430.1	-0.0290121	-0.059448	-0.125014	-0.392564	-0.575555	-0.521377	0.140329	0.0698409	0.116757	-0.0794759	-0.00934464	-0.407939
Medtr2g015390.1	0.0291387	-0.139503	-0.0171925	-0.240636	-0.686052	-0.969004	0.226184	0.1429	0.243647	0.148636	-0.402599	-1.01469
Medtr7g089970.1	0.130009	0.000504279	0.0641353	-0.672314	-0.938578	-0.865129	0.115758	0.0222372	0.0936927	-0.500395	-0.606631	-0.674565
Medtr8g037315.1	0.0987392	-0.0172047	-0.192202	-0.424024	-0.530095	-0.35659	0.0628368	-0.00423625	-0.11467	-0.309765	-0.0897018	0.152577
Medtr4g101750.1	-0.0221333	-0.0685093	0.00747769	-0.356561	-0.362525	-0.975147	0.219925	0.21286	0.0746862	-0.264705	0.144061	-0.163783
Medtr4g063705.1	0.0845959	-0.0953739	0.00524135	-0.138203	-0.630159	-0.76693	0.171946	-0.201547	-0.0407087	-0.0759196	-0.436684	-0.66745
Medtr4g057970.1	-0.0234683	-0.130725	0.00739136	-0.0450124	-0.102564	-0.760194	-0.158166	0.741526	-0.170683	-0.42295	0.600956	0.449469
Medtr2g079710.1	-0.0307748	-0.259784	-0.250421	-0.242763	-0.456849	-0.81337	0.400097	-0.0667443	0.113853	0.344651	-0.50135	-1.10388
Medtr1g017380.1	0.0265644	-0.0510005	0.091377	-0.136706	-0.290435	-0.615889	-0.0311781	0.281827	-0.10516	-0.382226	0.176514	0.00175462
Medtr4g075040.1	-0.0690175	-0.0961743	-0.144698	-0.157832	-0.709967	-1.02044	0.16157	-0.0638307	0.00498445	-0.0260876	-0.499094	-1.2053
Medtr2g064840.1	0.0530548	-0.024935	0.0844358	-0.497	-0.681356	-1.11731	0.0481624	0.0863307	0.190451	-0.209768	-0.0315957	-0.194859
Medtr6g088270.1	-0.0370313	-0.116681	0.0448967	-0.555525	-0.52645	-1.23637	0.224303	0.295209	0.20772	-0.304911	-0.170995	-0.712604
Medtr1g017390.1	0.00761473	-0.0607384	0.0921802	-0.314802	-0.368957	-0.808324	-0.0662927	0.460395	0.00617148	-0.642395	0.127525	-0.105835
Medtr6g007607.1	0.051021	-0.0353856	-0.0334753	-0.228982	-0.426769	-0.8202	0.129182	0.129337	0.0993956	-0.205154	-0.317367	-0.938794
Medtr6g071070.1	-0.0590345	-0.161714	-0.522585	-0.722077	-0.446205	-1.25356	-0.220319	0.25495	-0.0451415	-0.700818	0.720629	0.364604
Medtr3g065250.1	0.286611	0.16472	0.350341	-0.00412468	0.321196	1.11445	-0.178428	0.180722	0.0741944	-0.117439	-0.324633	3.61838
Medtr4g007080.1	-0.139019	0.0145986	-0.0900571	-0.587504	-0.956728	-1.19168	0.040364	0.0160513	0.1901	-0.14142	-0.20031	-0.777899
Medtr1g090730.1	-0.0631311	-0.295112	-0.272549	-0.365879	-1.1303	-1.63214	0.179756	-0.00770144	0.0213699	-0.120665	-0.272493	-0.567781
Medtr1g053160.1	0.00131069	-0.0508471	-0.0271762	-0.224337	-0.381087	-0.613594	0.111964	0.0112565	-0.0453587	-0.149664	-0.549176	-1.13471
Medtr4g076600.1	-0.087301	-0.26775	-0.164531	-0.199447	-0.333065	-1.00431	0.460854	0.473679	0.340015	0.221609	-0.0909782	-0.481423
Medtr2g085125.1	0.185424	0.0995659	0.126118	0.0683882	-0.481442	-0.702053	0.0119837	-0.14468	-0.166291	-0.181609	-0.412363	-0.846908
Medtr2g027300.1	0.0280968	0.0733705	0.185119	0.0293154	0.670683	-0.216367	0.318853	0.514333	0.353278	0.407315	0.849498	0.642167
Medtr8g100040.1	0.0505562	-0.139329	-0.0101811	-0.299747	-0.315741	-0.75893	0.101406	0.158623	0.0503761	-0.30458	-0.0304914	0.123196
Medtr7g111530.3	-0.0470455	-0.0755658	-0.200348	-0.358651	-0.486679	-0.496637	0.0790004	0.0529609	-0.0438498	-0.151924	-0.0950122	0.319089
Medtr4g130980.1	0.0383399	-0.109974	-0.0839412	-0.208246	-0.601371	-0.973582	0.223834	-0.198573	0.000201917	-0.039439	-0.498803	-1.21511
Medtr2g105480.1	-0.0999971	-0.0752446	-0.17118	-0.41702	-0.624242	-1.08178	0.0289658	0.073137	0.0560938	-0.119184	-0.378064	-0.975265
Medtr3g072330.1	0.165857	-0.0341297	0.0894636	0.0452197	-0.230408	-0.722297	0.479769	0.183149	0.257653	0.33132	-0.257878	-0.448186
Medtr7g104890.1	-0.0518014	0.000429947	0.122155	-0.403576	-0.429843	-1.1827	0.0295363	0.00296342	-0.234779	-0.393741	-0.747916	-1.27374
Medtr1g102010.2	-0.00196651	-0.201449	-0.232498	-0.16875	-0.841425	-0.976447	0.162572	-0.208737	-0.0690705	0.181671	-0.935761	-1.66895
Medtr3g079750.1	0.0467375	0.10494	0.167806	-0.191672	0.089631	-0.205107	0.224713	0.292689	0.133933	0.0209985	0.372303	0.323929
Medtr2g020160.1	0.0515655	-0.150018	-0.138922	-0.583799	-0.659661	-1.25033	0.228253	0.154319	0.349709	-0.147447	-0.0249864	-0.637168
Medtr4g069030.1	0.0400875	-0.203923	-0.203214	-0.405442	-0.758853	-0.967253	-0.0499271	-0.326477	-0.416028	-0.382943	-0.964963	-1.12903
Medtr5g053450.1	0.0972556	-0.00695072	-0.0427426	-0.457087	-0.897489	-0.924146	0.117671	-0.235443	-0.041601	-0.320329	-0.561436	-0.557412
Medtr1g076720.1	0.208212	0.170454	0.359413	0.253929	-0.319273	-0.144147	-0.00810503	-0.381466	-0.271604	-0.151356	-0.878921	-1.33849
Medtr3g094740.1	0.116644	-0.122956	-0.12318	-0.449324	-1.22592	-1.59279	0.227565	-0.303492	-0.100781	-0.459594	-1.14636	-1.51952
Medtr3g104740.1	-0.0976612	-0.101582	-0.148652	-0.226051	-0.47081	-0.763731	0.0900453	0.143916	0.0586247	-0.0140555	-0.0276219	-0.277418
Medtr1g095560.2	0.0578527	-0.0266135	0.00422677	-0.124791	-0.211858	0.191948	0.00794698	-0.134705	-0.130578	-0.0887139	-0.337902	-0.75195
Medtr1g107480.1	0.111624	-0.0739657	0.0407926	-0.157387	-0.0911845	-0.678457	0.203488	0.535522	0.202417	-0.0675922	0.817852	0.788549
Medtr4g072040.1	0.125632	0.128463	0.189653	0.0552966	-0.392384	-0.918163	0.359621	0.0812362	0.230657	0.290533	-0.408736	-1.20164
Medtr3g105550.1	-0.307177	-0.139748	-0.430889	-0.400594	-0.759033	-0.942617	0.00922165	0.439295	-0.0881215	-0.26151	0.112189	0.656165
Medtr5g093860.1	0.177856	0.100479	0.194471	-0.268464	-0.277704	-0.244903	0.372433	0.38044	0.323362	-0.047958	0.218258	0.988755
Medtr2g040060.1	-0.172282	-0.273932	-0.196547	-0.417521	-1.04731	-0.983154	0.0251952	-0.244774	0.0312858	0.0581635	-0.732042	-1.2763
Medtr1g116500.1	0.0135435	0.115136	0.125843	-0.259426	0.098533	-0.0510219	-0.137771	0.315912	0.129451	-0.0596776	0.354737	0.601015
Medtr3g091570.1	0.00839637	-0.0654498	0.113012	-0.457795	-0.560819	-1.2231	0.0833535	-0.147247	0.0140342	-0.362409	-0.78702	-1.17997
Medtr0151s0030.1	0.096312	0.0575528	-0.0826004	-0.24567	-0.562535	-0.862075	0.0272973	0.125071	-0.132511	-0.0884786	-0.380734	-1.03197
Medtr8g091710.1	0.0640565	-0.0690279	-0.00980926	-0.449685	-0.981841	-1.00908	0.246041	-0.280971	-0.0216793	-0.361993	-1.04051	-1.64091
Medtr5g017080.1	0.113046	-0.0660518	-0.149585	-0.361154	-0.271728	-0.112446	0.149012	0.23576	0.204956	-0.22943	0.252827	0.118071
Medtr1g054980.1	-0.210425	-0.0534586	-0.491088	-0.872427	-0.368867	-0.880717	-0.0786177	-0.226353	-0.501285	-0.418965	-0.521402	-1.30132
Medtr7g013790.1	-0.0675986	0.149731	0.111811	-0.302247	-0.177047	-0.296878	0.157803	0.522611	0.551531	0.0548714	0.575228	0.797928
Medtr3g071970.1	0.134328	-0.0705908	-0.0682518	-0.0936485	-0.267017	-0.216347	0.0236887	-0.123192	-0.303962	-0.343467	-0.252668	-0.58646
Medtr8g104540.2	0.0859376	0.0286477	-0.206111	-0.179532	-0.37695	-0.852074	0.510085	0.523621	0.312131	0.226056	0.0407043	-0.597867
Medtr2g062980.1	-0.306727	-0.236548	-0.565907	-0.383879	-0.624383	-1.47951	0.177593	0.080339	0.0853437	0.127475	-0.259116	-0.551457
Medtr1g110930.1	-0.350667	-0.122843	-0.358441	-0.477162	-0.816858	-1.15346	-0.192204	-0.14908	-0.276344	-0.439963	-0.236621	-0.611324
Medtr1g027020.1	0.195981	0.0890406	0.234174	-0.747357	-0.582677	-0.00455545	0.876273	0.0207411	0.377929	-0.595277	-0.638006	0.402901
Medtr7g066870.1	0.0225485	-0.138147	-0.131785	-0.564635	-0.473702	-0.891299	-0.0951831	-0.00665516	-0.181288	-0.637734	-0.324812	-0.433676
Medtr4g101620.1	-0.199148	-0.072706	-0.285239	-0.476132	-0.340161	-1.0445	-0.372391	0.0925301	-0.36358	-0.633735	0.0382736	-1.06811
Medtr4g072990.1	-0.0184656	-0.0572678	-0.0636081	-0.618988	-1.07259	-1.55656	0.209669	0.113499	0.155735	-0.35488	-0.376815	-1.00199
Medtr6g013660.1	-0.0398643	-0.293058	-0.254587	-0.368836	-0.701682	-1.4212	0.0820388	-0.247939	-0.243433	-0.406272	-0.880596	-1.36961
Medtr2g054130.1	-0.217932	-0.352734	-0.540851	-0.570967	-0.991124	-1.88308	-0.00194086	-0.191936	-0.227457	-0.381266	-0.903112	-1.66848
Medtr7g104500.1	-0.031913	-0.156804	-0.0859652	-0.127787	-0.213912	-0.433578	-0.0597349	0.264857	-0.140189	0.100359	0.0477452	-0.202712
Medtr2g076340.1	-0.146198	-0.188109	-0.18882	-0.31997	-0.438895	-1.07254	0.0165019	0.195014	-0.0930546	-0.273134	-0.357265	-0.829004
Medtr6g009330.1	-0.220302	-0.214345	-0.606904	-0.593146	-0.804264	-1.55	-0.0612217	-0.0158203	-0.478898	-0.262254	-0.628596	-1.19633
Medtr1g060010.1	-0.0361846	0.0399248	-0.0078915	-0.112866	-0.0290596	0.00981769	-0.257493	0.115692	-0.23819	-0.279465	0.414263	-0.0186433
Medtr3g118360.1	0.0511031	-0.134394	0.0949477	-0.914375	-0.790234	-1.67051	-0.0328837	0.0322	-0.00841475	-0.658296	-0.66873	-0.952998
Medtr3g115270.1	-0.00321658	-0.0988461	-0.0227355	-0.488427	-0.203159	-0.335511	0.0461816	0.0577303	0.0608131	-0.114384	-0.112188	0.0662546
Medtr5g007380.1	0.0249466	0.0676043	0.130123	-0.432475	-0.418456	-0.524933	0.140165	-0.11482	-0.0807447	-0.459736	-0.555532	-0.338402
Medtr2g023320.1	0.257776	0.0866459	0.129484	-0.640462	-0.808408	-1.72207	-0.0454658	-0.284753	-0.175052	-0.697056	-1.00391	-1.29106
Medtr7g086430.1	0.0870065	0.192628	0.0264119	-0.178518	-0.189383	-0.566912	0.152461	0.106916	0.113653	0.00749609	-0.140328	-0.865216
Medtr3g100910.1	-0.0512566	-0.110296	-0.0227898	-0.346524	-0.449281	-0.836175	-0.0280292	0.119123	-0.0427379	-0.206937	-0.464236	-0.983909
Medtr1g086050.1	0.101285	0.0306885	0.1687	-0.350445	-0.465779	-0.34726	0.151883	-0.0303936	0.0383454	-0.243269	-0.481008	-0.531602
Medtr5g021190.1	0.171191	-0.00399861	0.0344819	-0.469207	-0.476291	-0.805064	-0.178404	0.606955	0.0991273	-0.163268	-0.00706792	-0.838603
Medtr7g091460.1	0.0814528	-0.0566607	-0.030603	-0.648351	-0.577181	-0.808899	0.0775833	0.0667386	-0.018627	-0.595827	-0.373695	-0.137518
Medtr1g484940.1	0.0167981	0.00627734	-0.00344056	-0.219936	-0.327466	-0.468738	0.110257	0.111235	0.0394068	-0.0842944	-0.325748	0.768468
Medtr8g104540.1	0.0979187	5.19592e-05	0.0832353	-0.677737	-0.751234	-1.66928	0.15875	0.00146576	0.0601325	-0.55609	-0.719215	-1.14667
Medtr8g471180.1	0.0528542	0.0310662	0.0679045	-0.405212	-0.423373	-0.503997	-0.0816699	-0.0716146	-0.0794709	-0.2727	0.0277287	-0.289504
Medtr3g084030.2	0.699048	-2.04452	0.397795	3.48156	-0.888936	-0.421371	0.0358932	0.0171243	0.0747186	-0.00317173	-0.36302	-0.689228
Medtr7g022440.1	0.229381	0.121198	0.201471	-0.147766	-0.117608	-0.506625	0.827617	-0.0427343	0.116933	-0.178563	-0.739635	-0.151463
Medtr1g041085.1	-0.677411	-0.114563	-0.254822	-0.539444	-0.703592	-0.777524	-0.0644954	0.276758	-0.0959064	-0.0254288	0.158076	0.0684791
Medtr5g093830.1	-0.31901	-0.260416	-0.439721	-0.758955	-0.672852	-1.87157	-0.0747721	0.39837	-0.432139	-0.614095	-0.227846	-1.44316
Medtr8g010120.1	-0.453133	-0.68233	-0.013672	-0.867264	-0.701081	-1.41844	0.0749846	-0.211561	0.185773	0.234312	-0.350915	-1.18178
Medtr7g069210.2	0.0717108	0.0462865	0.0347777	-0.0287581	-0.15789	-1.03196	-0.164045	0.07508	-0.278866	-0.258785	-0.350786	-1.46878
Medtr3g048950.1	0.0443236	-0.0698019	0.00976915	-0.501714	-0.351125	-0.834308	0.0778195	0.0999789	-0.0428633	-0.268214	-0.526875	-1.00364
Medtr4g005880.1	0.0212831	0.094455	0.0223575	-0.544883	-0.17683	-0.764195	0.284939	0.388574	0.346022	-0.257968	0.601809	1.33485
Medtr7g112140.2	-0.104065	-0.186937	-0.170863	-0.63351	-1.03828	-1.19314	0.0101461	-0.204173	-0.19878	-0.353314	-1.06866	-1.89608
Medtr5g007030.1	-0.0142726	-0.165162	-0.254438	-0.353083	-0.499867	-0.806748	0.0329501	0.160087	0.0969177	-0.0742887	-0.0647936	0.0877795
Medtr2g034580.1	-0.0681976	-0.159007	-0.193906	-0.375914	-0.632702	-1.49316	0.045401	0.254973	-0.243241	-0.461842	-0.541329	-1.23901
Medtr5g082260.1	-0.197008	0.00203455	-0.109316	-0.458567	-0.598363	-1.12846	0.146456	-0.138696	-0.0375983	-0.184142	-0.885509	-1.55062
Medtr5g027980.1	0.10257	-0.16339	-0.0185562	-0.273891	-0.566275	-0.295412	0.0311121	0.0247742	0.313624	0.161852	-0.76739	-0.867204
Medtr5g056510.1	-0.188311	0.0346984	-0.0143877	-0.568314	-0.15493	-0.354049	0.0442415	0.198442	0.346747	0.186672	0.294169	-0.492546
Medtr3g105190.1	0.0480988	-0.113729	-0.141916	-0.293241	-0.776087	-0.822694	0.246022	-0.14939	0.0484808	0.0464602	-0.578164	-0.470812
Medtr5g033080.1	0.324378	-0.14084	0.29912	-0.1062	-0.641459	-0.584343	0.274004	0.0635001	0.329776	0.0967134	-0.213415	-0.669456
Medtr5g013790.1	0.0906292	-0.107069	-0.125033	-0.316428	-0.853223	-0.622719	0.0944856	-0.330644	-0.0923021	-0.493419	-1.14052	-1.01836
Medtr2g094060.1	0.0456654	-0.233791	-0.201598	-0.300821	-0.819474	-1.27066	0.00527242	-0.14311	-0.0605509	0.0955505	0.279299	-1.19533
Medtr8g089810.1	0.0267855	-0.143973	-0.14638	-0.191024	-0.516605	-0.457027	0.00842661	0.0122014	-0.0845165	0.0250677	-0.268075	0.15331
Medtr1g076430.1	-0.281755	-0.000531747	-0.0845535	-0.1714	-0.509546	1.04178	0.218202	0.683417	0.114921	-0.0962816	-0.0375124	2.61357
Medtr6g088715.1	0.13228	0.273407	0.309154	-0.164133	0.0998314	-0.256187	-0.393859	0.583346	-0.396927	-0.656413	0.534815	-1.15886
Medtr1g033840.1	-0.0280755	-0.358722	-0.03217	-0.839524	-0.962954	-1.27229	-0.0221518	-0.0548831	0.190035	-0.482853	-0.705943	-1.20256
Medtr5g089490.1	0.160055	0.0954351	0.142984	-0.449006	-0.486142	-0.426465	0.00176268	0.113296	0.0387174	-0.366926	-0.419048	-0.0941355
Medtr3g102830.1	-0.0710368	0.0201423	-0.00383354	-0.520524	-0.15653	-0.56699	0.00877381	0.241203	-0.0242482	-0.51191	0.111984	0.314306
Medtr4g107210.1	-0.0277166	0.102053	0.249397	-0.191461	0.0570142	-0.454023	0.251909	0.588389	0.249883	-0.0532671	0.660564	0.342852
Medtr1g023120.1	0.209058	0.104046	0.0433766	-0.485164	-0.338227	-0.917156	0.235283	0.0296075	-0.250588	-0.086862	-0.0197398	-0.768094
Medtr2g460600.1	-0.0859602	0.0616606	-0.0540899	-0.344531	-0.369498	-0.756067	-0.0869009	0.137924	-0.065188	-0.216322	-0.123186	-0.754616
Medtr4g058700.1	0.0494782	-0.000341524	-0.10302	-0.601182	-0.403688	-0.158699	-0.0521833	0.0409525	0.028102	-0.287421	-0.270572	0.188714
Medtr8g016230.1	0.00766324	-0.083305	-0.0819649	-0.812425	-0.765778	-0.318037	-0.661859	0.284756	0.259697	-1.33637	1.05704	0.812951
Medtr3g087220.1	0.123373	-0.0346212	0.162991	-0.112405	-0.947578	-0.804949	0.198053	0.264607	0.355955	0.338191	-0.063491	-0.501277
Medtr3g091570.2	0.415731	0.0700193	0.253215	0.208428	-0.00714369	0.105724	0.192383	-0.0924497	-0.0620974	0.978643	0.172925	0.0305308
Medtr8g465870.1	-0.0795634	0.0938952	-0.0982214	-0.416269	-0.34325	-0.6328	0.0902026	-0.153936	-0.219264	-0.156152	-0.207986	-0.591091
Medtr5g009110.1	-0.161411	-0.156942	-0.203949	-0.377242	-0.749844	-1.35439	-0.0949736	-0.207352	-0.267986	-0.0328505	-0.733976	-1.85239
Medtr1g114540.1	0.208472	0.115529	0.211105	-0.306138	-0.311127	-0.389134	0.222969	0.0168578	0.272849	-0.182787	-0.205354	-0.144735
Medtr4g121880.1	0.0427767	0.23988	0.118459	-0.152278	0.00460866	-0.597743	0.101459	1.01272	0.366246	0.0467433	1.4215	0.834384
Medtr0590s0010.1	0.204892	-0.103428	-0.0507305	0.183794	-0.487577	-0.626673	0.735748	-0.190753	-0.100565	0.151366	-0.278371	-0.642962
Medtr2g062990.1	-0.0793974	-0.123372	-0.151034	-0.106551	-0.573905	-0.97826	0.225954	0.076107	0.284557	0.165497	-0.464697	-1.07942
Medtr7g118170.1	-0.431	0.215241	-0.222481	-0.246151	0.316104	0.127866	-0.0117966	-0.439107	-0.41861	-0.197445	-0.422415	-1.92215
Medtr7g089790.1	0.0921424	0.143647	0.0796562	-0.140623	0.101487	-0.407679	-0.519281	0.127069	-0.383668	-0.386142	0.349199	0.278401
Medtr7g105030.1	0.250262	0.0938474	0.23419	-0.166924	0.126047	-0.494312	-0.013143	0.588458	0.239286	0.191701	0.672749	0.237326
Medtr4g125690.1	0.0318969	-0.0792737	-0.0281755	-0.699095	-0.806281	-0.670911	-0.0561668	-0.337447	-0.325359	-0.653336	-1.12593	-0.505969
Medtr4g094232.1	0.238783	-0.0110861	0.144922	-0.250123	-0.603733	-0.67684	0.292152	0.151186	-0.0110197	-0.255383	-0.595066	-1.00506
Medtr6g016600.1	-0.12201	-0.0904925	-0.0730653	-0.28493	-0.386515	-0.819497	0.0589643	0.111238	0.000403467	-0.260271	-0.295079	-0.957993
Medtr6g013150.1	-0.166491	-0.045908	-0.202202	-0.0886645	-0.429365	-1.08745	-0.0938417	0.0727319	-0.264804	-0.0691895	-0.335906	-1.59956
Medtr2g035660.1	-0.12676	-0.0921582	-0.022692	-0.183422	-0.395289	-0.988436	0.0338099	0.352815	-0.266793	-0.364448	-0.0975204	-1.04701
Medtr4g070270.1	-0.0576894	-0.434664	-0.174578	-0.34239	-0.303443	0.336693	0.173052	-0.070935	-0.0235236	-0.210989	0.0363621	1.89154
Medtr3g118360.4	-0.50599	-0.198687	-0.653109	-0.368063	-0.447756	-0.443948	0.0530972	0.088829	-0.104166	0.316997	0.183206	-0.420581
Medtr5g099290.1	0.00599706	-0.0422215	-0.0899396	-0.54671	-0.333958	-0.670808	-0.0505187	-0.117798	0.0977117	-0.20306	-0.47696	-0.687878
Medtr8g092050.1	0.0239964	-0.0708265	-0.0868316	-0.367309	-1.07743	-2.06996	0.0446043	0.115866	0.151869	-0.0329635	-0.386797	-1.84726
Medtr4g123563.1	-0.310792	-0.173957	-0.845642	-0.774139	-0.60468	-1.6676	0.251954	0.0553581	0.252708	-0.244275	-0.0320591	-0.722908
Medtr4g036495.1	-0.115179	-0.0879963	-0.0781426	-0.607961	-1.03802	-1.32531	0.0634332	-0.417047	-0.275348	-0.203124	-1.12602	-1.6791
Medtr1g058390.1	-0.144341	-0.0468941	0.0316322	-0.789565	-0.98551	-1.29456	0.23014	0.0563695	0.0114888	-0.350731	-0.574588	-0.825058
Medtr2g030000.1	0.159031	0.0658785	0.117579	-0.137839	-0.0485726	0.173824	0.271192	0.487289	0.42858	0.248174	0.47886	1.03033
Medtr4g123930.2	0.353014	-0.170721	0.039108	-0.0701545	-0.425183	-0.465058	0.29588	-0.0273873	0.102109	-0.0989873	-0.447001	-0.0920779
Medtr5g033800.1	-0.115723	-0.161613	-0.0716321	-0.3035	-0.102408	-0.326088	0.0888844	0.0510701	-0.074883	-0.140931	0.20625	-0.27949
Medtr8g010120.2	0.25961	0.630512	-0.139522	-0.321013	-1.79277	-1.41952	-0.0208215	-0.226591	-0.0394876	-0.604431	-1.4304	-2.24672
Medtr2g039120.1	-0.297314	0.0183919	-0.4183	-0.742923	-1.0847	-1.11756	-0.288191	-0.220345	-0.156008	-0.534068	-0.514382	-0.238079
Medtr4g109450.1	-0.836385	-0.341922	-0.545837	-1.90035	-0.24528	-0.731943	1.14441	1.31721	0.618361	-0.937118	1.14423	2.06786
Medtr2g054940.1	-0.129046	-0.315435	-0.349904	-0.31091	-0.229701	0.491166	-0.0166676	0.312522	0.031993	-0.254154	0.450011	2.03277
Medtr4g096870.1	0.113428	0.0573262	-0.00411572	-0.213048	-0.391615	-0.49761	0.153816	0.420701	-0.191787	-0.163215	0.195277	0.289488
Medtr2g036860.1	0.122525	-0.0948423	0.00287148	-0.505229	-0.285546	-0.627641	0.250755	0.272833	0.0864702	-0.23691	0.0585794	0.487232
Medtr8g028695.1	0.102632	0.0335076	0.109728	-0.196603	-0.279376	-0.481222	0.198851	0.733351	0.184981	-0.138929	1.14547	1.2351
Medtr2g060420.1	-0.0567364	0.16206	0.113636	-0.150312	-0.16353	-0.38626	-0.275112	0.365482	-0.170237	-0.282573	0.663999	-0.022619
Medtr5g009110.2	0.165029	0.121474	-0.0360964	-0.263854	-0.587772	-0.452061	0.101248	-0.278404	-0.769031	-0.66703	-1.11142	-1.75394
Medtr3g118120.1	-0.00977813	-0.128999	0.229478	-0.0578985	-0.422487	-0.593681	0.000673818	-0.122977	-0.0230804	-0.00645478	-0.231314	-0.103771
Medtr6g007697.1	0.125215	-0.0218939	0.178289	-0.315928	-0.321205	-0.705225	0.167171	0.0214261	0.15517	-0.16273	-0.0831623	-0.338206
Medtr5g023660.1	0.0892618	0.142954	0.348767	-0.118592	0.108409	-0.270755	1.78404	2.83739	3.00944	1.55396	3.07015	2.77899
Medtr7g069210.1	-0.0237243	-0.0729441	-0.15154	-0.223132	-0.245673	-0.748924	0.17686	0.296945	-0.209754	-0.265665	-0.379029	-1.35864
Medtr1g062190.1	-0.199794	-0.177279	-0.24211	-0.386806	-0.895577	-1.88804	-0.189695	-0.24842	-0.531047	-0.491169	-1.0466	-1.94165
Medtr3g112370.1	0.0354421	-0.0153119	-0.0700226	-0.160859	-0.517523	-1.45054	0.104744	1.78756	0.869682	0.464595	1.5588	-0.714049
Medtr6g007170.1	-0.335947	0.582895	0.241707	-1.34406	0.507246	1.89262	-0.401421	0.356054	0.1196	-0.376957	0.130235	2.45404
Medtr2g013060.3	-0.123556	-0.164221	-0.199318	-0.566757	-0.990527	-0.768728	0.309849	0.394277	0.331592	0.143486	-0.540103	-0.355173
Medtr6g011360.1	0.0234691	-0.110618	-0.103117	-0.462809	-0.462634	-0.860005	-0.151087	0.141165	-0.275713	-0.598319	0.484243	0.602533
Medtr4g093620.1	-0.00578059	-0.126227	-0.192232	-0.292175	-0.583814	-0.77038	-0.147282	-0.166601	-0.286949	-0.271841	-0.396034	-0.985997
Medtr3g096900.1	0.152938	0.0895708	0.311152	-0.215506	-0.442268	-0.148615	0.382118	0.995643	0.654303	0.46468	0.846649	0.695675
Medtr2g096010.1	0.131524	0.0972662	0.222822	-0.221823	-0.13429	-0.353931	0.22182	0.5717	0.59543	-0.219825	0.312178	0.431619
Medtr7g105340.1	0.237102	0.0909908	0.0470063	-0.476117	-0.689792	-0.678555	0.215937	0.271049	0.452658	-0.120345	-0.277891	-0.332693
Medtr2g081070.1	0.170031	-0.0565954	0.0909938	-0.460135	-0.399908	-0.423388	-0.0280878	-0.223899	-0.121727	-0.490574	-0.29048	-0.201127
Medtr2g100110.1	0.198531	-0.0758731	-0.0183577	-0.390386	-0.702935	-0.979011	0.372278	0.52418	0.413538	0.187468	0.102734	-0.51911
Medtr4g132420.1	0.253493	0.173014	0.0645554	-0.401834	-0.00526278	0.448877	-0.0831633	-0.0101211	-0.0501129	-0.292832	-0.19959	0.196034
Medtr6g060550.1	-0.351608	-0.114683	-0.460815	-0.279509	-0.183818	-0.335304	-0.753634	-0.327566	-0.790474	-0.388421	-0.196166	0.0610037
Medtr1g094830.1	0.388001	0.18738	0.378836	-0.416633	-0.352339	-0.819371	-0.21039	-0.238013	-0.509906	-0.723396	-1.03287	-0.1921
Medtr2g045420.1	0.370216	0.459838	-0.332858	-0.092775	-0.214776	-0.459111	0.00349153	-0.232582	-0.88963	-0.618224	-0.460764	-1.42209
Medtr8g099885.1	0.0136633	0.227303	0.1804	-0.284019	-0.199107	-0.244075	-0.0822358	0.0798117	0.077057	-0.283056	-0.294904	0.674997
Medtr1g069290.1	-0.0620044	-0.0263613	-0.0939679	-0.67115	-0.517779	-0.579268	-0.0318787	-0.046015	-0.305128	-0.632287	-0.317223	-0.0969207
Medtr7g104890.2	0.190743	-0.401917	-0.582326	-0.626179	-1.13089	-0.286399	2.00203	1.13963	1.11092	1.83271	0.859135	0.154502
Medtr8g085210.1	-0.149755	0.0915284	-0.112079	-0.742347	-0.604266	-0.702266	-0.0977537	-0.0870794	-0.176742	-0.560237	-0.434882	-0.204124
Medtr2g438150.2	0.40293	-0.0296886	0.225894	0.048808	-0.489876	-0.0262036	0.671907	-0.151059	-0.264092	-0.0285419	-0.212122	0.726607
Medtr8g071100.1	0.0526862	-0.0909823	-0.110149	-0.492354	-0.529979	-0.708706	-0.39396	0.26248	-0.360907	-0.534072	-0.571943	-0.328126
Medtr4g123930.1	-0.217493	-0.197934	-0.0497352	-0.408033	-0.822633	-0.58388	0.0417881	-0.241316	-0.00659672	-0.26717	-0.358722	-0.296115
Medtr2g438140.1	-0.384403	-0.406123	-0.469263	-0.480381	-0.367472	-0.504806	-0.364362	0.438691	0.00799524	-0.179302	0.880609	2.74461
Medtr2g066130.1	-0.344674	-0.0891689	-0.291337	-0.372849	0.116662	-0.357862	-0.299352	0.0410874	-0.112662	-0.276403	0.395829	0.773212
Medtr5g079860.1	-0.0988368	-0.146037	-0.165231	-0.144078	-0.297408	-0.994781	-0.432662	0.163789	-0.128028	-0.458714	0.576074	0.493532
Medtr2g023910.1	0.0859243	0.150363	0.0190073	-0.414658	-0.334374	0.0332752	-0.0295659	0.0932644	-0.0375594	-0.0964085	0.191174	0.367338
Medtr3g092140.1	-0.0591727	0.006722	-0.246768	-0.345583	-0.761401	-1.76537	0.172873	-0.101975	-0.165555	-0.274494	-0.765514	-2.00742
Medtr1g082890.1	0.0141896	-0.0899866	-0.0253352	-0.228121	-0.406325	-0.247214	0.51491	1.12353	0.756015	0.978738	0.376082	1.33148
Medtr2g034040.1	0.179986	-0.0138437	0.0713579	-0.365085	-0.748358	-0.914504	0.0763825	-0.103276	0.0933752	-0.184838	-0.617443	-0.127406
Medtr1g038793.1	0.0519509	0.0645359	0.00290638	-0.792661	-0.545232	-0.421493	-0.132937	-0.110875	-0.185393	-0.789543	-0.445133	-0.0863577
Medtr6g033165.1	-0.0126711	-0.124363	-0.144201	-0.370587	-0.575468	-0.221615	-0.0361306	-0.0791753	-0.433848	-0.46831	-0.343473	0.279712
Medtr1g018200.1	0.755595	0.104138	0.165941	-0.0664762	0.0743094	-0.575099	0.483407	0.087073	0.0861244	-0.139589	0.527952	-0.147412
Medtr7g044770.1	-0.0291434	0.161655	0.220419	-0.555452	-0.356142	-0.629441	-0.446419	0.296574	0.0308155	-0.895415	0.403398	1.1683
Medtr3g101660.1	0.226932	-0.103897	0.040621	-0.702805	-0.539694	-0.806319	0.0247989	-0.0564992	-0.0867949	-0.657964	-0.560656	-0.303983
Medtr3g106160.1	-0.0733099	-0.0481829	0.0763821	-0.636671	-0.106353	-0.249836	-0.0606018	0.544652	-0.271969	-0.436053	0.711626	1.30473
Medtr4g099020.1	0.0605876	0.137718	0.0635143	-0.972964	-0.564296	-0.909538	-0.0746146	0.0988645	0.0634353	-0.425654	-0.182121	0.589423
Medtr6g028090.1	0.0770525	0.175252	0.94929	0.610546	-0.140894	2.09855	0.194052	-0.0260583	0.230948	-0.0843947	-0.494945	0.573715
Medtr5g005840.1	0.0410592	0.218909	0.0781295	-0.568208	0.00202726	-0.137959	-0.139338	0.190917	-0.070597	-0.563906	0.290474	0.67599
Medtr4g100760.1	-0.522777	0.0892323	-0.421093	-0.876303	-0.188674	-1.11679	-0.519543	0.393056	-0.416693	-0.699855	0.427302	-0.542083
Medtr4g123860.1	-0.0949996	-0.133725	-0.229239	-0.461553	-0.572813	-0.958364	-0.0245472	0.408943	-0.106147	-0.401132	0.207348	-0.104653
Medtr3g084030.3	-0.516198	-0.831259	-0.924885	-0.285156	-0.530297	-0.360841	-0.111318	-0.286835	-0.249803	-0.698536	-1.0973	-0.194251
Medtr6g084890.1	0.344169	0.522473	0.712274	0.0235615	0.556161	0.305824	-0.624836	0.56057	-0.836477	-0.455783	1.35358	0.0985646
Medtr2g023320.2	-0.525718	-0.337848	-0.452776	0.0851009	-0.336461	0.0449849	0.712556	0.33174	0.246894	1.57806	0.821677	0.39204
Medtr8g097350.1	0.1553	-0.0342456	0.211269	-0.293984	-0.127452	-0.390504	0.519584	0.120833	0.291153	-0.0420306	0.0395734	-0.85325
Medtr4g094660.1	-0.216095	0.273303	0.043644	-0.500327	-0.139951	-0.0404287	-0.521445	0.148455	-0.181812	-0.488198	0.509557	0.316655
Medtr3g073620.1	0.0792865	-0.0342053	0.0416055	-0.610923	-0.671936	-0.759966	-0.297323	-0.0527273	-0.218565	-0.652982	-0.66278	-1.19182
Medtr0001s0430.1	-0.264334	0.0838957	-0.0207825	-0.622307	-0.191621	-0.662638	-0.663682	0.145812	-0.421645	-0.812817	0.257712	-0.0376482
Medtr7g086030.1	0.422675	0.616367	0.343291	-0.595436	-0.965743	-1.59966	0.724654	0.472362	0.466107	-0.385842	-0.461506	-0.807149
Medtr1g058390.2	0.486742	0.230067	-0.146418	0.330011	-0.0613994	-0.0281968	-0.311102	0.0119394	0.37219	0.215525	-0.265254	-0.228026
Medtr7g117870.1	0.012789	-0.183229	-0.0700879	-0.447405	-0.396563	-0.772566	0.0435228	-0.0160648	-0.0527626	-0.270648	-0.0240507	-0.128533
Medtr7g113570.1	-0.307835	-0.12372	-0.388814	-0.702991	-0.517298	-0.786493	-0.399175	0.173204	-0.657684	-0.991764	0.073011	-0.110929
Medtr1g067630.1	0.233503	0.0935103	0.160605	-0.315292	0.0623856	-0.529895	-0.73293	0.175732	0.0671344	-1.01453	0.668317	0.476079
Medtr8g066670.1	0.104936	0.0455927	0.201573	-0.526201	-0.547274	-0.518986	-0.0205443	-0.00676859	0.151217	-0.416846	-0.499069	-1.31026
Medtr3g101540.1	0.000680739	-0.261195	0.0736098	-0.160014	-0.89558	0.173286	0.141512	-0.0214881	-0.00886276	0.0159777	-0.32195	0.249048
Medtr8g100045.1	0.113577	-0.0101634	0.00572987	-0.643675	-0.32736	-0.771627	-0.00126788	0.188923	-0.320367	-0.705606	-0.0929128	0.10072
Medtr4g059680.1	-0.161011	0.0366705	-0.151134	-0.714822	-0.232742	-0.976015	-0.0362969	0.0847653	-0.422755	-0.620814	-0.504574	0.285721
Medtr1g085160.2	0.0849645	-0.138394	-0.297663	-0.464572	-0.393276	-0.263977	0.69193	0.235057	-0.302074	0.143755	-0.279136	-0.79278
Medtr3g084030.1	0.359844	0.641004	0.562586	-2.73809	-0.848896	-1.087	0.504825	0.3886	0.783445	-1.27615	0.0453693	0.737434
Medtr1g023120.2	0.352737	-0.284998	0.396541	0.434188	0.599811	1.23936	0	0	9.20644	9.20779	0	9.95012
Medtr4g113280.1	-0.225305	-0.041159	-0.285764	-0.587492	-0.335719	-1.09452	-0.923487	0.495753	-0.242336	-0.666867	0.184434	-0.506323
Medtr2g008820.1	0.0118615	-0.125072	-0.222458	-0.404731	-0.662414	-0.781975	-0.172762	-0.0881546	-0.518419	-0.595455	-0.703102	-0.808147
Medtr3g463530.1	0.141895	0.0298244	0.0280733	-0.30423	-0.266484	-0.00626379	0.481724	0.884582	0.689146	0.325538	0.725989	1.77406
Medtr1g015620.1	0.239107	0.152655	0.33938	-0.317725	-0.20341	-0.199174	-0.0220477	0.0185942	0.126297	-0.247147	-0.44314	0.172966
Medtr1g069845.3	-0.15284	-0.114909	0.0166582	-0.451638	-0.66394	-1.31942	0.310755	-0.417645	0.0685074	0.0908182	-0.864487	-0.380041
Medtr3g105200.2	0.270908	0.373711	0.601292	-0.326931	0.122386	0.320564	0.25175	0.673577	0.719113	-0.4693	0.668723	1.80795
Medtr4g093870.1	-0.0106335	-0.0310266	-0.126686	-0.697486	-0.46672	-0.605358	0.0641111	0.0452083	-0.167379	-0.622042	-0.341242	-0.108526
Medtr7g007090.1	-0.12153	-0.0895562	-0.183964	-0.275674	-0.145791	-1.08433	-0.661113	0.308654	-0.00387421	0.0291889	-0.0336634	0.00537955
Medtr1g019760.1	-0.201401	0.167273	0.198794	-0.441643	-0.348683	0.125606	-0.213016	0.358813	0.334375	-0.30513	-0.199445	1.1034
Medtr3g462820.1	-0.243754	0.0122886	0.0158098	-0.235546	-0.094349	0.905547	-0.384149	0.0624859	-0.700021	-0.722817	-0.124049	0.484458
Medtr8g063840.1	-0.269624	0.0181834	-0.130209	-0.407145	-0.468006	-0.734877	0.0105739	0.145728	-0.174329	-0.0386375	-0.127161	-0.485662
Medtr6g060550.3	-0.0108393	-0.0703055	-0.408415	-0.97665	-0.808076	-1.78825	-0.301769	0.160528	-0.304436	-0.84756	-0.411252	-0.751199
Medtr2g028770.1	0.06298	0.262149	0.143447	-0.432414	-0.401082	-0.788303	-0.126343	0.536633	0.310218	-0.502589	-0.0242759	-0.177835
Medtr5g033080.2	-0.687696	0.0250583	-1.45441	-0.698867	-0.425792	-0.662974	-0.407016	-0.650489	-0.759869	0.693205	0.304448	0.0591989
Medtr7g111760.1	-0.575278	-0.233781	-0.471527	-1.29032	-1.20844	-1.50129	0.0646373	0.819657	0.0937415	0.0556056	0.431734	0.662797
Medtr8g091670.1	-0.121961	0.223008	0.144173	-0.660991	-0.477307	-0.44936	-0.251898	0.16253	0.158812	-0.513105	-0.0392665	-0.40954
Medtr3g098310.1	0.100468	0.395158	0.185083	-0.395617	0.113935	0.500923	0.0570933	1.4675	1.20237	0.834164	2.07679	4.60186
Medtr5g025480.1	-0.144589	0.13261	-0.350413	-0.196594	-0.110904	-0.0683409	-0.398789	0.280377	-0.26352	-0.402137	0.584179	0.29098
Medtr6g008410.1	0.0910866	0.147688	0.0741983	-0.707248	-0.489252	-1.11359	0.237514	0.0690063	-0.377877	-0.781056	-0.217733	-0.522685
Medtr2g100660.1	0.243405	0.111483	0.0983936	-0.456013	-0.591984	-0.903633	0.289823	0.194467	0.120286	-0.0708932	-0.659578	-1.43674
Medtr1g105050.1	0.31528	0.294502	0.340431	-0.187023	-0.0179905	0.109631	0.155558	0.388801	0.430978	-0.240381	0.17815	0.938443
Medtr2g072180.1	-0.0218464	-0.460993	0.17782	-0.968948	-0.802735	-0.114159	-0.0955586	0.0124065	-0.185556	-0.374752	-0.351863	1.02245
Medtr7g081695.1	0.0122822	-0.0808986	-0.297733	-0.509657	-0.367236	-0.724029	-0.0551111	-0.0225195	0.236555	-0.201935	0.260914	-0.878385
Medtr2g058580.1	-0.0912352	-0.0879726	-0.00231208	-0.483112	-0.547437	-0.543715	-0.159013	-0.126548	0.136365	-0.0559897	-0.184193	-0.511493
Medtr7g094560.1	-0.268744	-0.422449	-0.332395	-0.9133	-0.732057	-0.922012	-0.0486586	-0.214186	-0.0849935	-0.351852	-0.591363	-0.571243
Medtr7g099290.1	0.0564625	0.0642866	0.113247	-0.473332	-0.541015	-1.02469	-0.161068	0.548547	-0.0778025	-0.785675	0.0952653	-0.789866
Medtr8g097350.2	0.0837978	0.0493766	0.140193	-1.00332	-0.493806	-1.08152	-0.251922	0.0198015	-0.408533	-1.14144	-0.284942	-1.90582
Medtr7g097020.1	-0.0126763	0.0478325	-0.00854185	-0.453552	-0.301106	-0.552559	-0.295077	0.246035	-0.306512	-0.455114	-0.485135	0.103591
Medtr7g066870.2	-0.582521	-0.11969	-0.192462	-0.664865	-1.03993	-1.33287	-0.707549	-0.0782698	-0.349521	-0.771513	-0.741364	-0.413477
Medtr4g116860.1	0.157601	0.0942143	0.218223	-0.533887	-0.481231	0.249145	-0.0156051	0.300745	0.262755	0.0460759	-0.325761	1.72611
Medtr4g017850.1	0.120973	-0.160793	-0.385233	-0.207012	-0.832428	-1.4329	-0.691378	0.304542	0.474199	-0.203159	-0.31633	0.214664
Medtr5g021240.1	-0.277579	0.105402	-1.08413	-1.08619	-0.197509	-1.05032	-0.525341	0.357017	-0.408262	-0.643865	0.278979	-0.288647
Medtr2g013060.2	0.814618	0.883343	0.292351	1.10958	1.21755	1.69806	-1.16333	-0.204894	-0.950052	-0.0689033	-0.316015	-10.0674
Medtr3g088555.1	-0.0309664	0.106907	0.0322743	-0.399904	-0.483757	-0.860777	-2.14802e-05	-0.829224	-0.196022	-0.479244	-1.08252	-1.19522
Medtr4g087895.1	-0.250108	0.0124427	0.111476	-0.150388	-0.154786	-0.746162	0.35807	1.04883	0.329016	0.307326	0.980789	0.338098
Medtr3g096910.1	0.0162727	-0.236148	0.344805	-1.61625	-0.253113	-0.470227	0.618341	0.983644	0.951867	0.476042	1.44215	1.66292
Medtr8g467050.1	-0.145269	0.0328421	-0.298264	-0.394946	-0.383126	-0.897214	-0.130851	0.247722	-0.634549	-0.744662	0.281096	-0.396724
Medtr5g071190.1	-0.0895467	-0.0196704	0.126873	-0.291726	-0.464034	-0.375492	-0.0632842	0.498915	0.531179	-0.211101	0.470551	-0.264843
Medtr1g069845.2	0.991012	0.176831	0.0828663	0.316912	0.444645	0.21413	0.0131498	-0.687544	0.0831309	-0.998099	0.467238	0.229705
Medtr5g091570.1	-0.747052	0.569294	-0.0266339	-1.53807	0.817883	0.0500085	-0.0780785	1.24981	0.675592	-0.628623	1.34034	0.878954
Medtr7g086030.2	-1.45726	-13.0519	-2.37842	-0.0345303	-0.344589	-0.231278	0.0663321	1.28827	1.53451	0.851748	1.54697	-0.853804
Medtr2g094930.1	0.137415	0.126937	-0.0675208	-0.163007	-0.022929	-0.297643	0.357367	0.776234	0.637268	0.00373662	1.1438	1.20616
Medtr3g078410.1	0.215349	0.544357	0.286992	-0.723384	0.167825	-0.0991625	0.681891	0.474933	0.516327	-1.15062	-0.0680563	0.0802943
Medtr2g438140.2	0.0364982	0.379954	-0.0242101	-1.23795	-0.770292	-2.31568	-0.68821	0.135726	-0.562157	-1.34117	-0.860472	0.388322
Medtr7g012820.2	-0.705069	-0.407224	0.0449737	-0.612506	-0.129188	0.0134149	0.170857	0.70179	-0.243839	-0.370318	0.647515	1.316
Medtr1g094830.2	-1.23623	-0.892223	-2.38559	-0.249102	-0.336032	0.213157	10.5184	7.97272	10.1997	9.97903	10.8499	9.73221
Medtr2g072180.2	0.461808	0.625333	-0.173338	0.011575	0.433275	1.64294	0.36902	-0.137591	0.679588	0.104144	0.842371	1.25415
Medtr5g070670.1	-0.32505	-0.120452	-0.44228	-0.409521	-0.535714	-1.21617	-0.348101	-0.0978448	-0.460414	-0.814583	-0.296602	-0.210974
Medtr1g040560.1	-0.853966	0.0168434	-0.686637	-1.15731	-0.132399	-1.41654	-0.466624	0.641561	-0.318601	-2.16776	1.19996	0.232464
Medtr2g034580.2	-0.0892614	-0.481874	0.172899	0.000138897	-0.177783	-0.811922	-0.0613285	0.02717	-0.211158	-0.396796	0.180938	-0.783517
Medtr2g062560.1	-0.121851	0.25225	0.229962	-0.474912	0.105426	0.682601	0.19177	1.71305	1.60926	1.40749	1.43411	2.58942
Medtr3g464580.1	-0.236888	-0.44976	-0.103473	-0.21272	-2.66656	0.247472	1.93312	0.627407	2.4519	1.8285	-0.498565	5.5317
Medtr4g127660.1	-0.196153	0.444182	0.214475	-0.855508	0.266735	-1.21472	-0.352961	-0.458647	-0.941429	0.35743	-1.03706	-3.57551
Medtr8g031480.2	-0.327824	0.73886	0.167834	-0.802815	0.546179	0.572793	-0.518501	-0.0282619	-0.539982	-0.52716	-0.0306992	0.203931
Medtr6g074880.1	0.097721	-0.0723285	-0.473292	-0.0673633	-0.762792	-1.95064	0	3.00588	0	0	0	0
Medtr7g112140.1	-0.157537	0.356711	-0.421301	0.0749248	-1.04054	-1.64603	0.230308	-0.161382	0.34623	-0.014965	-0.553367	-0.679999
Medtr1g090730.2	0.473827	0.566692	-0.468369	-1.17582	-1.50021	-2.48678	-0.0681263	-0.285607	0.132561	-0.0777572	-0.286116	-1.37606
Medtr3g032980.1	0.584269	0.456777	0.613333	-0.0587699	0.147609	0.08728	-1.18848	-0.334814	-0.579323	-1.04999	-0.320144	-0.648432
Medtr3g105900.1	-0.0204919	-0.21621	-0.237451	-0.544524	-0.593061	-0.975063	0.0204049	0.469869	0.310684	-0.210228	0.0878795	-0.867007
Medtr4g101750.2	2.64352	2.15654	2.08787	0.719973	0.0801095	0.166488	-0.724372	-0.0833889	0.748894	-0.519682	-0.270983	-1.07966
Medtr5g069740.1	-0.00777328	0.127057	-0.116943	-0.809988	0.278764	-0.275038	-0.540575	0.79765	0.269693	-1.82899	2.28177	0.882469
Medtr7g012820.1	0.136516	0.0318465	-0.939372	-1.40074	-1.1541	-2.45347	0.0736757	-0.207488	-0.237283	-1.39836	-1.14006	0.55859
Medtr3g105390.1	0.0722366	0.257936	0.0881578	-0.668801	-0.16365	-0.789553	-0.507918	0.702464	0.356705	-0.678451	0.344602	0.546669
Medtr1g085160.1	-0.259256	0.159171	0.367052	-0.403912	-1.11674	-1.63651	-0.632936	-0.434626	0.137673	-0.450254	-1.03194	-0.517622
Medtr2g021242.1	-0.60797	0.701875	-0.145622	-1.23426	0.63109	-2.44326	-0.620926	-0.103864	-2.03961	-3.39684	0.838466	-2.99249
Medtr2g062660.1	0.307216	0.0344336	0.337056	-0.767351	-0.641922	-0.290432	0.239497	0.123668	0.11763	-0.365218	-0.186696	-0.053862
Medtr7g033710.1	-0.00195184	0.0717845	0.0136179	-0.227529	-0.210616	-0.668611	-0.0600183	0.21351	-0.03167	-0.687407	0.326874	-1.06867
Medtr1g095540.1	-0.231378	0.30217	-0.203985	-0.52672	-0.340361	0.935243	0.343119	0.638232	0.85284	0.493517	1.05777	2.20932
Medtr2g045420.2	0.886833	0.249275	1.10759	-2.8679	-0.861088	-0.0736354	0.0812219	-0.327417	-0.705514	0.216547	-0.568534	-1.49028
Medtr2g045420.3	0.110725	-0.474406	-1.31988	-3.69635	-0.0827568	-1.04055	-0.816904	-0.711926	-0.706112	-0.567598	-1.47108	-2.36184
Medtr3g055970.1	-0.153664	0.105262	-0.0891559	-0.775747	-0.174588	-0.968032	-1.25902	-0.280828	-1.40326	-2.48794	-0.299682	-2.83842
Medtr3g032980.2	0.0930062	0.209806	-0.366436	-0.189925	-0.593265	-1.75112	0.23714	1.18498	0.832639	-0.702903	0.961756	0.827882
Medtr5g071360.2	7.3095	7.5817	7.98177	7.06527	0	4.99618	0.114711	-1.25887	-1.25094	-1.36208	-1.6857	-2.36613
Medtr1g080600.1	0.413756	0.299622	0.279081	-0.524522	-0.258604	-0.0168878	0.443605	-0.0780541	0.606887	0.0212111	-1.16303	-0.773892
Medtr7g111760.2	1.98424	1.81269	1.26637	1.94539	2.18798	1.42865	-1.81238	-1.69643	-2.3471	-10.7003	-2.20876	-0.283947
Medtr4g099020.3	-9.8918	-9.8918	-9.8918	1.61021	1.25028	2.64095	-0.504575	-9.48692	-9.48692	0.0801342	0.941794	0.262332
Medtr3g032980.4	-1.48746	-1.11931	-0.785874	-1.50404	-1.63192	-1.63429	0.593958	0.682531	-7.80823	0.870158	1.97174	1.08356

## Sheet: summary stats Expressed Epl1 ge
						number genes in log2(ratio) range
sample	median	mean	SD	up genes	down genes	<0 & >= -1	<-1 & >= -2	num <-2	% below 0
Mting1-1 apex	0.012789	-0.00905642	0.794536	158	137	133	3	1	46.4407
Mting1-1 leaf	0.0289658	0.0556408	0.725227	168	125	121	4	0	42.6621
Mting2-11 apex	-0.0342053	-0.0597446	1.09603	128	167	163	1	3	56.6102
Mting2-11 leaf	0.07508	0.140578	0.856928	184	110	107	2	1	37.415
Mting1-2 Mting2-11 apex	-0.0281755	-0.0685084	0.831016	126	169	163	3	3	57.2881
Mting1-2 Mting2-11 leaf	-0.00886276	0.0112613	1.17557	143	151	145	2	4	51.3605
Mting1-7 apex	-0.383879	-0.380404	0.681608	23	272	256	13	3	92.2034
Mting1-7 leaf	-0.247147	-0.222769	1.14121	66	228	214	10	4	77.551
Mting2-2 apex	-0.442268	-0.43548	0.466306	34	260	237	22	1	88.4354
Mting2-2 leaf	-0.207986	-0.0621582	0.919413	104	189	168	20	1	64.5051
Mting1-7 Mting2-2 apex	-0.724029	-0.646067	0.789393	38	257	179	72	6	87.1186
Mting1-7 Mting2-2 leaf	-0.328126	-0.208764	1.48208	105	189	119	62	8	64.2857
